# Supplementary material for: Terpenoid-enriched Curcuma wenyujin nanovesicles for suppressing inflammation and restoring lipid homeostasis in MASH
Source: Extracell Vesicles Circ Nucl Acids. 2026 Jun 30;7(2):1010–28. doi: 10.20517/evcna.2025.181 (PMC13367161; doi:10.20517/evcna.2025.181)
Supplement: Supplementary file 1 [file evcna-7-2-1010-SupplementaryMaterials.zip]

Archive with 5 entries (4 files):
- evcna60181-SupplementaryMaterials/Supplementary Table 1-Lipidomics--WYJ-DNs-1.xlsx
- evcna60181-SupplementaryMaterials/Supplementary Table 2-small molecular.xlt
- evcna60181-SupplementaryMaterials/Supplementary Table 3-small RNA counts.xlsx
- evcna60181-SupplementaryMaterials/evcna60181-SupplementaryMaterials.pdf
- evcna60181-SupplementaryMaterials/
