# Supplementary material for: Terpenoid-enriched Curcuma wenyujin nanovesicles for suppressing inflammation and restoring lipid homeostasis in MASH
Source: Extracell Vesicles Circ Nucl Acids. 2026 Jun 30;7(2):1010–28. doi: 10.20517/evcna.2025.181 (PMC13367161; doi:10.20517/evcna.2025.181)
Supplement: Supplementary file 1 [file evcna-7-2-1010-SupplementaryMaterials.zip › evcna60181-SupplementaryMaterials/Supplementary Table 1-Lipidomics--WYJ-DNs-1.xlsx]

## Sheet: WYJ-DNs-1_vs_QC
LipidIon	LipidGroup	Class	FattyAcid	IonFormula	CalMz	RT-(min)	QCRSD	Fold Change	P-value	VIP	WYJ-1-1	WYJ-1-2	WYJ-1-3	QC1	QC2	QC3	unit	WYJ-DNs-1 average	Sum class		class1	Sum-Class	%
Cer(t17:0_25:0+O)+HCOO	Cer(t42:0+O)+HCOO	Cer	(t17:0_25:0+O)	C43 H86 O7 N1	728.641	14.0996	0.013778	3.93165	0.0308138	1.52695	11.83	6.14953	14.5408	2.72349	2.79833	2.7496	ug/g	10.8401	92.0586		DG	6247.09	0.389655
Cer(d38:1)+HCOO	Cer(d38:1)+HCOO	Cer	(d38:1)	C39 H76 O5 N1	638.573	12.9499	0.0066708	1.15692	0.719931	0.169071	0.0304853	0.0450747	0.010289	0.0249252	0.0246336	0.0246457	ug/g	0.0286164			PS	1477.97	0.0921865
Cer(d38:1+2O)-H	Cer(d38:1+2O)-H	Cer	(d38:1+2O)	C38 H74 O5 N1	624.557	11.254	0.0143184	3.98809	0.0235226	0.19123	0.177673	0.116569	0.248155	0.0454201	0.0446471	0.0459369	ug/g	0.180799			PA	1260.72	0.0786362
Cer(d18:0_20:1+O)+HCOO	Cer(d38:1+O)+HCOO	Cer	(d18:0_20:1+O)	C39 H76 O6 N1	654.568	11.648	0.0427139	4.83966	0.0511126	0.142158	0.150494	0.238353	0.08216	0.0330314	0.0308576	0.0334333	ug/g	0.157002			SPH	1016.29	0.0633898
Cer(d38:2+O)+HCOO	Cer(d38:2+O)+HCOO	Cer	(d18:2_20:0+O)	C39 H74 O6 N1	652.552	11.6858	0.00993054	4.12986	0.00363058	0.264228	0.444715	0.690244	0.586435	0.138388	0.140509	0.13792	ug/g	0.573798			Hex1Cer	1006.9	0.0628043
Cer(d14:0_24:6)+HCOO	Cer(d38:6)+HCOO	Cer	(d14:0_24:6)	C39 H66 O5 N1	628.495	9.60796	0.00333964	2.9296	0.179017	0.074159	0.0710757	0.132406	0.0256898	0.0261758	0.0260214	0.0260288	ug/g	0.0763903			PG	999.548	0.0623456
Cer(d14:1_24:6)+HCOO	Cer(d38:7)+HCOO	Cer	(d14:1_24:6)	C39 H64 O5 N1	626.479	8.9548	0.0181434	1.16078	0.811913	0.135049	0.0175444	0.034371	0.00104685	0.0149138	0.0154606	0.0152522	ug/g	0.0176541			MGDG	917.239	0.0572117
Cer(d39:0+O)+HCOO	Cer(d39:0+O)+HCOO	Cer	(d39:0+O)	C40 H80 O6 N1	670.599	12.1646	0.00388616	4.3436	0.00723075	0.380061	0.800562	0.463262	0.664304	0.14863	0.147596	0.147676	ug/g	0.642709			CL	570.001	0.0355532
Cer(d39:1)+HCOO	Cer(d39:1)+HCOO	Cer	(d39:1)	C40 H78 O5 N1	652.589	13.5088	0.0290113	0.780894	0.107024	0.107816	0.00594956	0.00880364	0.00608868	0.0089919	0.00860439	0.00909349	ug/g	0.00694729			TG	542.71	0.0338509
Cer(d18:0_21:5)-H	Cer(d39:5)-H	Cer	(d18:0_21:5)	C39 H68 O3 N1	598.52	10.9224	0.0253139	0.802272	0.0552423	0.544647	0.22707	0.167408	0.18792	0.245176	0.234916	0.245844	ug/g	0.194133			PI	495.674	0.0309171
Cer(d15:0_25:0)+HCOO	Cer(d40:0)+HCOO	Cer	(d15:0_25:0)	C41 H82 O5 N1	668.62	14.3423	0.00934128	1.86253	0.0183386	0.139209	0.0616435	0.0724392	0.0473185	0.0321424	0.0327443	0.0325081	ug/g	0.0604671			DGDG	489.18	0.030512
Cer(d18:1_22:0)+HCOO	Cer(d40:1)+HCOO	Cer	(d18:1_22:0)	C41 H80 O5 N1	666.604	14.0275	0.00615552	0.732458	0.0951844	0.292772	0.0502177	0.05839	0.0318266	0.0636387	0.0637303	0.0643612	ug/g	0.0468115			MG	232.683	0.0145134
Cer(d40:1+O)+HCOO	Cer(d40:1+O)+HCOO	Cer	(d40:1+O)	C41 H80 O6 N1	682.599	12.2537	0.335129	6.96626	0.0204913	0.232499	0.140233	0.121799	0.246068	0.0289777	0.0149043	0.0290554	ug/g	0.169367			Hex2Cer	141.465	0.00882369
Cer(d40:4)-H	Cer(d40:4)-H	Cer	(d40:4)	C40 H72 O3 N1	614.552	9.791	0.0850522	3.22362	0.000832205	0.173864	0.373707	0.335853	0.287735	0.107448	0.108893	0.0930306	ug/g	0.332432			SQDG	140.355	0.00875448
Cer(d18:0_22:5)-H	Cer(d40:5)-H	Cer	(d18:0_22:5)	C40 H70 O3 N1	612.536	11.342	0.238286	0.858829	0.639862	0.0841225	0.00607542	0.00359336	0.009957	0.00552138	0.00866589	0.00866452	ug/g	0.00654193			PE	93.3612	0.0058233
Cer(d41:0)+HCOO	Cer(d41:0)+HCOO	Cer	(d41:0)	C42 H84 O5 N1	682.635	14.797	0.0408775	1.53828	0.253082	0.0996476	0.0269598	0.0234095	0.00974608	0.0127248	0.0136413	0.0127134	ug/g	0.0200385			Cer	92.0586	0.00574205
Cer(d18:1_23:0)+HCOO	Cer(d41:1)+HCOO	Cer	(d18:1_23:0)	C42 H82 O5 N1	680.62	14.5387	0.00204859	0.785928	0.0983255	0.225947	0.0362635	0.0341949	0.0234509	0.0397362	0.0398647	0.0398876	ug/g	0.0313031			WE	78.3408	0.00488641
Cer(d41:5)-H	Cer(d41:5)-H	Cer	(d41:5)	C41 H72 O3 N1	626.552	12.1903	0.0118394	0.891153	0.171996	0.689648	0.414492	0.333616	0.336803	0.406163	0.400835	0.410425	ug/g	0.361637			PIP	59.3416	0.00370136
Cer(d19:0_23:0)+HCOO	Cer(d42:0)+HCOO	Cer	(d19:0_23:0)	C43 H86 O5 N1	696.651	14.624	0.00721736	3.77025	0.094909	0.424659	0.777869	0.432729	1.45224	0.234789	0.237351	0.234137	ug/g	0.887614			CerP	47.3162	0.00295129
Cer(d42:1)+HCOO	Cer(d42:1)+HCOO	Cer	(d42:1)	C43 H84 O5 N1	694.635	14.1316	0.00159079	3.62764	0.15055	0.383963	0.596515	0.292799	1.29729	0.200559	0.20104	0.201164	ug/g	0.728868			PC	22.9224	0.00142976
Cer(d18:1_24:0)+HCOO	Cer(d42:1)+HCOO	Cer	(d18:1_24:0)	C43 H84 O5 N1	694.635	14.9596	0.0337643	0.744037	0.229188	0.359317	0.0664436	0.102552	0.0437978	0.0929492	0.0989944	0.0940547	ug/g	0.0709311			GM3	22.4451	0.00139999
Cer(d42:1+2O)+HCOO	Cer(d42:1+2O)+HCOO	Cer	(d42:1+2O)	C43 H84 O7 N1	726.625	12.9804	0.0183316	1.94498	0.143629	0.148842	0.0566122	0.0908669	0.0349706	0.0319304	0.0309432	0.0309319	ug/g	0.0608166			PIP3	18.6675	0.00116436
Cer(d42:1+O)+HCOO	Cer(d42:1+O)+HCOO	Cer	(d42:1+O)	C43 H84 O6 N1	710.63	13.361	0.00891105	3.34754	0.146991	0.194465	0.162582	0.141307	0.443098	0.0742885	0.0750861	0.0737703	ug/g	0.248996			MGMG	9.59213	0.000598298
Cer(d42:1+O)+HCOO	Cer(d42:1+O)+HCOO	Cer	(d42:1+O)	C43 H84 O6 N1	710.63	13.993	0.0042961	4.71934	0.0150709	0.275522	0.584586	0.553539	0.293908	0.101647	0.10087	0.100922	ug/g	0.477344			ST	8.05488	0.000502414
Cer(d18:1_24:1)+HCOO	Cer(d42:2)+HCOO	Cer	(d18:1_24:1)	C43 H82 O5 N1	692.62	13.9608	0.0378126	0.555953	0.00442819	0.282915	0.0357454	0.0342336	0.0227873	0.0580485	0.0544061	0.0544054	ug/g	0.0309221			OAHFA	7.91222	0.000493515
Cer(d42:2+2O)+HCOO	Cer(d42:2+2O)+HCOO	Cer	(d42:2+2O)	C43 H82 O7 N1	724.61	12.827	0.0484226	3.74635	0.150351	0.0991015	0.0419058	0.011202	0.0696904	0.011118	0.0113323	0.0103278	ug/g	0.0409328			CerG2GNAc1	6.24134	0.000389296
Cer(d42:5)-H	Cer(d42:5)-H	Cer	(d42:5)	C42 H74 O3 N1	640.567	12.493	0.0195466	2.08261	0.215469	0.0311424	0.00643357	0.00394253	0.0132621	0.0038688	0.00374245	0.00373904	ug/g	0.00787941			SPHP	5.47637	0.000341582
Cer(d43:0+O)+HCOO	Cer(d43:0+O)+HCOO	Cer	(d43:0+O)	C44 H88 O6 N1	726.662	14.325	0.0105067	4.25035	0.139008	0.258615	0.249957	0.0643392	0.411869	0.05694	0.0575523	0.0563557	ug/g	0.242055			Hex3Cer	5.37774	0.00033543
Cer(d43:0+O)+HCOO	Cer(d43:0+O)+HCOO	Cer	(d43:0+O)	C44 H88 O6 N1	726.662	15.2877	0.0818942	4.3711	0.00876586	0.0712042	0.0289275	0.0163675	0.0223249	0.00488863	0.00564339	0.00493776	ug/g	0.02254			Co	3.88454	0.000242294
Cer(d43:1)+HCOO	Cer(d43:1)+HCOO	Cer	(d43:1)	C44 H86 O5 N1	708.651	15.3048	0.0190165	1.00018	0.999457	0.118288	0.00999235	0.0168651	0.00747351	0.0114536	0.011653	0.0112183	ug/g	0.0114436			SM	3.30816	0.000206342
Cer(d43:1+O)+HCOO	Cer(d43:1+O)+HCOO	Cer	(d43:1+O)	C44 H86 O6 N1	724.646	13.906	0.0438878	3.68817	0.150465	0.203486	0.157682	0.0944989	0.379535	0.0542889	0.0591108	0.0578822	ug/g	0.210572			LPG	3.26047	0.000203368
Cer(d43:5)-H	Cer(d43:5)-H	Cer	(d43:5)	C43 H76 O3 N1	654.583	13.3484	0.0186251	0.947234	0.520441	0.408648	0.157718	0.134094	0.120871	0.147375	0.142188	0.14611	ug/g	0.137561			phSM	2.61981	0.000163407
Cer(d44:1)+HCOO	Cer(d44:1)+HCOO	Cer	(d44:1)	C45 H88 O5 N1	722.667	15.6663	0.00723375	1.56007	0.204949	0.0990532	0.0204255	0.0239947	0.00973425	0.0115413	0.0116654	0.0115061	ug/g	0.0180515			GD2	1.31192	8.18292e-05
Cer(d44:1+O)+HCOO	Cer(d44:1+O)+HCOO	Cer	(d44:1+O)	C45 H88 O6 N1	738.662	14.443	0.00568866	2.30898	0.0569496	0.0626849	0.0299368	0.0509042	0.0660613	0.021073	0.0213062	0.0212432	ug/g	0.0489675			Hex1SPH	1.23824	7.72336e-05
Cer(d19:0_26:0+O)+HCOO	Cer(d45:0+O)+HCOO	Cer	(d19:0_26:0+O)	C46 H92 O6 N1	754.693	15.6378	0.0168919	3.21479	0.00332547	0.0818991	0.0853228	0.0680383	0.0587677	0.022424	0.0217757	0.0217855	ug/g	0.0707096			FA	0.689296	4.2994e-05
Cer(d46:0+O)+HCOO	Cer(d46:0+O)+HCOO	Cer	(d46:0+O)	C47 H94 O6 N1	768.709	15.8821	0.00240725	2.46631	0.0734048	0.0768574	0.0319505	0.0582559	0.0272386	0.0158295	0.0158904	0.0158998	ug/g	0.0391483			ZyE	0.485924	3.03089e-05
Cer(d22:0_24:1)+HCOO	Cer(d46:1)+HCOO	Cer	(d22:0_24:1)	C47 H92 O5 N1	750.698	16.1474	0.00817402	1.2561	0.77462	0.0794721	0.00259946	0.0145472	0.00160121	0.00496586	0.00501968	0.00493995	ug/g	0.00624929			LPC	0.248414	1.54945e-05
Cer(d46:1+O)+HCOO	Cer(d46:1+O)+HCOO	Cer	(d46:1+O)	C47 H92 O6 N1	766.693	15.2511	0.0130633	1.74467	0.402627	0.104516	0.0145781	0.0375047	0.00747729	0.0115511	0.0112912	0.0112961	ug/g	0.0198534			LPE	0.231072	1.44129e-05
Cer(d47:0+O)+HCOO	Cer(d47:0+O)+HCOO	Cer	(d47:0+O)	C48 H96 O6 N1	782.724	16.1155	0.0109318	2.00973	0.216851	0.0658007	0.0078332	0.0212196	0.00873252	0.00626724	0.00633551	0.00619849	ug/g	0.0125951			ChE	0.0657967	4.10399e-06
Cer(d48:1+O)+HCOO	Cer(d48:1+O)+HCOO	Cer	(d48:1+O)	C49 H96 O6 N1	794.724	15.855	0.0174662	1.26065	0.653497	0.0956277	0.00558142	0.018328	0.00575329	0.00787359	0.00769361	0.00796249	ug/g	0.00988757			GT3	0.0595412	3.71381e-06
Cer(d50:0+O)+HCOO	Cer(d50:0+O)+HCOO	Cer	(d50:0+O)	C51 H102 O6 N1	824.771	16.6928	0.0118498	1.83306	0.460743	0.0514679	0.00445705	0.010982	0.000710178	0.00297683	0.0029156	0.00291756	ug/g	0.00538307			PIP2	0.0274963	1.71505e-06
Cer(m36:1+O)+HCOO	Cer(m36:1+O)+HCOO	Cer	(m36:1+O)	C37 H72 O5 N1	610.542	11.699	0.0124765	0.829935	0.38248	0.271597	0.037661	0.0668569	0.0369631	0.0560057	0.0572176	0.0572491	ug/g	0.0471603			LPI	0.00109324	6.81892e-08
Cer(m38:1+O)+HCOO	Cer(m38:1+O)+HCOO	Cer	(m38:1+O)	C39 H76 O5 N1	638.573	12.82	0.012442	1.18013	0.689222	0.168929	0.0319432	0.046655	0.0104078	0.024933	0.0254999	0.0249875	ug/g	0.0296687			summary	16032.4	1
Cer(m20:0_20:0+O)+HCOO	Cer(m40:0+O)+HCOO	Cer	(m20:0_20:0+O)	C41 H82 O5 N1	668.62	13.5413	0.036752	3.91199	0.086166	0.371903	0.583793	0.310602	1.03543	0.167214	0.157504	0.168593	ug/g	0.643276
Cer(m41:0+O)+HCOO	Cer(m41:0+O)+HCOO	Cer	(m41:0+O)	C42 H84 O5 N1	682.635	14.8444	0.0408775	1.53828	0.253082	0.0996476	0.0269598	0.0234095	0.00974608	0.0127248	0.0136413	0.0127134	ug/g	0.0200385
Cer(m42:0+O)+HCOO	Cer(m42:0+O)+HCOO	Cer	(m42:0+O)	C43 H86 O5 N1	696.651	14.544	0.00721736	3.77025	0.094909	0.424659	0.777869	0.432729	1.45224	0.234789	0.237351	0.234137	ug/g	0.887614
Cer(m43:0+O)+HCOO	Cer(m43:0+O)+HCOO	Cer	(m43:0+O)	C44 H88 O5 N1	710.667	15.0183	0.0151553	3.71073	0.119391	0.357356	0.558383	0.225076	0.973845	0.155687	0.160423	0.157464	ug/g	0.585768
Cer(m43:0+O)+HCOO	Cer(m43:0+O)+HCOO	Cer	(m43:0+O)	C44 H88 O5 N1	710.667	15.5714	0.0234818	2.31255	0.0124616	0.0418638	0.0151482	0.0164017	0.0228321	0.00805121	0.00773063	0.00773419	ug/g	0.0181273
Cer(m44:0+O)+HCOO	Cer(m44:0+O)+HCOO	Cer	(m44:0+O)	C45 H90 O5 N1	724.682	15.8392	0.047213	1.86332	0.183276	0.0807288	0.0112419	0.0260812	0.0123728	0.00907973	0.0084091	0.00918169	ug/g	0.0165653
Cer(m45:1+O)+HCOO	Cer(m45:1+O)+HCOO	Cer	(m45:1+O)	C46 H90 O5 N1	736.682	15.912	0.0115137	1.0828	0.832392	0.0691858	0.00192818	0.00740394	0.00467643	0.00431408	0.00436129	0.00426202	ug/g	0.00466952
Cer(m46:0+O)+HCOO	Cer(m46:0+O)+HCOO	Cer	(m46:0+O)	C47 H94 O5 N1	752.714	16.3175	0.0651255	1.5904	0.41128	0.0803321	0.00862485	0.0187744	0.00434474	0.00637449	0.00715246	0.00643286	ug/g	0.0105813
Cer(m46:1+O)+HCOO	Cer(m46:1+O)+HCOO	Cer	(m46:1+O)	C47 H92 O5 N1	750.698	16.204	0.00817402	1.2561	0.77462	0.0794721	0.00259946	0.0145472	0.00160121	0.00496586	0.00501968	0.00493995	ug/g	0.00624929
Cer(m48:0+O)+HCOO	Cer(m48:0+O)+HCOO	Cer	(m48:0+O)	C49 H98 O5 N1	780.745	16.6911	0.00347168	1.51505	0.259102	0.0635049	0.00545757	0.00973085	0.00420633	0.00425009	0.00427432	0.00427696	ug/g	0.00646492
Cer(m48:1+O)+HCOO	Cer(m48:1+O)+HCOO	Cer	(m48:1+O)	C49 H96 O5 N1	778.729	16.5419	0.0809444	1.67475	0.370442	0.0577621	0.00410527	0.0103158	0.00288725	0.0035851	0.00312383	0.00362592	ug/g	0.00576943
Cer(t32:1+2O)+HCOO	Cer(t32:1+2O)+HCOO	Cer	(t32:1+2O)	C33 H64 O8 N1	602.464	7.90374	0.0113247	1.54737	0.393214	0.0904991	0.0292469	0.0124238	0.0524775	0.0200522	0.0205115	0.0202802	ug/g	0.0313827
Cer(t18:1_16:0)-H	Cer(t34:1)-H	Cer	(t18:1_16:0)	C34 H66 O4 N1	552.5	9.98559	0.0174004	0.647513	0.237209	0.156411	0.00697481	0.0194274	0.00629508	0.0165824	0.0167599	0.0171546	ug/g	0.0108991
Cer(t18:0_18:0)+HCOO	Cer(t36:0)+HCOO	Cer	(t18:0_18:0)	C37 H74 O6 N1	628.552	10.263	0.0128305	3.97163	0.0329182	0.134109	0.0868105	0.0495681	0.11824	0.0214361	0.0210685	0.0216047	ug/g	0.0848728
Cer(t18:0_18:0)+HCOO	Cer(t36:0)+HCOO	Cer	(t18:0_18:0)	C37 H74 O6 N1	628.552	11.0971	0.00104526	4.32664	0.258659	0.101092	0.218992	0.735803	0.0750061	0.079244	0.0793697	0.0794005	ug/g	0.343267
Cer(t36:0+2O)+HCOO	Cer(t36:0+2O)+HCOO	Cer	(t36:0+2O)	C37 H74 O8 N1	660.542	9.64243	0.027185	4.17488	0.0154254	0.179275	0.194584	0.0989442	0.148156	0.0345311	0.0363498	0.0349146	ug/g	0.147228
Cer(t17:0_19:0+O)+HCOO	Cer(t36:0+O)+HCOO	Cer	(t17:0_19:0+O)	C37 H74 O7 N1	644.547	10.6253	0.033887	3.45076	0.000504548	0.26704	0.662535	0.537224	0.547944	0.17187	0.162223	0.172375	ug/g	0.582568
Cer(t36:1+O)+HCOO	Cer(t36:1+O)+HCOO	Cer	(t36:1+O)	C37 H72 O7 N1	642.531	10.0584	0.0948608	4.05861	0.0033537	0.239206	0.370721	0.245881	0.293362	0.0700151	0.0828876	0.0713031	ug/g	0.303321
Cer(t17:0_20:0)+HCOO	Cer(t37:0)+HCOO	Cer	(t17:0_20:0)	C38 H76 O6 N1	642.568	11.708	0.071705	3.69109	0.190793	0.0523545	0.140075	0.388512	0.0811905	0.0570467	0.0576353	0.0505208	ug/g	0.203259
Cer(t17:0_20:0+O)+HCOO	Cer(t37:0+O)+HCOO	Cer	(t17:0_20:0+O)	C38 H76 O7 N1	658.563	11.2702	0.0151829	3.93115	0.0348588	0.251298	0.300659	0.190313	0.446578	0.0794325	0.0783243	0.0807357	ug/g	0.312517
Cer(t17:1_20:0)+HCOO	Cer(t37:1)+HCOO	Cer	(t17:1_20:0)	C38 H74 O6 N1	640.552	10.296	0.0104376	2.69061	0.000178405	0.0665138	0.0562022	0.0486721	0.0493536	0.0193372	0.0189971	0.0189866	ug/g	0.0514093
Cer(t17:1_20:0+O)+HCOO	Cer(t37:1+O)+HCOO	Cer	(t17:1_20:0+O)	C38 H74 O7 N1	656.547	10.6184	0.0121072	3.6838	0.211472	0.114326	0.0478984	0.0134762	0.108402	0.0153704	0.0151727	0.0155445	ug/g	0.0565924
Cer(t37:2)-H	Cer(t37:2)-H	Cer	(t37:2)	C37 H70 O4 N1	592.531	9.859	0.0297934	2.77804	0.00686353	0.674238	7.49967	7.41372	4.97676	2.41249	2.44111	2.30616	ug/g	6.63005
Cer(t37:2)-H	Cer(t37:2)-H	Cer	(t37:2)	C37 H70 O4 N1	592.531	10.39	0.673999	0.280974	0.138685	0.563959	0.080866	0.0885561	0.0703438	0.156169	0.504835	0.192336	ug/g	0.079922
Cer(t18:0_20:0)+HCOO	Cer(t38:0)+HCOO	Cer	(t18:0_20:0)	C39 H78 O6 N1	656.583	12.2998	0.0157282	3.33808	0.0960015	0.118842	1.16811	1.87745	0.540622	0.362436	0.35174	0.360148	ug/g	1.19539
Cer(t38:0+2O)+HCOO	Cer(t38:0+2O)+HCOO	Cer	(t38:0+2O)	C39 H78 O8 N1	688.573	10.9242	0.0191456	3.82048	0.00351527	0.380989	1.03415	0.682893	0.83283	0.223541	0.217782	0.226098	ug/g	0.849957
Cer(t18:0_20:0+O)+HCOO	Cer(t38:0+O)+HCOO	Cer	(t18:0_20:0+O)	C39 H78 O7 N1	672.578	11.8791	0.00570106	3.81391	0.000366774	0.546196	2.29331	1.92711	1.86301	0.53309	0.528209	0.533764	ug/g	2.02781
Cer(t38:1)+HCOO	Cer(t38:1)+HCOO	Cer	(t38:1)	C39 H76 O6 N1	654.568	11.668	0.0427139	4.83966	0.0511126	0.142158	0.150494	0.238353	0.08216	0.0330314	0.0308576	0.0334333	ug/g	0.157002
Cer(t38:1+2O)+HCOO	Cer(t38:1+2O)+HCOO	Cer	(t38:1+2O)	C39 H76 O8 N1	686.558	10.3205	0.0100209	3.5345	0.000105062	0.0891823	0.0750285	0.0728396	0.0642162	0.0199893	0.0202075	0.0198072	ug/g	0.0706948
Cer(t17:1_21:0+O)+HCOO	Cer(t38:1+O)+HCOO	Cer	(t17:1_21:0+O)	C39 H76 O7 N1	670.563	11.2953	0.00578886	4.04808	0.0119066	0.387576	0.753698	0.525123	0.972286	0.184538	0.184978	0.186577	ug/g	0.750369
Cer(t20:1_18:1)+HCOO	Cer(t38:2)+HCOO	Cer	(t20:1_18:1)	C39 H74 O6 N1	652.552	11.7161	0.00892913	4.07262	0.00442314	0.232272	0.355667	0.565255	0.48057	0.11452	0.115814	0.113791	ug/g	0.467164
Cer(t16:1_22:6)+HCOO	Cer(t38:7)+HCOO	Cer	(t16:1_22:6)	C39 H64 O6 N1	642.474	6.32867	0.0329014	4.24931	0.0578318	0.158959	0.467575	0.54838	0.170895	0.0908317	0.0965856	0.0918868	ug/g	0.395617
Cer(t17:0_22:0)+HCOO	Cer(t39:0)+HCOO	Cer	(t17:0_22:0)	C40 H80 O6 N1	670.599	12.8982	0.00956568	4.05255	0.00636813	0.172119	0.253558	0.306446	0.183325	0.0610619	0.0617612	0.0605995	ug/g	0.247776
Cer(t17:0_22:0+O)+HCOO	Cer(t39:0+O)+HCOO	Cer	(t17:0_22:0+O)	C40 H80 O7 N1	686.594	12.454	0.0203946	3.38428	0.0522231	0.238711	0.336114	0.176758	0.468226	0.0974625	0.098053	0.0943828	ug/g	0.327033
Cer(t17:1_22:0+O)+HCOO	Cer(t39:1+O)+HCOO	Cer	(t17:1_22:0+O)	C40 H78 O7 N1	684.578	11.9038	0.0321053	4.26793	0.107491	0.183277	0.122445	0.0555188	0.227448	0.0320548	0.0305093	0.0324261	ug/g	0.135137
Cer(t18:0_22:0)+HCOO	Cer(t40:0)+HCOO	Cer	(t18:0_22:0)	C41 H82 O6 N1	684.615	13.4132	0.00951469	4.02407	0.0282571	0.458403	2.93411	2.91749	1.32226	0.587822	0.598466	0.596449	ug/g	2.39129
Cer(t17:0_23:0+O)+HCOO	Cer(t40:0+O)+HCOO	Cer	(t17:0_23:0+O)	C41 H82 O7 N1	700.61	13.0224	0.00437176	3.97583	0.00827722	0.633693	2.19941	1.41518	2.44787	0.510837	0.506864	0.507127	ug/g	2.02082
Cer(t18:1_22:0)+HCOO	Cer(t40:1)+HCOO	Cer	(t18:1_22:0)	C41 H80 O6 N1	682.599	12.8216	0.0152921	4.54762	0.0204513	0.195912	0.3368	0.357599	0.167439	0.0627754	0.0642725	0.0624662	ug/g	0.287279
Cer(t40:1+O)+HCOO	Cer(t40:1+O)+HCOO	Cer	(t40:1+O)	C41 H80 O7 N1	698.594	11.802	0.00747542	1.52268	0.360051	0.0888377	0.0143384	0.0198379	0.00497803	0.00854812	0.00864381	0.00852216	ug/g	0.0130514
Cer(t18:1_22:0+O)+HCOO	Cer(t40:1+O)+HCOO	Cer	(t18:1_22:0+O)	C41 H80 O7 N1	698.594	12.4841	0.0178348	3.70912	0.00654145	0.599457	2.17304	1.58485	2.61618	0.575381	0.581527	0.561578	ug/g	2.12469
Cer(t18:0_23:0)+HCOO	Cer(t41:0)+HCOO	Cer	(t18:0_23:0)	C42 H84 O6 N1	698.63	13.2744	0.000895033	4.36507	0.0238276	0.676524	2.2062	1.03317	2.24018	0.418034	0.418511	0.418772	ug/g	1.82652
Cer(t18:0_23:0)+HCOO	Cer(t41:0)+HCOO	Cer	(t18:0_23:0)	C42 H84 O6 N1	698.63	13.96	0.0099181	4.19016	0.00450685	0.363431	1.05236	0.981335	0.665441	0.217179	0.213452	0.21353	ug/g	0.899711
Cer(t17:0_24:0+O)+HCOO	Cer(t41:0+O)+HCOO	Cer	(t17:0_24:0+O)	C42 H84 O7 N1	714.625	13.5918	0.0129951	4.0778	0.0755811	0.876007	3.16901	1.60295	5.25459	0.820435	0.808564	0.829817	ug/g	3.34219
Cer(t41:0+O)-H	Cer(t41:0+O)-H	Cer	(t41:0+O)	C41 H82 O5 N1	668.62	14.3525	0.00729793	1.85094	0.0186109	0.140838	0.0617522	0.0727098	0.0475578	0.0325037	0.0329076	0.0329278	ug/g	0.0606733
Cer(t18:1_23:0)+HCOO	Cer(t41:1)+HCOO	Cer	(t18:1_23:0)	C42 H82 O6 N1	696.615	12.7262	0.00602517	3.46437	0.0105082	0.367963	0.893441	0.638479	1.11766	0.25398	0.256708	0.25412	ug/g	0.883192
Cer(t41:1+O)+HCOO	Cer(t41:1+O)+HCOO	Cer	(t41:1+O)	C42 H82 O7 N1	712.61	12.3567	0.035644	0.998013	0.996948	0.122069	0.00826187	0.0221629	0.00368115	0.0110977	0.0118546	0.0112215	ug/g	0.0113686
Cer(t17:1_24:0+O)+HCOO	Cer(t41:1+O)+HCOO	Cer	(t17:1_24:0+O)	C42 H82 O7 N1	712.61	13.051	0.0238759	4.0584	0.116118	0.707237	1.86515	0.949884	3.75115	0.543746	0.5248	0.549379	ug/g	2.18873
Cer(t18:0_24:0)+HCOO	Cer(t42:0)+HCOO	Cer	(t18:0_24:0)	C43 H86 O6 N1	712.646	14.4731	0.0060249	4.26158	0.0180854	0.755135	5.64558	4.87371	2.72331	1.04301	1.03193	1.0325	ug/g	4.4142
Cer(t17:0_25:0)+HCOO	Cer(t42:0)+HCOO	Cer	(t17:0_25:0)	C43 H86 O6 N1	712.646	14.9061	0.0303804	7.55196	0.0157054	0.168042	0.0839294	0.0413444	0.0910178	0.00965625	0.00921799	0.00976622	ug/g	0.0720972
Cer(t17:0_25:0+O)+HCOO	Cer(t42:0+O)+HCOO	Cer	(t17:0_25:0+O)	C43 H86 O7 N1	728.641	14.8968	0.0807741	1.64838	0.371887	0.084456	0.0433259	0.00844015	0.0256086	0.0171057	0.0149407	0.0148934	ug/g	0.0257915
Cer(t18:1_24:0)+HCOO	Cer(t42:1)+HCOO	Cer	(t18:1_24:0)	C43 H84 O6 N1	710.63	13.3122	0.00914042	3.07905	0.223401	0.178116	0.126004	0.116979	0.443287	0.074213	0.0750106	0.0736598	ug/g	0.228757
Cer(t18:1_24:0)+HCOO	Cer(t42:1)+HCOO	Cer	(t18:1_24:0)	C43 H84 O6 N1	710.63	13.9285	0.00426239	4.83525	0.0156047	0.284491	0.600917	0.566435	0.297607	0.100495	0.101259	0.10122	ug/g	0.48832
Cer(t18:1_24:0+O)+HCOO	Cer(t42:1+O)+HCOO	Cer	(t18:1_24:0+O)	C43 H84 O7 N1	726.625	12.8683	0.391932	4.0651	0.0700467	0.0683479	0.135545	0.161373	0.0470228	0.0154393	0.0346169	0.0345522	ug/g	0.114647
Cer(t17:1_25:0+O)+HCOO	Cer(t42:1+O)+HCOO	Cer	(t17:1_25:0+O)	C43 H84 O7 N1	726.625	13.5891	0.00266748	3.96063	0.0694942	1.31181	7.281	4.45962	12.9581	2.08503	2.07623	2.07478	ug/g	8.2329
Cer(t18:0_25:0)+HCOO	Cer(t43:0)+HCOO	Cer	(t18:0_25:0)	C44 H88 O6 N1	726.662	14.9086	0.024336	4.25715	0.00176457	0.34944	0.81935	0.653414	0.580837	0.16051	0.164845	0.157034	ug/g	0.684533
Cer(t17:0_26:0+O)+HCOO	Cer(t43:0+O)+HCOO	Cer	(t17:0_26:0+O)	C44 H88 O7 N1	742.657	14.5824	0.00269687	4.02512	0.11105	0.922605	3.29442	1.55154	6.20661	0.912468	0.916438	0.916994	ug/g	3.68419
Cer(t43:0+O)+HCOO	Cer(t43:0+O)+HCOO	Cer	(t43:0+O)	C44 H88 O7 N1	742.657	15.26	0.0260165	3.54781	0.00199387	0.0703969	0.0438732	0.0322438	0.0336971	0.0104089	0.0105284	0.0100154	ug/g	0.0366047
Cer(t18:1_25:0)+HCOO	Cer(t43:1)+HCOO	Cer	(t18:1_25:0)	C44 H86 O6 N1	724.646	14.4574	0.0275115	4.39547	0.00176635	0.154773	0.153368	0.176042	0.121996	0.0345678	0.0331691	0.0349609	ug/g	0.150468
Cer(t18:1_25:0+O)+HCOO	Cer(t43:1+O)+HCOO	Cer	(t18:1_25:0+O)	C44 H86 O7 N1	740.641	14.0964	0.0099634	3.82763	0.173693	0.93021	3.07827	1.39918	7.2955	1.02661	1.01444	1.03473	ug/g	3.92432
Cer(t18:0_26:0)+HCOO	Cer(t44:0)+HCOO	Cer	(t18:0_26:0)	C45 H90 O6 N1	740.677	15.2846	0.0237794	4.5511	0.0260663	0.310929	0.749169	0.446653	0.362227	0.111955	0.117161	0.113229	ug/g	0.51935
Cer(t44:0+O)+HCOO	Cer(t44:0+O)+HCOO	Cer	(t44:0+O)	C45 H90 O7 N1	756.672	15.0082	0.0177305	3.62385	0.125837	0.799272	2.84597	1.15136	5.06598	0.83058	0.849757	0.820684	ug/g	3.0211
Cer(t18:1_26:0)+HCOO	Cer(t44:1)+HCOO	Cer	(t18:1_26:0)	C45 H88 O6 N1	738.662	14.95	0.0104456	4.17753	9.05722e-05	0.119428	0.0915695	0.0846953	0.0775884	0.0204997	0.0201345	0.0201321	ug/g	0.0846177
Cer(t18:1_26:0+O)+HCOO	Cer(t44:1+O)+HCOO	Cer	(t18:1_26:0+O)	C45 H88 O7 N1	754.657	13.9666	0.0272787	1.99519	0.312784	0.152533	0.0445105	0.104143	0.0217948	0.0287471	0.0276006	0.0290819	ug/g	0.0568161
Cer(t18:1_26:0+O)+HCOO	Cer(t44:1+O)+HCOO	Cer	(t18:1_26:0+O)	C45 H88 O7 N1	754.657	14.5923	0.0042762	3.91965	0.143102	0.78928	2.26982	1.16547	5.06539	0.719966	0.72613	0.722639	ug/g	2.83356
Cer(t45:0+O)+HCOO	Cer(t45:0+O)+HCOO	Cer	(t45:0+O)	C46 H92 O7 N1	770.688	15.3774	0.0128656	3.78517	0.204727	0.346465	0.411875	0.154996	1.02442	0.142091	0.13854	0.139772	ug/g	0.530432
Cer(t45:1)+HCOO	Cer(t45:1)+HCOO	Cer	(t45:1)	C46 H90 O6 N1	752.677	14.858	0.0359803	1.73323	0.352889	0.0703535	0.00491213	0.0178291	0.00704537	0.00596648	0.00560619	0.00561287	ug/g	0.00992886
Cer(t45:1+O)+HCOO	Cer(t45:1+O)+HCOO	Cer	(t45:1+O)	C46 H90 O7 N1	768.672	14.4459	0.0102382	2.67853	0.275572	0.0291092	0.0543759	0.0328515	0.00291355	0.0111009	0.0112219	0.0113304	ug/g	0.030047
Cer(t45:1+O)+HCOO	Cer(t45:1+O)+HCOO	Cer	(t45:1+O)	C46 H90 O7 N1	768.672	15.0175	0.0116112	3.44194	0.242897	0.31944	0.366564	0.130632	0.994011	0.142757	0.14611	0.14438	ug/g	0.497069
Cer(t20:0_26:0)+HCOO	Cer(t46:0)+HCOO	Cer	(t20:0_26:0)	C47 H94 O6 N1	768.709	15.8647	0.00240725	2.46631	0.0734048	0.0768574	0.0319505	0.0582559	0.0272386	0.0158295	0.0158904	0.0158998	ug/g	0.0391483
Cer(t46:0+O)+HCOO	Cer(t46:0+O)+HCOO	Cer	(t46:0+O)	C47 H94 O7 N1	784.704	15.6741	0.0165981	3.21773	0.0808354	0.170031	0.172023	0.0837532	0.260632	0.0545214	0.052979	0.052988	ug/g	0.172136
Cer(t20:1_26:0)+HCOO	Cer(t46:1)+HCOO	Cer	(t20:1_26:0)	C47 H92 O6 N1	766.693	15.2628	0.0130633	1.74467	0.402627	0.104516	0.0145781	0.0375047	0.00747729	0.0115511	0.0112912	0.0112961	ug/g	0.0198534
Cer(t46:1+O)+HCOO	Cer(t46:1+O)+HCOO	Cer	(t46:1+O)	C47 H92 O7 N1	782.688	14.8604	0.0112887	2.63191	0.107513	0.0456651	0.0167158	0.0380873	0.0544248	0.0139928	0.0136806	0.013828	ug/g	0.0364093
Cer(t46:1+O)+HCOO	Cer(t46:1+O)+HCOO	Cer	(t46:1+O)	C47 H92 O7 N1	782.688	15.3844	0.00168525	4.15608	0.223073	0.150265	0.0638611	0.0248147	0.18404	0.0218395	0.0219124	0.0218667	ug/g	0.0909053
Cer(d15:1_15:0)+HCOO	Cer(d30:1)+HCOO	Cer	(d15:1_15:0)	C31 H60 O5 N1	526.448	7.91795	0.00941675	2.48827	0.0107647	0.18756	0.425193	0.396186	0.268299	0.145828	0.147417	0.14468	ug/g	0.363226
Cer(d32:2)+HCOO	Cer(d32:2)+HCOO	Cer	(d32:2)	C33 H62 O5 N1	552.463	11.681	0.0158306	0.23249	3.79309e-05	0.142264	0.00384897	0.00247253	0.00240779	0.0124389	0.0127406	0.0123673	ug/g	0.00290976
Cer(d18:1_16:0)+HCOO	Cer(d34:1)+HCOO	Cer	(d18:1_16:0)	C35 H68 O5 N1	582.51	10.5396	0.00950085	0.50275	0.0060935	0.615969	0.164111	0.143616	0.083208	0.258977	0.261763	0.256853	ug/g	0.130312
Cer(d34:1+O)+HCOO	Cer(d34:1+O)+HCOO	Cer	(d34:1+O)	C35 H68 O6 N1	598.505	10.0198	0.021772	0.72818	0.341124	0.302544	0.0409056	0.0789655	0.0231465	0.0638222	0.0662986	0.0662833	ug/g	0.0476725
Cer(d34:6)+HCOO	Cer(d34:6)+HCOO	Cer	(d34:6)	C35 H58 O5 N1	572.432	11.644	0.00260713	2.25024	0.302127	0.0822255	0.0102668	0.056404	0.0218752	0.0131323	0.0131401	0.0130773	ug/g	0.0295153
Cer(d35:1)+HCOO	Cer(d35:1)+HCOO	Cer	(d35:1)	C36 H70 O5 N1	596.526	11.2073	0.054288	0.430687	0.00726784	0.128773	0.00495022	0.00647069	0.00246972	0.0110223	0.0100808	0.0111491	ug/g	0.00463021
Cer(d36:0+O)+HCOO	Cer(d36:0+O)+HCOO	Cer	(d36:0+O)	C37 H74 O6 N1	628.552	11.014	0.0439051	4.41829	0.251113	0.102447	0.235264	0.774717	0.0820644	0.0840169	0.0782431	0.084905	ug/g	0.364015
Cer(d15:1_21:0)+HCOO	Cer(d36:1)+HCOO	Cer	(d15:1_21:0)	C37 H72 O5 N1	610.542	11.7525	0.021069	0.707584	0.252366	0.266885	0.0255854	0.0578763	0.0239209	0.051817	0.0499521	0.0499905	ug/g	0.0357942
Cer(d18:0_18:1+2O)+HCOO	Cer(d36:1+2O)+HCOO	Cer	(d18:0_18:1+2O)	C37 H72 O7 N1	642.531	9.981	0.0297087	3.05555	0.0290711	0.17066	0.318325	0.157529	0.219802	0.0741787	0.0784445	0.0750462	ug/g	0.231885
Cer(d18:0_18:1+O)+HCOO	Cer(d36:1+O)+HCOO	Cer	(d18:0_18:1+O)	C37 H72 O6 N1	626.537	10.4115	0.108447	2.56296	0.260294	0.080184	0.0364299	0.0744741	0.00995416	0.0147036	0.0176866	0.0147654	ug/g	0.040286
Cer(d16:1_21:5)+HCOO	Cer(d37:6)+HCOO	Cer	(d16:1_21:5)	C38 H64 O5 N1	614.479	8.48	0.164791	5.30959	0.0225542	0.0492826	0.0105421	0.00453695	0.00883189	0.00177674	0.00129838	0.00142822	ug/g	0.00797031
Cer(d15:1_22:6)+HCOO	Cer(d37:7)+HCOO	Cer	(d15:1_22:6)	C38 H62 O5 N1	612.463	5.37051	0.119184	5.14553	0.0374679	0.062823	0.0356059	0.0317367	0.012881	0.00551419	0.00448322	0.00559351	ug/g	0.0267412
Cer(d38:0)+HCOO	Cer(d38:0)+HCOO	Cer	(d38:0)	C39 H78 O5 N1	640.589	13.218	0.00675779	3.00915	0.0841519	0.0563632	0.0658107	0.10745	0.0369625	0.0232109	0.0234681	0.0231823	ug/g	0.0700744
Cer(d32:0)+H	Cer(d32:0)+H	Cer	(d32:0)	C32 H66 O3 N1	512.504	7.37773	0.826977	1.11719	0.851265	0.0365258	0.00342244	0.00175049	0.0054881	0.00141026	0.00620362	0.00192888	ug/g	0.00355368
Cer(t38:0+O)+H	Cer(t38:0+O)+H	Cer	(t38:0+O)	C38 H78 O5 N1	628.587	8.44	0.286279	3.70536	0.20776	0.00526288	0.0113571	0.0102262	0.000257721	0.00163295	0.00261425	0.00164722	ug/g	0.00728033
Cer(t38:3)+H	Cer(t38:3)+H	Cer	(t38:3)	C38 H72 O4 N1	606.546	9.03769	0.208594	3.18719	0.423785	0.0193035	0.0136893	0.00156059	0.000925789	0.00152961	0.00209656	0.00144906	ug/g	0.0053919
Cer(t38:3+O)+H	Cer(t38:3+O)+H	Cer	(t38:3+O)	C38 H72 O5 N1	622.541	9.358	0.26258	7.3511	0.075742	0.0746154	0.0389433	0.0216506	0.00971862	0.00269163	0.00415487	0.00271839	ug/g	0.0234375
Cer(d32:0)+H	Cer(d32:0)+H	Cer	(d32:0)	C32 H66 O3 N1	512.504	7.89922	0.267182	0.716759	0.468846	0.710969	0.629756	0.183117	0.186712	0.391493	0.608268	0.39483	ug/g	0.333195
Cer(t18:1_23:0)+H	Cer(t41:1)+H	Cer	(t18:1_23:0)	C41 H82 O4 N1	652.624	13.503	0.144763	7.13373	3.34142e-07	0.0724598	0.016093	0.0164159	0.0163592	0.00208972	0.00266511	0.00209546	ug/g	0.0162894
Cer(d32:0)+H	Cer(d32:0)+H	Cer	(d32:0)	C32 H66 O3 N1	512.504	8.65324	0.54187	1.56426	0.430797	0.050367	0.0163288	0.00876845	0.00424722	0.0041849	0.0101635	0.00441095	ug/g	0.00978149
Cer(d14:0_18:0+O)+H	Cer(d32:0+O)+H	Cer	(d14:0_18:0+O)	C32 H66 O4 N1	528.499	6.14205	0.261893	2.52072	0.307197	0.0283292	0.000348071	0.0355836	0.0253253	0.00690486	0.0105499	0.00684664	ug/g	0.020419
Cer(t18:1_25:0+O)+H	Cer(t43:1+O)+H	Cer	(t18:1_25:0+O)	C43 H86 O5 N1	696.65	13.3995	0.281283	7.432	0.000576739	0.197853	0.131449	0.102955	0.103025	0.0127165	0.0200493	0.0126363	ug/g	0.112476
Cer(d32:2)+H-H2O	Cer(d32:2)+H-H2O	Cer	(d32:2)	C32 H60 O2 N1	490.462	2.935	0.250485	5.07266	0.0365588	0.178883	0.249952	0.156685	0.100306	0.0284684	0.0429471	0.0285209	ug/g	0.168981
Cer(d32:3)+H	Cer(d32:3)+H	Cer	(d32:3)	C32 H60 O3 N1	506.457	6.65862	0.224608	1.03988	0.876536	0.0287994	0.000566867	0.00110732	0.00111526	0.000719316	0.00111352	0.000849647	ug/g	0.000929816
Cer(d33:0)+H	Cer(d33:0)+H	Cer	(d33:0)	C33 H68 O3 N1	526.519	8.61864	0.350745	3.82283	0.118962	0.0338559	0.0243705	0.0126916	0.00617224	0.00292909	0.00529392	0.00308647	ug/g	0.0144114
Cer(d19:2_14:0+O)+H	Cer(d33:2+O)+H	Cer	(d19:2_14:0+O)	C33 H64 O4 N1	538.483	7.244	0.249748	6.28278	0.00666495	0.124374	0.0713255	0.0560439	0.0401627	0.00759983	0.0114517	0.00761376	ug/g	0.055844
Cer(d33:4+O)+H	Cer(d33:4+O)+H	Cer	(d33:4+O)	C33 H60 O4 N1	534.452	2.68335	0.257066	2.33827	0.295851	0.0241666	0.000877555	0.0145822	0.010231	0.00311599	0.00474948	0.00312163	ug/g	0.00856359
Cer(d16:0_18:0)+H	Cer(d34:0)+H	Cer	(d16:0_18:0)	C34 H70 O3 N1	540.535	8.83673	0.21976	1.82337	0.0916271	0.0545995	0.0131636	0.013622	0.022937	0.00994303	0.0105193	0.00680739	ug/g	0.0165742
Cer(d28:0)+H	Cer(d28:0)+H	Cer	(d28:0)	C28 H58 O3 N1	456.441	5.187	0.23958	0.125932	0.00358158	0.310034	0.0118596	0.00589721	0.00530217	0.0531451	0.0779089	0.0520528	ug/g	0.00768632
Cer(d16:0_18:0)+H	Cer(d34:0)+H	Cer	(d16:0_18:0)	C34 H70 O3 N1	540.535	9.34016	0.259673	0.506261	0.139155	0.808299	0.490784	0.146351	0.147167	0.43858	0.671241	0.439383	ug/g	0.261434
Cer(d16:0_18:0)+H	Cer(d34:0)+H	Cer	(d16:0_18:0)	C34 H70 O3 N1	540.535	9.92929	0.74003	89.6113	0.216064	0.594417	0.156589		1.91642	0.00419578	0.00954947	0.0209548	ug/g	1.03651
Cer(d16:0_18:0)+H	Cer(d34:0)+H	Cer	(d16:0_18:0)	C34 H70 O3 N1	540.535	11.702	0.248667	1.39196	0.627483	0.0656121	0.0177276	0.0102869	0.000465081	0.00600566	0.00876951	0.00568488	ug/g	0.0094932
Cer(d16:0_18:0+O)+H	Cer(d34:0+O)+H	Cer	(d16:0_18:0+O)	C34 H70 O4 N1	556.53	7.33122	0.271833	0.185204	0.00915329	0.115692	0.00183438	0.00256364	0.000437804	0.00725578	0.0114339	0.00742118	ug/g	0.00161194
Cer(d34:1)+H	Cer(d34:1)+H	Cer	(d34:1)	C34 H68 O3 N1	538.519	8.081	0.22491	3.68191	0.162096	0.026059	0.00870906	0.00240947	0.00304625	0.0010878	0.00161374	0.00114559	ug/g	0.00472159
Cer(d19:0_15:1)+H	Cer(d34:1)+H	Cer	(d19:0_15:1)	C34 H68 O3 N1	538.519	11.207	0.184093	14.7156	0.191229	0.0508392	0.00367811	0.000914435	0.0115949	0.000405153	0.000288731	0.000406136	ug/g	0.00539581
Cer(d30:0)+H	Cer(d30:0)+H	Cer	(d30:0)	C30 H62 O3 N1	484.472	6.51595	0.224546	0.718227	0.452071	0.259411	0.0799322	0.0274954	0.0210409	0.0518463	0.0750821	0.0519406	ug/g	0.0428228
Cer(d34:2)+H	Cer(d34:2)+H	Cer	(d34:2)	C34 H66 O3 N1	536.504	6.95828	0.237173	3.15187	0.065266	0.0269044	0.0110852	0.00525472	0.00533183	0.00198019	0.00291963	0.00197603	ug/g	0.00722392
Cer(d34:3)+H	Cer(d34:3)+H	Cer	(d34:3)	C34 H64 O3 N1	534.488	7.9026	0.28403	0.480112	0.11295	0.107132	0.00793141	0.00212896	0.00305461	0.00754742	0.0120909	0.0076782	ug/g	0.00437166
Cer(d35:1)+H-H2O	Cer(d35:1)+H-H2O	Cer	(d35:1)	C35 H68 O2 N1	534.524	5.9627	0.277255	6.11672	0.0788821	0.0783028	0.0409501	0.0167366	0.0142106	0.00335015	0.00517062	0.00323345	ug/g	0.0239658
Cer(d36:0)+H	Cer(d36:0)+H	Cer	(d36:0)	C36 H74 O3 N1	568.566	10.7521	0.278039	0.37966	0.0437307	0.555988	0.150042	0.0562784	0.0524936	0.19442	0.300068	0.187211	ug/g	0.0862712
Cer(d18:0_18:0)+H	Cer(d36:0)+H	Cer	(d18:0_18:0)	C36 H74 O3 N1	568.566	11.4176	0.0753687	1.23216	0.0658738	0.0666932	0.00540749	0.00610433	0.00680677	0.00516941	0.0045244	0.00517323	ug/g	0.00610619
Cer(d16:0_20:0+O)+H	Cer(d36:0+O)+H	Cer	(d16:0_20:0+O)	C36 H74 O4 N1	584.561	8.59468	0.233709	2.52671	0.291624	0.0261551	0.000754086	0.0308369	0.0230419	0.00650811	0.00912883	0.00598523	ug/g	0.018211
Cer(d36:2+2O)+H	Cer(d36:2+2O)+H	Cer	(d36:2+2O)	C36 H70 O5 N1	596.525	9.26549	0.238456	12.6639	0.0771934	0.0800186	0.0367236	0.0280167	0.00592221	0.00151662	0.0023607	0.00170253	ug/g	0.0235542
Cer(d36:2+O)+H	Cer(d36:2+O)+H	Cer	(d36:2+O)	C36 H70 O4 N1	580.53	6.736	0.248375	1.84865	0.320829	0.0171929	0.0027618	0.000498662	0.00166501	0.000783521	0.00114155	0.000739293	ug/g	0.00164182
Cer(d30:0)+H	Cer(d30:0)+H	Cer	(d30:0)	C30 H62 O3 N1	484.472	7.187	0.29452	0.108948	0.00886058	0.0917516	0.00143704	2.75e-05	0.000336304	0.00439111	0.00737096	0.00476733	ug/g	0.000600281
Cer(d18:2_18:1)+H	Cer(d36:3)+H	Cer	(d18:2_18:1)	C36 H68 O3 N1	562.519	9.696	0.100648	8.80109	0.0219336	0.0738817	0.0233087	0.021322	0.00930527	0.00191889	0.00228011	0.00192933	ug/g	0.0179787
Cer(d36:3+O)+H	Cer(d36:3+O)+H	Cer	(d36:3+O)	C36 H68 O4 N1	578.514	7.64048	0.28779	0.552945	0.133819	0.0619291	0.00182565	0.00234666	0.000662986	0.00251213	0.00387918	0.00235333	ug/g	0.00161177
Cer(d37:0)+H	Cer(d37:0)+H	Cer	(d37:0)	C37 H76 O3 N1	582.582	11.426	0.234426	2.73761	0.458477	0.0110188	0.00568829	0.000662382	0.000357964	0.000668785	0.0010331	0.000748659	ug/g	0.00223621
Cer(d38:0)+H	Cer(d38:0)+H	Cer	(d38:0)	C38 H78 O3 N1	596.598	12.1334	0.264623	0.47596	0.0394485	0.448176	0.0970113	0.0653185	0.0549381	0.129318	0.198653	0.128512	ug/g	0.0724226
Cer(d38:0)+H	Cer(d38:0)+H	Cer	(d38:0)	C38 H78 O3 N1	596.598	12.6031	0.362	2.95549	0.0580355	0.0389646	0.0240105	0.0115813	0.0130998	0.00401626	0.00775235	0.00470639	ug/g	0.0162305
Cer(d38:1)+H	Cer(d38:1)+H	Cer	(d38:1)	C38 H76 O3 N1	594.582	10.9346	0.237968	0.336428	0.0861747	0.184243	0.0209002	0.00069148	0.0032119	0.022235	0.0312313	0.0202599	ug/g	0.00826787
Cer(d18:2_20:1)+H	Cer(d38:3)+H	Cer	(d18:2_20:1)	C38 H72 O3 N1	590.551	10.9468	0.182653	6.46681	0.0059252	0.222881	0.216531	0.201838	0.124633	0.0249894	0.0338921	0.025086	ug/g	0.181
Cer(d22:0_18:0)+H	Cer(d40:0)+H	Cer	(d22:0_18:0)	C40 H82 O3 N1	624.629	13.4528	0.270232	0.801517	0.417549	0.224718	0.0513067	0.0330271	0.0274792	0.0395231	0.061007	0.0389717	ug/g	0.037271
Cer(d40:1)+H	Cer(d40:1)+H	Cer	(d40:1)	C40 H80 O3 N1	622.613	12.3492	0.246184	0.235778	0.00985467	0.165841	0.00739196	0.00333449	0.00230038	0.0157784	0.023652	0.0158199	ug/g	0.00434227
Cer(d40:1+2O)+Na	Cer(d40:1+2O)+Na	Cer	(d40:1+2O)	C40 H79 O5 N1 Na1	676.585	12.553	0.326252	6.45846	0.0573047	0.12829	0.0466108	0.0199985	0.0702704	0.00573293	0.00972602	0.00573489	ug/g	0.0456266
Cer(d18:2_22:0+O)+H	Cer(d40:2+O)+H	Cer	(d18:2_22:0+O)	C40 H78 O4 N1	636.593	12.1078	0.263983	6.75996	0.0210747	0.0635255	0.019256	0.0212131	0.00898667	0.00206857	0.00318202	0.0020654	ug/g	0.0164853
Cer(d18:2_22:1)+H	Cer(d40:3)+H	Cer	(d18:2_22:1)	C40 H76 O3 N1	618.582	12.135	0.289569	4.75006	0.0303084	0.066377	0.0423161	0.0373817	0.0172203	0.00565717	0.00907524	0.00567112	ug/g	0.032306
Cer(d18:0_24:0)+H	Cer(d42:0)+H	Cer	(d18:0_24:0)	C42 H86 O3 N1	652.66	15.286	0.261827	2.03009	0.00756981	0.023195	0.00379751	0.00333456	0.00424627	0.00157599	0.002433	0.00159585	ug/g	0.00379278
Cer(d18:2_24:1)+H	Cer(d42:3)+H	Cer	(d18:2_24:1)	C42 H80 O3 N1	646.613	13.2339	0.278184	6.53953	0.020812	0.10832	0.0633451	0.0548664	0.0269112	0.00631846	0.00977006	0.00610308	ug/g	0.0483742
Cer(d18:2_25:1)+H	Cer(d43:3)+H	Cer	(d18:2_25:1)	C43 H82 O3 N1	660.629	13.7269	0.22239	8.01672	0.00660913	0.074968	0.0214468	0.0158068	0.0119451	0.00187612	0.00256103	0.00169985	ug/g	0.0163996
Cer(d18:2_26:0)+H	Cer(d44:2)+H	Cer	(d18:2_26:0)	C44 H86 O3 N1	676.66	14.492	0.277862	3.31337	0.197062	0.0137292	0.00663372	0.0158389	0.00301978	0.00215126	0.00338743	0.00215508	ug/g	0.00849745
Cer(d18:2_26:1)+H	Cer(d44:3)+H	Cer	(d18:2_26:1)	C44 H84 O3 N1	674.645	14.2787	0.26091	7.22528	0.00688063	0.0776614	0.0248677	0.0204386	0.0135982	0.00232117	0.0035361	0.0022953	ug/g	0.0196349
Cer(m30:0)+H	Cer(m30:0)+H	Cer	(m30:0)	C30 H62 O2 N1	468.478	7.35666	0.262334	5.16417	0.316543	0.0414337	0.0342312	0.00766117	0.0011747	0.00234621	0.0036218	0.00237157	ug/g	0.0143557
Cer(d30:3)+H	Cer(d30:3)+H	Cer	(d30:3)	C30 H56 O3 N1	478.425	5.216	0.218034	2.53793	0.294297	0.00519803	1.15e-09	0.00131278	0.00133363	0.00033892	0.000427326	0.000276501	ug/g	0.000882139
Cer(m32:0)+NH4	Cer(m32:0)+NH4	Cer	(m32:0)	C32 H69 O2 N2	513.535	6.479	0.213298	8.28718	0.149699	0.444844	1.50866	0.515979	0.272371	0.0809181	0.115148	0.081111	ug/g	0.765671
Cer(m32:0)+NH4	Cer(m32:0)+NH4	Cer	(m32:0)	C32 H69 O2 N2	513.535	9.86592	0.243716	3.90201	0.00297303	0.824267	5.73243	4.58235	3.95344	1.0496	1.56188	1.04515	ug/g	4.75607
Cer(m32:0)+NH4	Cer(m32:0)+NH4	Cer	(m32:0)	C32 H69 O2 N2	513.535	10.4706	1.44689	0.111495	0.348374	0.153262	0.00672256	0.00287599	0.000862344	0.00173607	0.0833704	0.0087176	ug/g	0.00348697
Cer(m32:0)+NH4	Cer(m32:0)+NH4	Cer	(m32:0)	C32 H69 O2 N2	513.535	10.916	0.310014	12.2675	0.213944	0.167118	0.0617977	0.278173	0.0330943	0.00831411	0.0137657	0.00833104	ug/g	0.124355
Cer(m32:0)+NH4	Cer(m32:0)+NH4	Cer	(m32:0)	C32 H69 O2 N2	513.535	12.166	0.573048	6.09098	0.0556858	0.0555338	0.0158654	0.00573448	0.00815127	0.00078604	0.00263114	0.00146728	ug/g	0.00991706
Cer(m32:0)+NH4	Cer(m32:0)+NH4	Cer	(m32:0)	C32 H69 O2 N2	513.535	12.612	0.498784	1.33832	0.366768	0.0552145	0.00591773	0.00832739	0.00576062	0.00259341	0.0075541	0.00480089	ug/g	0.00666858
Cer(m19:0_15:0+O)+H	Cer(m34:0+O)+H	Cer	(m19:0_15:0+O)	C34 H70 O3 N1	540.535	11.958	0.207647	3.75556	0.167591	0.0593299	0.0616269	0.0217405	0.0158546	0.00695097	0.0106071	0.00886199	ug/g	0.033074
Cer(d31:0)+H	Cer(d31:0)+H	Cer	(d31:0)	C31 H64 O3 N1	498.488	7.194	0.200052	2.16355	0.422358	0.0165764	0.0073478	0.00145348	0.00122229	0.00136446	0.00190104	0.00136743	ug/g	0.00334119
Cer(m36:0+2O)+Na	Cer(m36:0+2O)+Na	Cer	(m36:0+2O)	C36 H73 O4 N1 Na1	606.543	9.033	0.208594	4.41765	0.406346	0.0305505	0.0199342	0.00156059	0.000925789	0.00152961	0.00209656	0.00144906	ug/g	0.00747352
Cer(m19:0_17:0+O)+H	Cer(m36:0+O)+H	Cer	(m19:0_17:0+O)	C36 H74 O3 N1	568.566	13.211	0.229364	19.9135	0.273348	0.0638348	0.00365441	0.000662107	0.020721	0.000321264	0.000513422	0.000422625	ug/g	0.00834583
Cer(m38:2)+NH4	Cer(m38:2)+NH4	Cer	(m38:2)	C38 H77 O2 N2	593.598	13.4291	0.304829	1.09284	0.808684	0.167243	0.0603882	0.0208784	0.0384861	0.0294506	0.0493607	0.030768	ug/g	0.0399176
Cer(m38:5)+NH4	Cer(m38:5)+NH4	Cer	(m38:5)	C38 H71 O2 N2	587.551	12.2336	0.301178	1.0788	0.804231	0.122369	0.0275346	0.0118653	0.022615	0.0158519	0.0258256	0.0158077	ug/g	0.0206716
Cer(m21:0_18:0)+H	Cer(m39:0)+H	Cer	(m21:0_18:0)	C39 H80 O2 N1	594.618	13.4758	0.262913	3.07484	0.000602763	0.0427662	0.0234772	0.0206632	0.0201954	0.00594633	0.00909149	0.0058855	ug/g	0.0214453
Cer(m19:0_21:2)+H	Cer(m40:2)+H	Cer	(m19:0_21:2)	C40 H78 O2 N1	604.603	14.012	0.0493299	1.02925	0.939881	0.0330843	0.00169854	0.00107438	0.000404017	0.00106313	0.00105295	0.000970575	ug/g	0.00105898
Cer(m41:0)+H-H2O	Cer(m41:0)+H-H2O	Cer	(m41:0)	C41 H82 O1 N1	604.639	9.813	0.26151	3.53247	0.00214929	0.0791913	0.0620978	0.0489844	0.0464204	0.0127492	0.0193478	0.0124902	ug/g	0.0525009
Cer(m21:0_20:0)+H	Cer(m41:0)+H	Cer	(m21:0_20:0)	C41 H84 O2 N1	622.65	14.524	0.22831	5.53797	0.00125604	0.0813357	0.0300532	0.0241452	0.021684	0.00396186	0.0057715	0.00396885	ug/g	0.0252941
Cer(m19:0_23:2)+H	Cer(m42:2)+H	Cer	(m19:0_23:2)	C42 H82 O2 N1	632.634	15.0146	0.253534	1.1297	0.6775	0.0720694	0.00484364	0.00856663	0.00442883	0.0045129	0.0068045	0.00447368	ug/g	0.00594637
Cer(d32:0)+NH4	Cer(d32:0)+NH4	Cer	(d32:0)	C32 H69 O3 N2	529.53	5.204	0.239757	10.1307	0.153837	0.220433	0.298594	0.0769631	0.0667885	0.0125289	0.018584	0.0125509	ug/g	0.147448
Cer(t31:0)+Na	Cer(t31:0)+Na	Cer	(t31:0)	C31 H63 O4 N1 Na1	536.465	6.466	0.27988	4.94944	0.00702179	0.051287	0.0164559	0.0160723	0.00978695	0.00237725	0.00377072	0.00240151	ug/g	0.014105
Cer(t16:0_16:0)+H	Cer(t32:0)+H	Cer	(t16:0_16:0)	C32 H66 O4 N1	528.499	6.30793	0.319821	4.08458	0.217184	0.0179095	0.000468769	0.0276676	0.018485	0.00308869	0.00520963	0.00311568	ug/g	0.0155404
Cer(t34:0)+H	Cer(t34:0)+H	Cer	(t34:0)	C34 H70 O4 N1	556.53	7.63959	0.219367	0.130026	0.00248197	0.215593	0.00484908	0.00266269	0.00395856	0.0256559	0.0368536	0.0257062	ug/g	0.00382344
Cer(t16:0_19:0)+H	Cer(t35:0)+H	Cer	(t16:0_19:0)	C35 H72 O4 N1	570.546	8.76738	0.251865	4.35712	0.00734357	0.306813	0.73955	0.623725	0.432496	0.119238	0.177282	0.115626	ug/g	0.59859
Cer(t16:0_19:0)+H	Cer(t35:0)+H	Cer	(t16:0_19:0)	C35 H72 O4 N1	570.546	10.0905	0.209216	5.4148	0.0269136	0.0742088	0.0258609	0.0109183	0.0177262	0.00303624	0.00416019	0.00286957	ug/g	0.0181685
Cer(t16:0_19:0)+H	Cer(t35:0)+H	Cer	(t16:0_19:0)	C35 H72 O4 N1	570.546	16.8312	0.256458	3.85027	0.00291511	0.13963	0.186062	0.218608	0.149823	0.0408593	0.0622204	0.0409345	ug/g	0.184831
Cer(t36:0)+H	Cer(t36:0)+H	Cer	(t36:0)	C36 H74 O4 N1	584.561	9.0429	0.259478	0.0724988	0.00348767	0.229939	0.00299224	0.00186103	0.00235153	0.0283889	0.0430479	0.0279413	ug/g	0.0024016
CerG2GNAc1(m35:0)-H	CerG2GNAc1(m35:0)-H	CerG2GNAc1	(m35:0)	C55 H103 O17 N2	1063.73	15.0572	0.00977779	3.32453	0.401288	0.37917	0.293029	2.45656	0.210317	0.300111	0.29537	0.294841	ug/g	0.986635	6.24134
CerG2GNAc1(m37:0)-H	CerG2GNAc1(m37:0)-H	CerG2GNAc1	(m37:0)	C57 H107 O17 N2	1091.76	15.611	0.0345035	5.55771	0.378576	0.223023	0.12747	1.62457	0.0818901	0.114375	0.107852	0.107752	ug/g	0.611309
CerG2GNAc1(m38:0)-H	CerG2GNAc1(m38:0)-H	CerG2GNAc1	(m38:0)	C58 H109 O17 N2	1105.77	15.856	0.0478561	4.15698	0.359443	0.0829533	0.0273643	0.224527	0.0210392	0.0230945	0.0212965	0.0212648	ug/g	0.0909767
CerG2GNAc1(m42:0)-H	CerG2GNAc1(m42:0)-H	CerG2GNAc1	(m42:0)	C62 H117 O17 N2	1161.84	16.594	0.0914056	4.91735	0.379959	0.102657	0.0302116	0.347753	0.020945	0.0294732	0.0245316	0.027118	ug/g	0.13297
CerG2GNAc1(m43:0)-H	CerG2GNAc1(m43:0)-H	CerG2GNAc1	(m43:0)	C63 H119 O17 N2	1175.85	16.7449	0.0597779	4.60033	0.355287	0.118771	0.0623216	0.508653	0.0400452	0.0458379	0.0412179	0.0457651	ug/g	0.203673
CerG2GNAc1(t31:1)+HCOO	CerG2GNAc1(t31:1)+HCOO	CerG2GNAc1	(t31:1)	C52 H95 O21 N2	1083.64	10.733	0.0117959	4.21999	0.386047	0.256603	0.209438	1.87443	0.106114	0.174273	0.170632	0.17405	ug/g	0.729994
CerG2GNAc1(t38:7)-2H	CerG2GNAc1(t38:7)-2H	CerG2GNAc1	(t38:7)	C58 H94 O19 N2	561.323	3.09968	0.0321919	5.21141	0.211839	0.303982	0.622445	3.15881	0.758446	0.281075	0.299769	0.290265	ug/g	1.51324
CerG2GNAc1(d42:0)+Na	CerG2GNAc1(d42:0)+Na	CerG2GNAc1	(d42:0)	C62 H118 O18 N2 Na1	1201.83	14.3427	0.287174	3.93007	0.369601	0.0910005	0.0427193	0.267018	0.0150467	0.0228354	0.03668	0.0231255	ug/g	0.108261
CerG2GNAc1(d42:1)+H	CerG2GNAc1(d42:1)+H	CerG2GNAc1	(d42:1)	C62 H117 O18 N2	1177.83	15.0527	0.0668812	4.78853	0.370616	0.119093	0.052975	0.47654	0.0271611	0.0405989	0.0357882	0.039865	ug/g	0.185559
CerG2GNAc1(m34:0)+H	CerG2GNAc1(m34:0)+H	CerG2GNAc1	(m34:0)	C54 H103 O17 N2	1051.73	14.395	0.0195755	5.13664	0.28525	0.102484	0.0807748	0.442716	0.0529339	0.0365659	0.0379084	0.0377439	ug/g	0.192141
CerG2GNAc1(m36:1+O)+H-H2O	CerG2GNAc1(m36:1+O)+H-H2O	CerG2GNAc1	(m36:1+O)	C56 H103 O17 N2	1075.73	13.712	0.112112	6.03256	0.289371	0.0900226	0.0371731	0.252906	0.030513	0.0166316	0.0200066	0.0165054	ug/g	0.106864
CerG3GNAc1(d27:2)-H	CerG3GNAc1(d27:2)-H	CerG3GNAc1	(d27:2)	C53 H93 O23 N2	1125.62	10.421	0.344022	33.9501	0.112057	0.439616	1.0896	0.737532	0.0633516	0.0116044	0.0241555	0.0199242	ug/g	0.630161
CerG3GNAc1(d38:8)-2H	CerG3GNAc1(d38:8)-2H	CerG3GNAc1	(d38:8)	C64 H102 O23 N2	633.344	3.596	0.0991526	5.17694	0.402693	0.128926	0.0480903	0.499291	0.00333866	0.0331158	0.0395025	0.033761	ug/g	0.183573
CerG3GNAc1(m40:6)-2H	CerG3GNAc1(m40:6)-2H	CerG3GNAc1	(m40:6)	C66 H110 O22 N2	641.378	2.23	0.0306978	2.73485	0.0028242	0.202534	0.598314	0.640474	0.459186	0.209359	0.199751	0.211755	ug/g	0.565991
CerP(d36:1+O)+HCOO	CerP(d36:1+O)+HCOO	CerP	(d36:1+O)	C37 H73 O9 N1 P1	706.503	11.897	0.0366197	3.57185	0.341416	0.208317	0.16821	1.14991	0.15936	0.140809	0.140785	0.132052	ug/g	0.492493	47.3162
CerP(d38:2+O)+HCOO	CerP(d38:2+O)+HCOO	CerP	(d38:2+O)	C39 H75 O9 N1 P1	732.518	12.428	0.014193	2.9375	0.309563	0.226042	0.144266	0.890431	0.219616	0.144664	0.141255	0.141082	ug/g	0.418104
CerP(d40:1+O)+HCOO	CerP(d40:1+O)+HCOO	CerP	(d40:1+O)	C41 H81 O9 N1 P1	762.565	14.1117	0.0255103	2.62126	0.34072	0.543355	0.554789	2.74032	0.537901	0.494927	0.473073	0.49428	ug/g	1.27767
CerP(m43:0+O)-H	CerP(m43:0+O)-H	CerP	(m43:0+O)	C43 H87 O6 N1 P1	744.628	13.9678	0.0086097	2.99995	0.48735	0.510016	0.183483	3.0797	0.103486	0.370373	0.376183	0.375687	ug/g	1.12222
CerP(t39:2)+HCOO	CerP(t39:2)+HCOO	CerP	(t39:2)	C40 H77 O9 N1 P1	746.534	13	0.0258056	2.23	0.217295	0.292639	0.190268	0.692662	0.317345	0.182196	0.174069	0.181975	ug/g	0.400092
CerP(t40:1+O)+HCOO	CerP(t40:1+O)+HCOO	CerP	(t40:1+O)	C41 H81 O10 N1 P1	778.56	13.227	0.0381711	2.8122	0.230603	0.231916	0.216724	0.836771	0.260588	0.162624	0.152414	0.152241	ug/g	0.438028
CerP(t40:2)+HCOO	CerP(t40:2)+HCOO	CerP	(t40:2)	C41 H79 O9 N1 P1	760.55	13.6074	0.0135075	2.74073	0.311827	0.427464	0.417369	2.46679	0.652893	0.42683	0.426828	0.436893	ug/g	1.17902
CerP(t41:1+O)-H	CerP(t41:1+O)-H	CerP	(t41:1+O)	C41 H81 O8 N1 P1	746.571	14.432	0.00199845	4.01312	0.362792	0.272342	0.280474	2.26442	0.213604	0.228621	0.229518	0.22923	ug/g	0.919499
CerP(t41:2)+HCOO	CerP(t41:2)+HCOO	CerP	(t41:2)	C42 H81 O9 N1 P1	774.565	14.17	0.0183032	1.7194	0.2674	0.335033	0.130068	0.452636	0.277975	0.17038	0.165219	0.164971	ug/g	0.286893
CerP(t42:2)+HCOO	CerP(t42:2)+HCOO	CerP	(t42:2)	C43 H83 O9 N1 P1	788.581	14.605	0.0386888	2.60181	0.258471	0.215433	0.138998	0.778974	0.30947	0.158151	0.150773	0.162841	ug/g	0.409147
CerP(d28:0)+H	CerP(d28:0)+H	CerP	(d28:0)	C28 H59 O6 N1 P1	536.407	6.555	0.0620119	8.45627	0.40517	0.210162	0.0194518	1.13138	0.0208169	0.0480599	0.047606	0.042888	ug/g	0.39055
CerP(d30:0+O)+H-H2O	CerP(d30:0+O)+H-H2O	CerP	(d30:0+O)	C30 H61 O6 N1 P1	562.423	8.41614	0.0613475	2.39105	0.265674	0.149499	0.0499799	0.267995	0.11373	0.0586185	0.0644004	0.0575318	ug/g	0.143902
CerP(d31:1+O)+H-H2O	CerP(d31:1+O)+H-H2O	CerP	(d31:1+O)	C31 H61 O6 N1 P1	574.423	7.557	0.10702	17.553	0.397438	0.260782	0.00271499	1.29538	0.000567192	0.0233864	0.0276966	0.0229025	ug/g	0.432888
CerP(d15:1_17:0)+H-H2O	CerP(d32:1)+H-H2O	CerP	(d15:1_17:0)	C32 H63 O5 N1 P1	572.444	8.97	0.0237761	8.34023	0.411133	0.20119	0.0149818	1.04049	0.013531	0.043602	0.0429604	0.0416117	ug/g	0.356334
CerP(d15:1_18:0)+H-H2O	CerP(d33:1)+H-H2O	CerP	(d15:1_18:0)	C33 H65 O5 N1 P1	586.459	8.181	0.144152	1.8713	0.593779	0.201904	0.0225629	0.189807	0.00651059	0.042577	0.0418786	0.0325118	ug/g	0.0729603
CerP(d15:2_18:0)+H	CerP(d33:2)+H	CerP	(d15:2_18:0)	C33 H65 O6 N1 P1	602.454	8.06472	0.0289675	7.22286	0.413349	0.325754	0.094074	2.87334	0.0165653	0.140954	0.138919	0.133256	ug/g	0.994658
CerP(d15:2_18:0)+H	CerP(d33:2)+H	CerP	(d15:2_18:0)	C33 H65 O6 N1 P1	602.454	8.592	0.0258932	5.69639	0.442143	0.259723	0.0342786	1.78864	0.00547192	0.110177	0.105648	0.105149	ug/g	0.609464
CerP(d15:2_18:0+O)+H	CerP(d33:2+O)+H	CerP	(d15:2_18:0+O)	C33 H65 O7 N1 P1	618.449	6.41382	0.0673912	6.67016	0.424159	0.187227	0.0277985	0.959597	0.00137018	0.0480357	0.0532099	0.0469915	ug/g	0.329589
CerP(d36:5)+NH4	CerP(d36:5)+NH4	CerP	(d36:5)	C36 H68 O6 N2 P1	655.481	6.388	0.0352556	4.79669	0.372039	0.13813	0.111591	0.650896	0.00140241	0.0525783	0.055157	0.0515181	ug/g	0.25463
CerP(d15:2_21:3)+NH4	CerP(d36:5)+NH4	CerP	(d15:2_21:3)	C36 H68 O6 N2 P1	655.481	7.023	0.15275	3.9535	0.352808	0.118183	0.103151	0.466046	0.0141049	0.0454733	0.0578253	0.0442417	ug/g	0.194434
CerP(d16:1_21:4)+NH4	CerP(d37:5)+NH4	CerP	(d16:1_21:4)	C37 H70 O6 N2 P1	669.497	5.27	0.0923368	4.49103	0.451083	0.148464	0.024131	0.50258	0.000136892	0.0432717	0.0371089	0.0369305	ug/g	0.175616
CerP(d16:1_21:4)+NH4	CerP(d37:5)+NH4	CerP	(d16:1_21:4)	C37 H70 O6 N2 P1	669.497	5.7	0.300721	4.09047	0.442714	0.0910002	0.0161939	0.195385	0.000127624	0.0141005	0.0232399	0.0144157	ug/g	0.0705689
CerP(d16:1_21:4)+NH4	CerP(d37:5)+NH4	CerP	(d16:1_21:4)	C37 H70 O6 N2 P1	669.497	6.93071	0.0422578	5.48393	0.415992	0.506142	0.508938	7.24727	0.00682322	0.494545	0.457088	0.463962	ug/g	2.58768
CerP(d13:0_24:5)+NH4	CerP(d37:5)+NH4	CerP	(d13:0_24:5)	C37 H70 O6 N2 P1	669.497	7.50328	0.0214245	6.05357	0.404834	0.274967	0.163544	2.19323	0.00107265	0.129312	0.127348	0.132837	ug/g	0.785949
CerP(d37:5)+NH4	CerP(d37:5)+NH4	CerP	(d37:5)	C37 H70 O6 N2 P1	669.497	8.984	0.0972304	9.00373	0.411089	0.206744	0.0208646	1.05469	0.00111243	0.0443341	0.0377095	0.0375365	ug/g	0.358889
CerP(d38:6)+NH4	CerP(d38:6)+NH4	CerP	(d38:6)	C38 H70 O6 N2 P1	681.497	4.798	0.0461957	1.64131	0.661088	0.408008	0.0771432	0.61556	0.00586619	0.148377	0.13527	0.14197	ug/g	0.232856
CerP(d38:6)+NH4	CerP(d38:6)+NH4	CerP	(d38:6)	C38 H70 O6 N2 P1	681.497	5.467	0.220549	7.00589	0.298355	0.140461	0.153165	0.610901	0.0015944	0.0271526	0.0411652	0.0409702	ug/g	0.25522
CerP(d38:6)+NH4	CerP(d38:6)+NH4	CerP	(d38:6)	C38 H70 O6 N2 P1	681.497	6.53	0.0473248	2.59579	0.38603	0.185701	0.137917	0.36977	0.00187232	0.0676419	0.0667659	0.0618943	ug/g	0.169853
CerP(d38:7)+NH4	CerP(d38:7)+NH4	CerP	(d38:7)	C38 H68 O6 N2 P1	679.481	6.04337	0.0635629	3.57204	0.345776	0.164677	0.21825	0.77018	0.015196	0.0910629	0.100465	0.0894389	ug/g	0.334542
CerP(d38:7)+NH4	CerP(d38:7)+NH4	CerP	(d38:7)	C38 H68 O6 N2 P1	679.481	6.87545	0.00965469	4.01323	0.391211	0.178504	0.139609	0.827497	0.00799654	0.0810879	0.0801648	0.0817196	ug/g	0.325034
CerP(d38:7)+NH4	CerP(d38:7)+NH4	CerP	(d38:7)	C38 H68 O6 N2 P1	679.481	7.33932	0.0586995	4.54489	0.421311	0.189738	0.0869927	0.939339	0.0032955	0.0703996	0.0782199	0.0779264	ug/g	0.343209
CerP(d39:7)+NH4	CerP(d39:7)+NH4	CerP	(d39:7)	C39 H70 O6 N2 P1	693.497	6.20625	0.0828387	5.67399	0.414157	0.320625	0.201203	2.9305	0.000969551	0.185019	0.168324	0.198768	ug/g	1.04423
CerP(d39:7)+NH4	CerP(d39:7)+NH4	CerP	(d39:7)	C39 H70 O6 N2 P1	693.497	6.93787	0.0547607	4.56495	0.413128	0.187868	0.0570272	0.986464	0.0479182	0.0819004	0.0746681	0.082516	ug/g	0.363803
CerP(d39:7)+NH4	CerP(d39:7)+NH4	CerP	(d39:7)	C39 H70 O6 N2 P1	693.497	7.52678	0.205348	8.34439	0.421652	0.266784	0.0186227	1.81277	0.0010234	0.090504	0.0633813	0.0657133	ug/g	0.610806
CerP(d41:6)+NH4	CerP(d41:6)+NH4	CerP	(d41:6)	C41 H76 O6 N2 P1	723.544	7.40296	0.0264663	3.7452	0.353397	0.118325	0.0706003	0.373967	0.0253288	0.0416344	0.0430108	0.0408211	ug/g	0.156632
CerP(d41:6)+NH4	CerP(d41:6)+NH4	CerP	(d41:6)	C41 H76 O6 N2 P1	723.544	8.29255	0.0260484	3.59819	0.39994	0.159461	0.103566	0.533953	0.000913555	0.0589901	0.0576858	0.0607554	ug/g	0.212811
CerP(d42:6)+NH4	CerP(d42:6)+NH4	CerP	(d42:6)	C42 H78 O6 N2 P1	737.559	7.66398	0.0182567	5.08675	0.448905	0.209671	0.0308441	1.10664	0.00117689	0.0744076	0.0760704	0.0733699	ug/g	0.379553
CerP(d42:6)+NH4	CerP(d42:6)+NH4	CerP	(d42:6)	C42 H78 O6 N2 P1	737.559	8.472	0.0188549	5.95756	0.42951	0.188723	0.0249755	0.986168	0.0106672	0.0570391	0.0561662	0.0583098	ug/g	0.340604
CerP(d20:2_24:4)+H-H2O	CerP(d44:6)+H-H2O	CerP	(d20:2_24:4)	C44 H77 O5 N1 P1	730.553	5.18582	0.0264511	4.82392	0.417056	0.248196	0.144723	1.67864	0.00869598	0.130452	0.124908	0.124426	ug/g	0.610686
CerP(d20:2_25:4)+H-H2O	CerP(d45:6)+H-H2O	CerP	(d20:2_25:4)	C45 H79 O5 N1 P1	744.569	2.617	0.201267	3.59318	0.397163	0.266432	0.232805	1.58605	0.0727727	0.157677	0.216161	0.152612	ug/g	0.630543
CerP(d19:2_26:5)+H-H2O	CerP(d45:7)+H-H2O	CerP	(d19:2_26:5)	C45 H77 O5 N1 P1	742.553	2.73517	0.0086306	4.24825	0.332034	0.140376	0.181576	0.78517	0.030605	0.0787042	0.077479	0.0785842	ug/g	0.332451
CerP(m17:1_16:1)+H-H2O	CerP(m33:2)+H-H2O	CerP	(m17:1_16:1)	C33 H63 O4 N1 P1	568.449	10.0106	0.0211143	8.63825	0.419439	0.380488	0.0366156	3.63836	0.00396537	0.145065	0.139082	0.141744	ug/g	1.22631
CerP(m17:1_16:1)+H-H2O	CerP(m33:2)+H-H2O	CerP	(m17:1_16:1)	C33 H63 O4 N1 P1	568.449	10.488	0.00983216	10.9175	0.408128	0.27822	0.0185154	1.76023	0.000606081	0.0545609	0.0537159	0.0547045	ug/g	0.593117
CerP(m36:4)+NH4	CerP(m36:4)+NH4	CerP	(m36:4)	C36 H70 O5 N2 P1	641.502	8.61427	0.00232544	6.61602	0.315767	0.228835	0.207235	1.49559	0.107385	0.0910678	0.0914477	0.0910945	ug/g	0.603403
CerP(m36:4)+NH4	CerP(m36:4)+NH4	CerP	(m36:4)	C36 H70 O5 N2 P1	641.502	9.46	0.0156059	5.29218	0.349067	0.167678	0.122948	1.01841	0.0668534	0.0747415	0.0769403	0.0766189	ug/g	0.402736
CerP(m18:1_18:4)+NH4	CerP(m36:5)+NH4	CerP	(m18:1_18:4)	C36 H68 O5 N2 P1	639.486	6.05084	0.0968649	3.09295	0.36572	0.18791	0.18985	0.610584	0.00715455	0.096769	0.0823095	0.0820279	ug/g	0.269196
CerP(m36:5)+NH4	CerP(m36:5)+NH4	CerP	(m36:5)	C36 H68 O5 N2 P1	639.486	6.897	0.0640635	5.61196	0.359261	0.169918	0.161005	0.996486	0.00510282	0.0722807	0.0640115	0.0708716	ug/g	0.387531
CerP(m36:5)+NH4	CerP(m36:5)+NH4	CerP	(m36:5)	C36 H68 O5 N2 P1	639.486	8.38648	0.0320254	7.29847	0.343231	0.310747	0.400702	2.70269	0.0233342	0.148066	0.140538	0.139803	ug/g	1.04224
CerP(m36:5)+NH4	CerP(m36:5)+NH4	CerP	(m36:5)	C36 H68 O5 N2 P1	639.486	9.10151	0.0604817	3.32988	0.30166	0.124829	0.281757	0.607883	0.00114165	0.091253	0.0830465	0.0932118	ug/g	0.296927
CerP(m37:4)+NH4	CerP(m37:4)+NH4	CerP	(m37:4)	C37 H72 O5 N2 P1	655.517	6.67	0.0453165	11.6648	0.399696	0.224149	0.0213727	1.09976	0.000456457	0.0313768	0.0310576	0.0337176	ug/g	0.373864
CerP(m37:4)+NH4	CerP(m37:4)+NH4	CerP	(m37:4)	C37 H72 O5 N2 P1	655.517	7.7068	0.0470595	7.55396	0.412934	0.284443	0.0707861	2.15155	0.00338077	0.0928818	0.101074	0.100686	ug/g	0.741905
CerP(m37:4)+NH4	CerP(m37:4)+NH4	CerP	(m37:4)	C37 H72 O5 N2 P1	655.517	8.809	0.0643477	6.25443	0.423849	0.420787	0.185721	4.87457	0.00463856	0.287238	0.252499	0.270078	ug/g	1.68831
CerP(m37:4)+NH4	CerP(m37:4)+NH4	CerP	(m37:4)	C37 H72 O5 N2 P1	655.517	9.548	0.0268737	6.93629	0.412374	0.326436	0.0872421	2.95216	0.0439864	0.152763	0.146162	0.145604	ug/g	1.02779
CerP(m37:5)+NH4	CerP(m37:5)+NH4	CerP	(m37:5)	C37 H70 O5 N2 P1	653.502	6.09948	0.195449	3.40841	0.489347	0.273606	0.0549359	1.08444	6.78e-09	0.136572	0.0984872	0.0992243	ug/g	0.379792
CerP(m37:5)+NH4	CerP(m37:5)+NH4	CerP	(m37:5)	C37 H70 O5 N2 P1	653.502	6.95502	0.111948	2.92825	0.503423	0.301247	0.0730718	0.990204	0.00185594	0.135679	0.119328	0.108737	ug/g	0.355044
CerP(m37:5)+NH4	CerP(m37:5)+NH4	CerP	(m37:5)	C37 H70 O5 N2 P1	653.502	7.76903	0.049325	3.55546	0.467762	0.194252	0.0434488	0.613303	0.00265107	0.0653392	0.0601744	0.0599482	ug/g	0.219801
CerP(m37:5)+NH4	CerP(m37:5)+NH4	CerP	(m37:5)	C37 H70 O5 N2 P1	653.502	8.404	0.0743853	7.59696	0.396378	0.475068	0.365557	6.02963	0.00235217	0.295552	0.256831	0.289737	ug/g	2.13251
CerP(m37:5)+NH4	CerP(m37:5)+NH4	CerP	(m37:5)	C37 H70 O5 N2 P1	653.502	9.65395	0.0507585	6.50322	0.417774	0.348733	0.137154	3.37051	0.010585	0.187326	0.169974	0.183702	ug/g	1.17275
CerP(m37:5)+NH4	CerP(m37:5)+NH4	CerP	(m37:5)	C37 H70 O5 N2 P1	653.502	10.093	0.0428435	4.5051	0.449505	0.253732	0.0740562	1.4847	0.000548212	0.121022	0.113254	0.111843	ug/g	0.519768
CerP(m38:6)+NH4	CerP(m38:6)+NH4	CerP	(m38:6)	C38 H70 O5 N2 P1	665.502	7.123	0.0625592	4.06687	0.307186	0.0617993	0.0640289	0.202413	0.00534529	0.0222052	0.0237045	0.02092	ug/g	0.0905958
CerP(m39:6)+NH4	CerP(m39:6)+NH4	CerP	(m39:6)	C39 H72 O5 N2 P1	679.517	4.682	0.220724	0.693211	0.190164	0.260297	0.0213982	0.042632	0.0466364	0.0604474	0.0396619	0.0595341	ug/g	0.0368888
CerP(m42:7)+NH4	CerP(m42:7)+NH4	CerP	(m42:7)	C42 H76 O5 N2 P1	719.549	10.2671	0.0258003	4.24837	0.425942	0.180807	0.0581864	0.789321	0.0213047	0.0696704	0.0686008	0.0662336	ug/g	0.289604
CerP(m42:7)+NH4	CerP(m42:7)+NH4	CerP	(m42:7)	C42 H76 O5 N2 P1	719.549	10.8757	0.0310442	3.28054	0.4431	0.245797	0.0722057	0.918933	0.0550881	0.109738	0.106026	0.103155	ug/g	0.348742
CerP(m17:1_26:3)+Na	CerP(m43:4)+Na	CerP	(m17:1_26:3)	C43 H80 O5 N1 P1 Na1	744.567	2.65364	0.189642	3.68984	0.403285	0.277527	0.242117	1.75171	0.0645206	0.168624	0.226522	0.162695	ug/g	0.686115
CerP(m21:1_24:5)+H-H2O	CerP(m45:6)+H-H2O	CerP	(m21:1_24:5)	C45 H79 O4 N1 P1	728.574	3.20266	0.0228478	5.3886	0.376274	0.175184	0.116369	1.00237	0.0238446	0.0705167	0.0723691	0.0691517	ug/g	0.380861
CerP(m21:1_24:5)+H-H2O	CerP(m45:6)+H-H2O	CerP	(m21:1_24:5)	C45 H79 O4 N1 P1	728.574	4.01384	0.00998296	4.85979	0.325573	0.287639	0.587573	3.38628	0.238782	0.291431	0.289621	0.285782	ug/g	1.40421
CerP(m21:1_24:5)+H-H2O	CerP(m45:6)+H-H2O	CerP	(m21:1_24:5)	C45 H79 O4 N1 P1	728.574	4.71777	0.0130861	4.63895	0.338806	0.253071	0.38543	2.48103	0.182843	0.221592	0.219763	0.21597	ug/g	1.01643
CerP(m21:1_24:5)+H-H2O	CerP(m45:6)+H-H2O	CerP	(m21:1_24:5)	C45 H79 O4 N1 P1	728.574	6.774	0.208028	2.22304	0.499017	0.224599	0.0466969	0.316242	0.0206502	0.0650075	0.0437177	0.0638259	ug/g	0.127863
CerP(m45:7)+Na	CerP(m45:7)+Na	CerP	(m45:7)	C45 H78 O5 N1 P1 Na1	766.551	2.583	0.017705	2.73153	0.465024	0.341205	0.203416	1.16128	0.00131553	0.170089	0.164711	0.165291	ug/g	0.455338
CerP(m21:1_24:6)+H-H2O	CerP(m45:7)+H-H2O	CerP	(m21:1_24:6)	C45 H77 O4 N1 P1	726.558	3.50558	0.144829	10.221	0.369847	0.279827	0.129117	1.74359	0.00635831	0.0566338	0.0715148	0.0556941	ug/g	0.626354
CerP(m19:1_26:6)+H-H2O	CerP(m45:7)+H-H2O	CerP	(m19:1_26:6)	C45 H77 O4 N1 P1	726.558	4.18641	0.0210164	3.35547	0.382131	0.422699	0.8829	3.54086	0.0191032	0.449669	0.443047	0.43135	ug/g	1.48095
CerP(m19:1_26:6)+H-H2O	CerP(m45:7)+H-H2O	CerP	(m19:1_26:6)	C45 H77 O4 N1 P1	726.558	4.64458	0.310071	5.40718	0.338111	0.241298	0.382011	2.23198	0.0801073	0.198123	0.106679	0.193442	ug/g	0.898032
CerP(m22:1_24:6)+H-H2O	CerP(m46:7)+H-H2O	CerP	(m22:1_24:6)	C46 H79 O4 N1 P1	740.574	4.24374	0.299021	3.80045	0.381244	0.174915	0.132278	0.772512	0.0282336	0.0974669	0.0536342	0.0944026	ug/g	0.311008
CerP(m22:1_24:6)+H-H2O	CerP(m46:7)+H-H2O	CerP	(m22:1_24:6)	C46 H79 O4 N1 P1	740.574	4.66279	0.0812789	4.6576	0.361292	0.192035	0.159953	1.2784	0.0820976	0.114896	0.0986692	0.112881	ug/g	0.506818
CerP(t30:1)+H	CerP(t30:1)+H	CerP	(t30:1)	C30 H61 O7 N1 P1	578.418	8.35333	0.0572558	2.29609	0.263125	0.226837	0.105067	0.544683	0.246605	0.123659	0.138274	0.12845	ug/g	0.298785
CerP(t35:1+2O)+H	CerP(t35:1+2O)+H	CerP	(t35:1+2O)	C35 H71 O9 N1 P1	680.486	6.004	0.0337048	5.07531	0.429141	0.274636	0.11023	2.01922	0.0142537	0.146247	0.13853	0.137603	ug/g	0.71457
CerP(t35:1+2O)+H	CerP(t35:1+2O)+H	CerP	(t35:1+2O)	C35 H71 O9 N1 P1	680.486	14.475	0.360826	4.06908	0.449917	0.279914	0.116134	1.85518	0.0175874	0.095045	0.197045	0.196694	ug/g	0.662966
CerP(t17:1_18:0+2O)+H	CerP(t35:1+2O)+H	CerP	(t17:1_18:0+2O)	C35 H71 O9 N1 P1	680.486	15.903	0.141345	4.31887	0.182768	0.0805438	1.06615	1.49941	0.0785313	0.175984	0.202617	0.233618	ug/g	0.881363
CerP(t17:0_20:5)+NH4	CerP(t37:5)+NH4	CerP	(t17:0_20:5)	C37 H70 O7 N2 P1	685.492	5.14872	0.00986661	5.45175	0.364288	0.212844	0.140617	1.56612	0.102713	0.111116	0.109385	0.111402	ug/g	0.60315
CerP(t38:6)+NH4	CerP(t38:6)+NH4	CerP	(t38:6)	C38 H70 O7 N2 P1	697.492	5.358	0.0563432	7.43584	0.362982	0.153453	0.076505	0.648721	0.00148733	0.0339412	0.0304902	0.0332997	ug/g	0.242238
CerP(t38:7)+NH4	CerP(t38:7)+NH4	CerP	(t38:7)	C38 H68 O7 N2 P1	695.476	3.923	0.0136683	3.35731	0.338045	0.114765	0.127587	0.36041	0.000983157	0.0477928	0.0490346	0.0488192	ug/g	0.162993
CerP(t38:7)+NH4	CerP(t38:7)+NH4	CerP	(t38:7)	C38 H68 O7 N2 P1	695.476	5.02659	0.100017	5.06086	0.354357	0.144604	0.146558	0.778736	0.00529242	0.0632527	0.0544226	0.066204	ug/g	0.310196
CerP(t39:6)+NH4	CerP(t39:6)+NH4	CerP	(t39:6)	C39 H72 O7 N2 P1	711.507	4.35	0.0325814	5.58891	0.439695	0.182078	0.0249167	0.883325	0.000738591	0.0528018	0.0561941	0.0536439	ug/g	0.302993
ChE(11:0)+NH4	ChE(11:0)+NH4	ChE	(11:0)	C38 H70 O2 N1	572.54	10.9525	0.411875	5.8999	0.0147215	0.0632235	0.019242	0.0105285	0.011668	0.00184815	0.00172314	0.00345232	ug/g	0.0138128	0.0657967
ChE(2:0)+H	ChE(2:0)+H	ChE	(2:0)	C29 H49 O2	429.373	7.602	0.427615	5.39908	0.00146822	0.0796906	0.0308573	0.0248921	0.0226087	0.00386409	0.00343553	0.0072136	ug/g	0.0261193
ChE(2:0)+H	ChE(2:0)+H	ChE	(2:0)	C29 H49 O2	429.373	11.499	0.457267	8.5565	0.00994141	0.0959151	0.0352876	0.0234075	0.0188984	0.00199887	0.00247445	0.00459505	ug/g	0.0258645
CL(49:0)-H	CL(49:0)-H	CL	(49:0)	C58 H111 O17 P2	1141.73	15.0568	0.0077659	3.57443	0.390886	0.370375	0.345907	2.86628	0.230791	0.323946	0.319836	0.319445	ug/g	1.14766	570.001
CL(18:1_16:0_16:0_18:1)-H	CL(68:2)-H	CL	(18:1_16:0_16:0_18:1)	C77 H145 O17 P2	1404	16.6731	0.220155	1.55715	0.663264	0.7013	0.203691	1.6431	0.114067	0.525993	0.357993	0.375275	ug/g	0.653619
CL(18:1_16:0_18:1_16:0)-H	CL(68:2)-H	CL	(18:1_16:0_18:1_16:0)	C77 H145 O17 P2	1404	16.8825	0.120657	1.36669	0.756015	0.724423	0.167841	1.45599	0.0529764	0.465948	0.380078	0.380886	ug/g	0.558936
CL(18:1_16:0_18:1_16:0)-H	CL(68:2)-H	CL	(18:1_16:0_18:1_16:0)	C77 H145 O17 P2	1404	17.4172	0.476	0.41348	0.192019	0.349054	0.00796682	0.0760565	0.0190482	0.128762	0.0606312	0.0598854	ug/g	0.0343572
CL(68:3)-2H	CL(68:3)-2H	CL	(68:3)	C77 H142 O17 P2	700.487	8.89065	0.130506	2.75884	0.494137	0.393113	0.112665	1.6018	0.0684798	0.1992	0.247885	0.199181	ug/g	0.594314
CL(18:1_16:1_18:1_16:0)-H	CL(68:3)-H	CL	(18:1_16:1_18:1_16:0)	C77 H143 O17 P2	1401.98	16.5075	0.13574	2.33386	0.502632	0.357504	0.0602689	0.903423	0.098906	0.175542	0.139233	0.140522	ug/g	0.354199
CL(14:2_18:0_18:0_18:2)-2H	CL(68:4)-2H	CL	(14:2_18:0_18:0_18:2)	C77 H140 O17 P2	699.479	8.31864	0.0385792	1.08446	0.614259	0.411055	0.156335	0.208682	0.1294	0.148686	0.158739	0.148485	ug/g	0.164806
CL(14:2_18:0_18:1_18:1)-2H	CL(68:4)-2H	CL	(14:2_18:0_18:1_18:1)	C77 H140 O17 P2	699.479	8.90867	0.142087	2.34529	0.407691	0.52458	0.352781	1.89496	0.29168	0.381062	0.302629	0.399082	ug/g	0.846472
CL(68:4)-2H	CL(68:4)-2H	CL	(68:4)	C77 H140 O17 P2	699.479	9.44078	0.0740282	1.12344	0.85467	0.433188	0.0239069	0.374792	0.149825	0.148873	0.170537	0.168843	ug/g	0.182841
CL(14:2_18:0_18:1_18:1)-2H	CL(68:4)-2H	CL	(14:2_18:0_18:1_18:1)	C77 H140 O17 P2	699.479	9.97608	0.155021	0.495272	0.0879878	0.449883	0.104348	0.0135326	0.116856	0.129709	0.17252	0.171726	ug/g	0.0782454
CL(51:2)-H	CL(51:2)-H	CL	(51:2)	C60 H111 O17 P2	1165.73	14.4786	0.0136122	3.63351	0.394432	0.292685	0.215002	1.82615	0.133507	0.202634	0.198053	0.197816	ug/g	0.724888
CL(18:1_18:1_18:1_16:0)-H	CL(70:3)-H	CL	(18:1_18:1_18:1_16:0)	C79 H147 O17 P2	1430.01	16.6805	0.0509576	2.41404	0.48489	0.448403	0.160544	1.48181	0.119544	0.257592	0.236551	0.235712	ug/g	0.587301
CL(20:4_16:0_16:0_18:1)-H	CL(70:5)-H	CL	(20:4_16:0_16:0_18:1)	C79 H143 O17 P2	1425.98	16.7447	0.0176206	1.58897	0.561121	0.391664	0.108384	0.479651	0.0756995	0.142069	0.137917	0.137728	ug/g	0.221245
CL(18:3_18:1_16:0_18:1)-H	CL(70:5)-H	CL	(18:3_18:1_16:0_18:1)	C79 H143 O17 P2	1425.98	17.15	0.101271	3.21945	0.414264	0.171794	0.0364498	0.484843	0.0574449	0.0669278	0.0563654	0.05647	ug/g	0.192913
CL(71:5)-2H	CL(71:5)-2H	CL	(71:5)	C80 H144 O17 P2	719.494	7.417	0.0096122	7.88087	0.374522	0.391762	0.323382	4.02221	0.049597	0.184984	0.187961	0.184759	ug/g	1.46506
CL(71:9)-2H	CL(71:9)-2H	CL	(71:9)	C80 H136 O17 P2	715.463	3.74188	0.188463	2.87995	0.0016669	0.0976512	0.153863	0.15196	0.11974	0.0385373	0.0547025	0.0545276	ug/g	0.141854
CL(72:6)-H	CL(72:6)-H	CL	(72:6)	C81 H145 O17 P2	1452	16.685	0.157529	0.947292	0.87087	0.241071	0.0515261	0.0630795	0.0179341	0.0551033	0.0428877	0.0419234	ug/g	0.0441799
CL(18:2_18:2_18:2_18:2)-H	CL(72:8)-H	CL	(18:2_18:2_18:2_18:2)	C81 H141 O17 P2	1447.96	15.5655	0.0430196	5.6817	0.352404	0.370204	0.514513	4.66666	0.275647	0.336039	0.312501	0.31188	ug/g	1.81894
CL(18:2_18:2_18:2_18:2)-H	CL(72:8)-H	CL	(18:2_18:2_18:2_18:2)	C81 H141 O17 P2	1447.96	15.985	0.323195	3.0028	0.450078	0.252926	0.0948511	0.939584	0.0542776	0.106649	0.16503	0.0908871	ug/g	0.362904
CL(56:6)-H	CL(56:6)-H	CL	(56:6)	C65 H113 O17 P2	1227.75	8.58628	0.201728	15.4018	0.263332	0.306223	0.0733759	1.11918	0.188705	0.0274085	0.0367698	0.0255033	ug/g	0.460419
CL(18:3_18:2_18:2_18:2)-H	CL(72:9)-H	CL	(18:3_18:2_18:2_18:2)	C81 H139 O17 P2	1445.95	15.2594	0.0430822	8.02011	0.319601	0.290349	0.197514	1.94151	0.152846	0.0999929	0.0929741	0.092799	ug/g	0.763958
CL(73:4)-2H	CL(73:4)-2H	CL	(73:4)	C82 H150 O17 P2	734.518	12.585	0.0788614	2.95662	0.332238	0.21272	0.112253	0.740154	0.157859	0.10871	0.108716	0.124271	ug/g	0.336755
CL(20:5_18:2_18:2_18:2)-H	CL(74:11)-H	CL	(20:5_18:2_18:2_18:2)	C83 H139 O17 P2	1469.95	15.5504	0.0632118	5.5457	0.335192	0.173765	0.132358	1.08814	0.0871207	0.0843314	0.07586	0.0755982	ug/g	0.435873
CL(74:15)-2H	CL(74:15)-2H	CL	(74:15)	C83 H130 O17 P2	730.44	10.18	0.31832	2.96342	0.42372	0.167043	0.0306675	0.479406	0.0701124	0.0591388	0.0884077	0.048236	ug/g	0.193395
CL(74:18)-2H	CL(74:18)-2H	CL	(74:18)	C83 H124 O17 P2	727.416	2.974	0.0305219	4.6061	0.305583	0.120999	0.109554	0.715318	0.0947163	0.0677596	0.0642036	0.0676825	ug/g	0.306529
CL(74:3)-2H	CL(74:3)-2H	CL	(74:3)	C83 H154 O17 P2	742.534	7.457	0.230959	2.40891	0.37752	0.236196	0.140436	0.460759	0.0432213	0.100787	0.101335	0.0653926	ug/g	0.214805
CL(75:5)-2H	CL(75:5)-2H	CL	(75:5)	C84 H152 O17 P2	747.526	10.171	0.0380234	0.303125	0.00693451	0.364779	0.0150805	0.046732	0.0125201	0.07986	0.0800331	0.0853277	ug/g	0.0247775
CL(75:7)-2H	CL(75:7)-2H	CL	(75:7)	C84 H148 O17 P2	745.51	7.689	0.0369782	7.13373	0.375003	0.363825	0.290053	3.71113	0.0890469	0.195882	0.194482	0.183001	ug/g	1.36341
CL(19:0_22:5_16:0_18:2)-2H	CL(75:7)-2H	CL	(19:0_22:5_16:0_18:2)	C84 H148 O17 P2	745.51	8.431	0.0122045	4.77143	0.411792	1.14069	3.36735	36.082	0.319229	2.81734	2.76059	2.75681	ug/g	13.2562
CL(77:2)-2H	CL(77:2)-2H	CL	(77:2)	C86 H162 O17 P2	764.565	14.114	0.0187179	2.4113	0.34493	0.510406	0.402462	1.96363	0.447528	0.393386	0.380548	0.392917	ug/g	0.937875
CL(23:0_18:2_18:2_18:2)-2H	CL(77:6)-2H	CL	(23:0_18:2_18:2_18:2)	C86 H154 O17 P2	760.534	10.727	0.117793	2.80034	0.260662	0.0773206	0.0225368	0.0889892	0.0232369	0.0149949	0.0182225	0.0149064	ug/g	0.044921
CL(78:9)-2H	CL(78:9)-2H	CL	(78:9)	C87 H150 O17 P2	764.518	7.114	0.0651313	2.0311	0.55495	0.594069	0.163215	1.85601	0.141176	0.368141	0.32789	0.367629	ug/g	0.720133
CL(79:5)-2H	CL(79:5)-2H	CL	(79:5)	C88 H160 O17 P2	775.557	11.077	0.00840843	6.17134	0.383982	0.613675	0.904834	11.4388	0.30172	0.689615	0.680276	0.679154	ug/g	4.21512
CL(79:7)-2H	CL(79:7)-2H	CL	(79:7)	C88 H156 O17 P2	773.541	10.024	0.285027	8.37952	0.352304	0.335919	0.272081	2.78652	0.071488	0.145764	0.0835429	0.144233	ug/g	1.04336
CL(80:10)-2H	CL(80:10)-2H	CL	(80:10)	C89 H152 O17 P2	777.526	10.6126	0.0213037	4.22617	0.356812	0.303853	0.384568	3.14017	0.29453	0.30512	0.293832	0.304766	ug/g	1.27309
CL(81:11)-2H	CL(81:11)-2H	CL	(81:11)	C90 H152 O17 P2	783.526	8.88506	0.0267356	3.98884	0.373826	0.26757	0.286942	1.9674	0.113242	0.200901	0.200909	0.191743	ug/g	0.789196
CL(81:13)-2H	CL(81:13)-2H	CL	(81:13)	C90 H148 O17 P2	781.51	6.283	0.0507066	12.4643	0.40786	0.37742	0.00610664	3.08375	0.0029595	0.077869	0.0851913	0.0850738	ug/g	1.03094
CL(81:13)-2H	CL(81:13)-2H	CL	(81:13)	C90 H148 O17 P2	781.51	8.013	0.245581	13.2455	0.331916	0.133746	0.0319614	0.311818	0.0063946	0.0111716	0.00834639	0.00691918	ug/g	0.116725
CL(81:15)-2H	CL(81:15)-2H	CL	(81:15)	C90 H144 O17 P2	779.494	8.16686	0.0237556	5.3496	0.329119	0.279205	0.461282	2.93787	0.185751	0.22048	0.229499	0.220146	ug/g	1.19497
CL(57:0)-H	CL(57:0)-H	CL	(57:0)	C66 H127 O17 P2	1253.86	16.7492	0.0141074	4.29472	0.377403	0.0782141	0.0213082	0.186651	0.0120482	0.0172125	0.0172173	0.0167977	ug/g	0.0733358
CL(81:17)-2H	CL(81:17)-2H	CL	(81:17)	C90 H140 O17 P2	777.479	7.601	0.0370744	6.93592	0.341516	0.169276	0.0952312	0.811939	0.0357326	0.0462319	0.0463369	0.043376	ug/g	0.314301
CL(81:7)-2H	CL(81:7)-2H	CL	(81:7)	C90 H160 O17 P2	787.557	10.6208	0.192807	2.97647	0.421211	0.724007	1.05403	7.19217	0.465336	0.867876	1.1928	0.866125	ug/g	2.90384
CL(82:12)-2H	CL(82:12)-2H	CL	(82:12)	C91 H152 O17 P2	789.526	10.224	0.00426891	4.53393	0.384316	1.49979	6.94074	69.8917	3.94008	5.96731	5.9277	5.92009	ug/g	26.9242
CL(82:14)-2H	CL(82:14)-2H	CL	(82:14)	C91 H148 O17 P2	787.51	9.4	0.00287957	3.59278	0.413025	0.671496	1.04164	8.74469	0.391862	0.947185	0.943996	0.941776	ug/g	3.39273
CL(83:0)-2H	CL(83:0)-2H	CL	(83:0)	C92 H178 O17 P2	808.628	14.0931	0.0146534	1.98004	0.256609	0.780115	0.901494	3.72213	1.96727	1.11895	1.11894	1.09078	ug/g	2.19697
CL(83:11)-2H	CL(83:11)-2H	CL	(83:11)	C92 H156 O17 P2	797.541	9.1629	0.914808	13.603	0.291632	0.621152	0.90663	5.86748	0.223826	0.0731458	0.352392	0.0889042	ug/g	2.33265
CL(83:13)-2H	CL(83:13)-2H	CL	(83:13)	C92 H152 O17 P2	795.526	8.37403	0.0270624	4.23044	0.358666	0.22064	0.202472	1.62341	0.143448	0.160019	0.152856	0.15264	ug/g	0.656444
CL(83:15)-2H	CL(83:15)-2H	CL	(83:15)	C92 H148 O17 P2	793.51	8.803	0.0116021	5.14143	0.365765	1.4558	7.94027	73.1445	4.00885	5.59067	5.48324	5.47667	ug/g	28.3645
CL(83:17)-2H	CL(83:17)-2H	CL	(83:17)	C92 H144 O17 P2	791.494	7.848	0.00944047	5.75287	0.345991	0.195008	0.160794	1.29428	0.0706921	0.0874443	0.0889404	0.0888334	ug/g	0.508589
CL(57:3)-2H	CL(57:3)-2H	CL	(57:3)	C66 H120 O17 P2	623.401	3.312	0.0323292	21.6951	0.382386	0.312935	0.00873898	1.69685	0.0224538	0.0270615	0.0255595	0.0270305	ug/g	0.576015
CL(83:5)-2H	CL(83:5)-2H	CL	(83:5)	C92 H168 O17 P2	803.588	12.2864	0.0053606	6.27146	0.385474	0.210521	0.108988	1.32933	0.0255862	0.0777919	0.0782321	0.0773983	ug/g	0.487967
CL(83:7)-2H	CL(83:7)-2H	CL	(83:7)	C92 H164 O17 P2	801.573	10.6436	0.788186	19.8743	0.327386	0.183116	0.0148226	0.494615	0.0398722	0.0156307	0.00133074	0.0106778	ug/g	0.183103
CL(83:7)-2H	CL(83:7)-2H	CL	(83:7)	C92 H164 O17 P2	801.573	11.183	0.0044689	5.35777	0.384274	1.62333	7.81737	84.1097	2.79232	5.92306	5.88172	5.87412	ug/g	31.5731
CL(83:7)-2H	CL(83:7)-2H	CL	(83:7)	C92 H164 O17 P2	801.573	11.618	0.149621	6.34352	0.342046	0.154152	0.117989	0.758865	0.0155316	0.0513791	0.038807	0.0504907	ug/g	0.297462
CL(83:9)-2H	CL(83:9)-2H	CL	(83:9)	C92 H160 O17 P2	799.557	10.2695	0.0101957	5.04709	0.385806	2.61815	19.9281	219.137	9.28065	16.5946	16.3168	16.2944	ug/g	82.7818
CL(84:11)-2H	CL(84:11)-2H	CL	(84:11)	C93 H158 O17 P2	804.549	10.6314	0.228918	1.27671	0.778465	0.777007	0.220983	1.55602	0.148756	0.436617	0.436065	0.635697	ug/g	0.641919
CL(84:17)-2H	CL(84:17)-2H	CL	(84:17)	C93 H146 O17 P2	798.502	8.70764	0.0153423	2.11483	0.503816	0.650169	0.26118	2.38358	0.289676	0.466872	0.45433	0.466353	ug/g	0.978147
CL(84:4)-2H	CL(84:4)-2H	CL	(84:4)	C93 H172 O17 P2	811.604	8.129	0.468368	2.37677	0.546788	0.475894	0.0513041	2.19651	0.152023	0.26695	0.517029	0.225724	ug/g	0.799945
CL(85:1)-2H	CL(85:1)-2H	CL	(85:1)	C94 H180 O17 P2	821.635	12.669	0.0297766	0.553558	0.424058	0.379548	0.00461958	0.139964	0.00470797	0.0915104	0.0868083	0.0913762	ug/g	0.0497639
CL(85:11)-2H	CL(85:11)-2H	CL	(85:11)	C94 H160 O17 P2	811.557	9.86	0.117909	8.01636	0.34839	0.527863	0.669983	6.99159	0.262597	0.298052	0.372931	0.317517	ug/g	2.64139
CL(60:10)-2H	CL(60:10)-2H	CL	(60:10)	C69 H112 O17 P2	637.369	2.218	0.0949431	2.60732	0.43001	0.439355	0.205139	1.74814	0.227226	0.293856	0.248206	0.294238	ug/g	0.726833
CL(85:14)-2H	CL(85:14)-2H	CL	(85:14)	C94 H154 O17 P2	808.534	8.696	0.00864002	2.36203	0.465302	1.41322	1.75245	14.118	1.55718	2.4839	2.44591	2.44841	ug/g	5.8092
CL(85:15)-2H	CL(85:15)-2H	CL	(85:15)	C94 H152 O17 P2	807.526	5.53	0.0905967	7.17438	0.318784	0.108488	0.0395668	0.306948	0.020332	0.0188163	0.0163295	0.0159871	ug/g	0.122282
CL(85:15)-2H	CL(85:15)-2H	CL	(85:15)	C94 H152 O17 P2	807.526	8.689	0.025841	2.56399	0.456968	0.334214	0.0870622	0.978691	0.11698	0.157933	0.150021	0.153333	ug/g	0.394245
CL(85:7)-2H	CL(85:7)-2H	CL	(85:7)	C94 H168 O17 P2	815.588	11.774	0.0113808	4.9231	0.35785	0.524886	1.17959	9.90306	0.645215	0.799022	0.799549	0.783639	ug/g	3.90929
CL(86:20)-2H	CL(86:20)-2H	CL	(86:20)	C95 H144 O17 P2	809.494	7.693	0.0145508	3.61528	0.37883	1.78986	9.19082	71.7706	6.47482	8.19708	7.99885	7.98929	ug/g	29.1454
CL(87:0)-H	CL(87:0)-H	CL	(87:0)	C96 H187 O17 P2	1674.32	14.985	0.0382664	4.40952	0.386175	0.140815	0.0781719	0.588398	0.0166596	0.0505448	0.0539298	0.0504697	ug/g	0.227743
CL(87:11)-2H	CL(87:11)-2H	CL	(87:11)	C96 H164 O17 P2	825.573	10.5864	0.59961	1.73796	0.653619	3.31115	3.98024	55.7219	2.03959	16.0041	3.64321	15.878	ug/g	20.5806
CL(87:13)-2H	CL(87:13)-2H	CL	(87:13)	C96 H160 O17 P2	823.557	9.332	0.00239839	3.84847	0.382157	4.39172	60.439	484.732	34.8545	50.3731	50.202	50.1405	ug/g	193.342
CL(87:13)-2H	CL(87:13)-2H	CL	(87:13)	C96 H160 O17 P2	823.557	13.509	0.0691704	9.70376	0.346783	0.152267	0.0394756	0.498453	0.0194582	0.0206608	0.0185765	0.018203	ug/g	0.185796
CL(87:7)-2H	CL(87:7)-2H	CL	(87:7)	C96 H172 O17 P2	829.604	12.3	0.0199092	4.61119	0.375052	1.33946	6.92572	57.8652	2.83564	5.0009	4.83582	4.82903	ug/g	22.5422
CL(60:4)-2H	CL(60:4)-2H	CL	(60:4)	C69 H124 O17 P2	643.416	7.78803	0.108958	2.41779	0.488665	0.127577	0.0124115	0.120769	0.00954993	0.0209323	0.0172022	0.0208991	ug/g	0.0475769
CL(87:9)-2H	CL(87:9)-2H	CL	(87:9)	C96 H168 O17 P2	827.588	11.3214	0.0074279	5.00869	0.370246	2.16787	17.3461	159.654	8.29444	12.4369	12.2871	12.2706	ug/g	61.7649
CL(88:10)-2H	CL(88:10)-2H	CL	(88:10)	C97 H168 O17 P2	833.588	12.839	0.0209055	3.7983	0.370807	0.250215	0.219512	1.59961	0.131032	0.175265	0.169306	0.168855	ug/g	0.65005
CL(88:16)-2H	CL(88:16)-2H	CL	(88:16)	C97 H156 O17 P2	827.541	10.042	0.0612284	4.62517	0.349844	0.265458	0.418383	2.58244	0.131324	0.233782	0.233641	0.209773	ug/g	1.04405
CL(89:11)-2H	CL(89:11)-2H	CL	(89:11)	C98 H168 O17 P2	839.588	10.942	0.0154334	5.01256	0.387926	0.252275	0.202263	1.9942	0.0606107	0.152768	0.14885	0.148667	ug/g	0.752359
CL(89:9)-2H	CL(89:9)-2H	CL	(89:9)	C98 H172 O17 P2	841.604	11.7726	0.0673196	4.15503	0.367728	0.22178	0.184129	1.53742	0.126401	0.15401	0.154016	0.136726	ug/g	0.615985
CL(90:12)-2H	CL(90:12)-2H	CL	(90:12)	C99 H168 O17 P2	845.588	7.69109	0.0863927	1.42482	0.737178	0.417883	0.0343253	0.533805	0.0348582	0.133702	0.134366	0.155135	ug/g	0.200996
CL(62:5)-2H	CL(62:5)-2H	CL	(62:5)	C71 H126 O17 P2	656.424	7.733	0.0559767	5.48057	0.347731	0.147845	0.0487817	0.924501	0.121248	0.0686759	0.0687676	0.0622679	ug/g	0.364844
Co(Q10)+NH4	Co(Q10)+NH4	Co	(Q10)	C59 H94 O4 N1	880.718	16.0406	0.0479099	4.61986	0.350545	0.46592	0.785792	9.20154	1.12998	0.832974	0.759085	0.81436	ug/g	3.70577	3.88454
Co(Q8)+H	Co(Q8)+H	Co	(Q8)	C49 H75 O4	727.566	13.706	0.0463865	1.14509	0.87263	0.119085	0.00187824	0.0305127	0.00456299	0.0105593	0.0103875	0.0113248	ug/g	0.012318
Co(Q9)+H	Co(Q9)+H	Co	(Q9)	C54 H83 O4	795.629	15.1243	0.00853352	2.69488	0.423817	0.199648	0.0434829	0.401663	0.0542241	0.0621229	0.0611622	0.0620185	ug/g	0.166457
DG(10:0e_13:0)+NH4	DG(23:0e)+NH4	DG	(10:0e_13:0)	C26 H56 O4 N1	446.42	2.76009	0.00908143	0.104785	2.98412e-07	3.049	0.652862	0.617749	0.437115	5.48835	5.41421	5.39489	ug/g	0.569242	6247.09
DG(25:2)+H	DG(25:2)+H	DG	(25:2)	C28 H51 O5	467.373	8.183	0.0370314	5.78362	0.00991728	1.04598	3.9255	2.22426	4.20148	0.616202	0.572653	0.600894	ug/g	3.45041
DG(26:2)+H	DG(26:2)+H	DG	(26:2)	C29 H53 O5	481.389	4.65593	0.0832172	3.63888	0.00923272	1.44453	26.6926	31.8881	18.3786	6.74215	7.72621	6.68081	ug/g	25.6531
DG(27:6e)+NH4	DG(27:6e)+NH4	DG	(27:6e)	C30 H52 O4 N1	490.389	3.0803	0.0776882	6.39522	0.0174137	3.19195	48.6198	54.3184	24.4379	6.52488	6.19006	7.20246	ug/g	42.4587
DG(27:6e)+NH4	DG(27:6e)+NH4	DG	(27:6e)	C30 H52 O4 N1	490.389	3.8138	0.0552339	5.0597	0.0329977	4.8234	138.552	207.936	83.6094	27.4711	30.1414	27.392	ug/g	143.366
DG(16:2e_11:4)+NH4	DG(27:6e)+NH4	DG	(16:2e_11:4)	C30 H52 O4 N1	490.389	5.01416	0.00496682	4.80822	0.00772183	1.20533	8.96868	10.1094	5.70462	1.71684	1.71023	1.72716	ug/g	8.26088
DG(16:0_12:3)+H	DG(28:3)+H	DG	(16:0_12:3)	C31 H55 O5	507.404	8.13043	0.0229736	6.29178	0.00292853	1.21887	4.61665	3.88721	6.03014	0.756993	0.790142	0.76286	ug/g	4.84466
DG(28:3e)+Na	DG(28:3e)+Na	DG	(28:3e)	C31 H56 O4 Na1	515.407	4.81745	0.00994399	4.03175	9.4715e-05	2.42471	41.056	40.2177	35.1326	9.58816	9.55165	9.73262	ug/g	38.8021
DG(28:5e)+H	DG(28:5e)+H	DG	(10:1e_18:4)	C31 H53 O4	489.394	5.57631	0.0200017	3.96312	0.0260919	2.78715	96.6706	74.7791	43.2215	18.2942	18.2327	17.6402	ug/g	71.5571
DG(28:6e)+Na	DG(28:6e)+Na	DG	(28:6e)	C31 H50 O4 Na1	509.36	4.689	0.00634156	4.34897	0.0454381	1.80925	45.187	38.444	15.7923	7.64058	7.65546	7.56531	ug/g	33.1411
DG(29:5)+NH4	DG(29:5)+NH4	DG	(29:5)	C32 H56 O5 N1	534.415	2.60409	0.073365	4.9058	0.00011996	2.38028	27.4152	23.6148	23.3531	4.86182	5.48152	4.81891	ug/g	24.7943
DG(29:6e)+NH4	DG(29:6e)+NH4	DG	(29:6e)	C32 H56 O4 N1	518.42	3.061	0.0480715	3.06382	0.0497597	1.47158	65.9312	86.3277	34.5169	21.4389	19.6343	19.8884	ug/g	62.2586
DG(18:3e_11:3)+NH4	DG(29:6e)+NH4	DG	(18:3e_11:3)	C32 H56 O4 N1	518.42	3.82326	0.0109256	3.91585	0.0150662	6.60726	517.259	552.026	288.789	117.004	115.26	114.55	ug/g	452.691
DG(18:2e_11:4)+NH4	DG(29:6e)+NH4	DG	(18:2e_11:4)	C32 H56 O4 N1	518.42	5.01819	0.0393733	4.15193	0.00730401	1.73098	25.9697	23.8516	15.2766	4.98942	5.36071	5.32881	ug/g	21.6993
DG(18:3_11:4)+NH4	DG(29:7)+NH4	DG	(18:3_11:4)	C32 H52 O5 N1	530.384	1.92821	0.0447507	4.72996	0.030828	4.31595	107.709	195.87	93.8356	26.6879	29.1822	28.1504	ug/g	132.471
DG(18:3_11:4)+NH4	DG(29:7)+NH4	DG	(18:3_11:4)	C32 H52 O5 N1	530.384	2.61822	0.0761688	4.45755	0.00669325	3.72238	96.1758	114.098	66.6213	21.6968	18.8874	21.5341	ug/g	92.2983
DG(18:3_11:4)+NH4	DG(29:7)+NH4	DG	(18:3_11:4)	C32 H52 O5 N1	530.384	3.26181	0.0122016	3.6417	0.0135468	1.71381	39.7905	50.6745	27.2868	10.9251	10.7374	10.6717	ug/g	39.2506
DG(29:7)+NH4	DG(29:7)+NH4	DG	(29:7)	C32 H52 O5 N1	530.384	4.002	0.0258051	6.12236	0.0466999	1.12036	8.19584	4.59937	2.9631	0.832634	0.873619	0.867641	ug/g	5.25277
DG(18:3e_11:4)+NH4	DG(29:7e)+NH4	DG	(18:3e_11:4)	C32 H54 O4 N1	516.405	1.9575	0.0377225	5.48813	0.00200673	4.75727	102.242	112.507	75.4919	16.8629	18.063	17.9594	ug/g	96.7469
DG(30:0e)+Na	DG(30:0e)+Na	DG	(30:0e)	C33 H66 O4 Na1	549.485	16.8537	0.0709254	1.77876	0.013971	1.72404	7.52352	10.3896	8.02007	5.25747	4.67511	4.64683	ug/g	8.64441
DG(20:0e_10:3)+NH4	DG(30:3e)+NH4	DG	(20:0e_10:3)	C33 H64 O4 N1	538.483	5.10796	0.0144704	4.07964	0.000398797	2.56593	46.5936	51.2052	40.2413	11.4632	11.2203	11.1529	ug/g	46.0134
DG(30:3e)+NH4	DG(30:3e)+NH4	DG	(30:3e)	C33 H64 O4 N1	538.483	5.9695	0.0267204	4.41236	0.00061016	1.4892	13.6205	14.4415	11.029	2.94532	3.03566	2.87842	ug/g	13.0303
DG(30:4e)+NH4	DG(30:4e)+NH4	DG	(30:4e)	C33 H62 O4 N1	536.467	6.69309	0.03255	4.65486	0.0179182	1.30893	13.441	14.9632	7.12589	2.60449	2.44985	2.57857	ug/g	11.8434
DG(30:5)+Na	DG(30:5)+Na	DG	(30:5)	C33 H54 O5 Na1	553.386	8.13281	0.0134324	0.470602	0.00205984	3.83756	3.95103	6.07907	3.84764	9.76122	9.74613	9.982	ug/g	4.62591
DG(30:5e)+NH4	DG(30:5e)+NH4	DG	(30:5e)	C33 H60 O4 N1	534.452	5.64577	0.0789499	8.79607	0.00223643	1.29107	5.50577	4.29241	3.56345	0.460669	0.534943	0.523434	ug/g	4.45388
DG(30:6e)+H	DG(30:6e)+H	DG	(30:6e)	C33 H55 O4	515.409	6.91931	0.0235503	3.63468	0.000149774	1.54405	20.8273	19.2717	17.4098	5.13185	5.36119	5.32919	ug/g	19.1696
DG(30:6e)+H	DG(30:6e)+H	DG	(30:6e)	C33 H55 O4	515.409	7.53345	0.0220424	3.3636	0.000143011	1.58909	27.6118	29.9774	25.2557	8.14797	8.41376	8.06811	ug/g	27.615
DG(30:7e)+H	DG(30:7e)+H	DG	(30:7e)	C33 H53 O4	513.394	7.713	0.0142783	5.71958	5.14869e-06	2.06861	15.9391	17.3889	16.67	2.90576	2.95891	2.87689	ug/g	16.666
DG(30:7e)+H	DG(30:7e)+H	DG	(30:7e)	C33 H53 O4	513.394	8.519	0.0597836	4.87268	0.00248241	1.09598	4.98394	7.07798	7.41644	1.2931	1.42417	1.28019	ug/g	6.49279
DG(30:8e)+H	DG(30:8e)+H	DG	(30:8e)	C33 H51 O4	511.378	5.55594	0.011289	4.07029	0.0333938	2.68836	91.9101	69.4613	37.7202	16.4408	16.3775	16.0951	ug/g	66.3638
DG(20:4e_11:4)+NH4	DG(31:8e)+NH4	DG	(20:4e_11:4)	C34 H56 O4 N1	542.42	1.70251	0.0285567	3.60867	0.000250982	2.476	57.1982	56.6748	47.4923	15.3877	14.7459	14.5824	ug/g	53.7885
DG(32:0e)+Na	DG(32:0e)+Na	DG	(32:0e)	C35 H70 O4 Na1	577.517	11.2545	0.0259523	4.45105	0.0209012	1.32134	16.5122	16.7701	7.98846	3.18233	3.05672	3.0331	ug/g	13.7569
DG(32:0e)+Na	DG(32:0e)+Na	DG	(32:0e)	C35 H70 O4 Na1	577.517	15.1429	0.088847	3.23802	0.00238399	1.18556	19.327	17.8473	13.6801	5.77107	4.99747	4.93686	ug/g	16.9515
DG(32:0e)+Na	DG(32:0e)+Na	DG	(32:0e)	C35 H70 O4 Na1	577.517	16.1467	0.181022	3.17987	0.000207218	1.57458	24.9047	25.4918	28.4441	6.62472	9.55504	8.61393	ug/g	26.2802
DG(32:0e)+Na	DG(32:0e)+Na	DG	(32:0e)	C35 H70 O4 Na1	577.517	17.1593	0.0153539	2.13347	0.00845997	3.68614	67.8506	99.7442	83.7041	39.823	39.3412	38.6249	ug/g	83.7663
DG(32:1e)+NH4	DG(32:1e)+NH4	DG	(32:1e)	C35 H72 O4 N1	570.546	8.78523	0.0183885	2.97426	0.000671368	2.82985	116.287	118.654	94.6829	37.7149	36.6701	36.4404	ug/g	109.875
DG(32:3e)+H	DG(32:3e)+H	DG	(32:3e)	C35 H65 O4	549.488	17.1428	0.0944928	3.25461	0.00565529	1.47255	17.649	11.9393	18.3398	4.87915	5.38668	4.46041	ug/g	15.976
DG(18:4_14:1)+NH4	DG(32:5)+NH4	DG	(18:4_14:1)	C35 H62 O5 N1	576.462	8.134	0.0341882	0.621702	0.0135112	4.3193	7.80039	10.3803	6.44091	13.5246	12.6856	13.3934	ug/g	8.2072
DG(18:3_14:4)+NH4	DG(32:7)+NH4	DG	(18:3_14:4)	C35 H58 O5 N1	572.431	2.71075	0.150228	8.74261	0.0396556	2.17965	24.6609	19.5388	7.53396	1.63111	2.1634	2.12291	ug/g	17.2445
DG(32:8)+H	DG(32:8)+H	DG	(32:8)	C35 H53 O5	553.389	8.12371	0.0155568	0.472712	0.00214245	3.81803	3.9203	6.05108	3.8406	9.66048	9.64388	9.91422	ug/g	4.604
DG(33:10)+NH4	DG(33:10)+NH4	DG	(33:10)	C36 H54 O5 N1	580.4	3.029	0.0278225	6.10396	0.00942373	2.73706	24.5524	15.3815	29.4784	3.85662	3.84613	3.66893	ug/g	23.1374
DG(33:1e)+Na	DG(33:1e)+Na	DG	(33:1e)	C36 H70 O4 Na1	589.517	10.0557	0.0146585	4.34799	0.00170319	1.22015	9.60674	7.63879	6.82697	1.87313	1.81907	1.84426	ug/g	8.02417
DG(33:2e)+H	DG(33:2e)+H	DG	(33:2e)	C36 H69 O4	565.519	17.2509	0.178968	1.48693	0.00962662	1.21518	3.08051	2.99095	3.0999	2.47599	1.90157	1.79041	ug/g	3.05712
DG(34:0e)+Na	DG(34:0e)+Na	DG	(34:0e)	C37 H74 O4 Na1	605.548	17.4057	0.0601348	2.65985	5.00863e-05	2.47036	76.9847	83.8543	76.0822	31.748	28.7834	28.5417	ug/g	78.9737
DG(22:0_12:1)+Na	DG(34:1)+Na	DG	(22:0_12:1)	C37 H70 O5 Na1	617.512	8.623	0.0185859	4.79777	0.0315055	2.96577	83.1281	77.0458	33.2181	13.6054	13.5539	13.1494	ug/g	64.464
DG(16:0_18:1)+NH4	DG(34:1)+NH4	DG	(16:0_18:1)	C37 H74 O5 N1	612.556	12.687	0.0632179	3.88988	0.000398955	2.32963	37.1737	46.5195	44.9425	10.7285	11.8189	10.5219	ug/g	42.8785
DG(34:1e)+Na	DG(34:1e)+Na	DG	(34:1e)	C37 H72 O4 Na1	603.532	12.7587	0.105278	4.53483	0.00301193	1.13602	8.50181	8.34685	5.70896	1.85964	1.56033	1.55433	ug/g	7.51921
DG(34:1e)+Na	DG(34:1e)+Na	DG	(34:1e)	C37 H72 O4 Na1	603.532	17.1112	0.0319267	2.32407	0.00352122	2.25297	37.5243	45.1692	32.9954	16.9314	16.8649	15.9824	ug/g	38.5629
DG(16:0_18:2)+NH4	DG(34:2)+NH4	DG	(16:0_18:2)	C37 H72 O5 N1	610.541	9.45512	0.0231929	4.54999	0.0315722	2.12448	47.945	45.1344	19.5561	8.46575	8.09708	8.1923	ug/g	37.5452
DG(16:0_18:2)+H	DG(34:2)+H	DG	(16:0_18:2)	C37 H69 O5	593.514	10.2906	0.0886	6.03818	0.0110938	1.62498	10.9977	14.5788	7.46156	1.92661	1.63758	1.90733	ug/g	11.0127
DG(16:0_18:2)+NH4	DG(34:2)+NH4	DG	(16:0_18:2)	C37 H72 O5 N1	610.541	11.7568	0.0247388	3.56227	0.000931386	7.2125	440.036	577.235	559.166	144.233	151.444	146.862	ug/g	525.479
DG(34:2e)+H	DG(34:2e)+H	DG	(34:2e)	C37 H71 O4	579.535	14.9228	0.392579	3.62106	0.00297743	1.21545	15.4893	21.4774	18.765	6.70147	2.85981	5.8297	ug/g	18.5772
DG(16:0_18:3)+Na	DG(34:3)+Na	DG	(16:0_18:3)	C37 H66 O5 Na1	613.48	10.8974	0.0422563	3.25165	0.000848149	2.23483	47.7519	57.2529	62.3492	16.4004	17.8459	17.2211	ug/g	55.7847
DG(12:0e_22:3)+Na	DG(34:3e)+Na	DG	(12:0e_22:3)	C37 H68 O4 Na1	599.501	9.26852	0.0321168	3.98689	0.0168629	2.2183	56.2889	49.3299	28.1509	11.5966	11.0153	10.9405	ug/g	44.5899
DG(34:4e)+Na	DG(34:4e)+Na	DG	(34:4e)	C37 H66 O4 Na1	597.485	8.63	0.0128155	4.74862	0.0303486	1.65699	25.4253	20.5125	10.175	3.99526	3.92354	3.89786	ug/g	18.7043
DG(35:4e)+H	DG(35:4e)+H	DG	(35:4e)	C38 H69 O4	589.519	10.0478	0.0146585	4.34799	0.00170319	1.22015	9.60674	7.63879	6.82697	1.87313	1.81907	1.84426	ug/g	8.02417
DG(18:0_18:0)+Na	DG(36:0)+Na	DG	(18:0_18:0)	C39 H76 O5 Na1	647.558	14.7068	0.0289116	0.437293	0.00142935	1.00303	0.388163	0.272914	0.229343	0.670826	0.70108	0.664303	ug/g	0.296806
DG(18:0_18:2)+NH4	DG(36:2)+NH4	DG	(18:0_18:2)	C39 H76 O5 N1	638.572	12.7614	0.0666699	3.71099	0.000180302	1.07202	9.84088	10.8654	9.02936	2.47202	2.81546	2.72539	ug/g	9.91189
DG(36:2e)+H	DG(36:2e)+H	DG	(36:2e)	C39 H75 O4	607.566	17.6274	0.128258	1.92649	0.00358769	2.01112	15.7689	19.6982	19.2977	10.8736	8.8846	8.6691	ug/g	18.2549
DG(18:0_18:3)+H	DG(36:3)+H	DG	(18:0_18:3)	C39 H71 O5	619.53	9.82729	0.0653984	4.91239	0.00803337	1.68552	17.8939	18.1011	10.4602	3.28498	2.91475	3.257	ug/g	15.485
DG(18:1_18:2)+NH4	DG(36:3)+NH4	DG	(18:1_18:2)	C39 H74 O5 N1	636.556	11.8191	0.0317875	3.56845	0.00384923	2.3294	62.2256	78.4673	52.0853	17.6015	18.6623	17.7592	ug/g	64.2594
DG(36:3e)+H	DG(36:3e)+H	DG	(36:3e)	C39 H73 O4	605.55	17.4072	0.0601348	2.65985	5.00863e-05	2.47036	76.9847	83.8543	76.0822	31.748	28.7834	28.5417	ug/g	78.9737
DG(18:2_18:2)+NH4	DG(36:4)+NH4	DG	(18:2_18:2)	C39 H72 O5 N1	634.541	9.4453	0.0170133	4.56666	0.0360567	5.08869	289.979	274.109	112.422	50.3353	49.0504	48.7552	ug/g	225.503
DG(18:2_18:2)+NH4	DG(36:4)+NH4	DG	(18:2_18:2)	C39 H72 O5 N1	634.541	10.8713	0.0183822	3.65545	0.00930207	4.9417	310.926	348.499	200.843	77.0973	78.275	79.9661	ug/g	286.756
DG(36:4e)+H	DG(36:4e)+H	DG	(36:4e)	C39 H71 O4	603.535	17.1451	0.0236809	2.26776	0.00553244	2.34419	34.7531	44.869	32.3853	16.719	16.6573	16.015	ug/g	37.3358
DG(18:3_18:2)+NH4	DG(36:5)+NH4	DG	(18:3_18:2)	C39 H70 O5 N1	632.525	8.59957	0.0206284	4.58893	0.0363553	5.10331	280.453	231.534	105.81	45.9327	44.486	44.2088	ug/g	205.932
DG(18:3_18:2)+NH4	DG(36:5)+NH4	DG	(18:3_18:2)	C39 H70 O5 N1	632.525	10.0214	0.0140305	3.30788	0.0158175	2.95463	169.649	205.722	109.615	48.8372	49.5743	48.2042	ug/g	161.662
DG(36:5e)+H	DG(36:5e)+H	DG	(36:5e)	C39 H69 O4	601.519	9.5807	0.0503893	5.68028	0.0185526	2.11179	24.2681	28.1967	12.6608	4.0441	3.70923	3.71189	ug/g	21.7085
DG(36:5e)+H	DG(36:5e)+H	DG	(36:5e)	C39 H69 O4	601.519	16.9002	0.0106659	2.61876	6.79978e-05	1.13765	15.0137	14.2084	16.0851	5.81271	5.7912	5.69706	ug/g	15.1024
DG(18:3_18:3)+H	DG(36:6)+H	DG	(18:3_18:3)	C39 H65 O5	613.483	7.76197	0.0266742	4.4972	0.0216676	3.05835	84.6844	66.6813	38.4412	14.3509	13.6427	14.212	ug/g	63.269
DG(18:3_18:3)+NH4	DG(36:6)+NH4	DG	(18:3_18:3)	C39 H68 O5 N1	630.509	9.1248	0.0800657	5.03554	0.0226402	1.05767	7.19975	9.13151	3.97754	1.25506	1.46388	1.31416	ug/g	6.7696
DG(36:6e)+H	DG(36:6e)+H	DG	(36:6e)	C39 H67 O4	599.503	8.58265	0.0216744	6.46676	0.0499917	1.91408	17.1178	26.452	8.24004	2.67208	2.72769	2.61195	ug/g	17.2699
DG(36:6e)+H	DG(36:6e)+H	DG	(36:6e)	C39 H67 O4	599.503	8.995	0.111346	5.54382	3.54862e-05	1.45018	8.41113	9.23913	8.12463	1.65042	1.64837	1.35051	ug/g	8.59163
DG(36:6e)+H	DG(36:6e)+H	DG	(36:6e)	C39 H67 O4	599.503	9.43816	0.0201834	4.86245	0.0145081	3.0231	66.1001	62.7054	33.3473	11.3723	11.0207	10.955	ug/g	54.0509
DG(36:6e)+H	DG(36:6e)+H	DG	(36:6e)	C39 H67 O4	599.503	10.0528	0.100349	4.09828	0.000170997	1.14333	8.7217	10.1575	8.63113	2.37065	2.36369	1.97831	ug/g	9.1701
DG(36:6e)+H	DG(36:6e)+H	DG	(36:6e)	C39 H67 O4	599.503	10.8659	0.0410189	5.53296	0.000973333	1.45652	7.49311	7.61905	9.91577	1.57708	1.45813	1.48821	ug/g	8.34264
DG(36:6e)+H	DG(36:6e)+H	DG	(36:6e)	C39 H67 O4	599.503	12.31	0.221319	5.76256	0.0205213	1.02715	6.35776	4.34348	2.89929	0.986789	0.703864	0.669502	ug/g	4.53351
DG(36:6e)+H	DG(36:6e)+H	DG	(36:6e)	C39 H67 O4	599.503	15.5466	0.034504	5.86085	0.00890071	1.74957	14.6083	15.947	8.5633	2.31137	2.19828	2.1649	ug/g	13.0395
DG(36:6e)+H	DG(36:6e)+H	DG	(36:6e)	C39 H67 O4	599.503	16.612	0.0464544	3.84205	0.0202473	1.13456	14.2466	22.6803	12.0737	4.17293	4.10495	4.4759	ug/g	16.3336
DG(36:7e)+H	DG(36:7e)+H	DG	(36:7e)	C39 H65 O4	597.488	8.61515	0.0128155	4.74862	0.0303486	1.65699	25.4253	20.5125	10.175	3.99526	3.92354	3.89786	ug/g	18.7043
DG(37:3)+NH4	DG(37:3)+NH4	DG	(37:3)	C40 H76 O5 N1	650.572	11.982	0.0476098	3.57608	0.0140795	1.08484	7.2277	4.77339	8.92471	1.90638	2.05724	1.88799	ug/g	6.97527
DG(18:0_20:5)+H	DG(38:5)+H	DG	(18:0_20:5)	C41 H71 O5	643.53	12.932	0.0668805	3.68958	0.00156404	1.64159	26.0574	30.8085	22.185	6.60596	7.52282	7.2967	ug/g	26.3503
DG(18:1_20:5)+H	DG(38:6)+H	DG	(18:1_20:5)	C41 H69 O5	641.514	11.8208	0.0399297	3.51133	0.00167079	1.95736	41.8848	52.9798	39.1186	12.1915	13.2046	12.7614	ug/g	44.6611
DG(20:5_18:2)+H	DG(38:7)+H	DG	(20:5_18:2)	C41 H67 O5	639.498	10.89	0.0449839	3.28309	0.00573593	3.15444	155.327	164.528	105.694	40.967	44.4562	44.1953	ug/g	141.85
DG(28:0_14:1)+NH4	DG(42:1)+NH4	DG	(28:0_14:1)	C45 H90 O5 N1	724.681	14.419	0.0490495	4.83204	7.14119e-05	1.03341	5.34655	4.90876	4.55315	1.05865	0.964548	1.04144	ug/g	4.93615
DG(9:0_10:0)+NH4	DG(19:0)+NH4	DG	(9:0_10:0)	C22 H46 O5 N1	404.337	1.6096	0.0476043	0.487791	0.178385	2.65723	0.81931	1.12167	6.16513	5.71861	5.23655	5.66283	ug/g	2.70204
DG(8:0_11:1)+NH4	DG(19:1)+NH4	DG	(8:0_11:1)	C22 H44 O5 N1	402.321	2.76079	0.0252094	1.98687	0.458766	2.20835	4.29636	23.1121	3.92792	5.35906	5.1074	5.3053	ug/g	10.4455
DG(8:0_11:2)+NH4	DG(19:2)+NH4	DG	(8:0_11:2)	C22 H42 O5 N1	400.306	1.68941	0.0108191	3.16794	0.099217	2.92591	188.511	92.7441	66.4705	36.1525	36.9259	36.6857	ug/g	115.908
DG(8:0_11:3)+NH4	DG(19:3)+NH4	DG	(8:0_11:3)	C22 H40 O5 N1	398.29	1.587	0.27352	1.69259	0.400114	0.575032	2.46839	0.411919	1.321	0.993421	0.569618	0.919143	ug/g	1.40044
DG(8:1e_11:2)+NH4	DG(19:3e)+NH4	DG	(8:1e_11:2)	C22 H42 O4 N1	384.311	1.72529	0.0223697	2.26005	0.136869	1.82091	47.4488	20.0851	21.446	13.3544	12.7932	13.2231	ug/g	29.6599
DG(10:0_11:2)+NH4	DG(21:2)+NH4	DG	(10:0_11:2)	C24 H46 O5 N1	428.337	1.7117	0.047259	2.7127	0.0870092	1.58999	53.6854	27.4364	22.5669	13.1504	12.0498	13.0233	ug/g	34.5629
DG(11:0_10:4)+H	DG(21:4)+H	DG	(11:0_10:4)	C24 H39 O5	407.279	14.4323	0.0409412	4.26797	0.0355421	0.831472	8.84744	10.1749	3.98397	1.86414	1.71829	1.80802	ug/g	7.66877
DG(22:0)+Na	DG(22:0)+Na	DG	(22:0)	C25 H48 O5 Na1	451.339	6.474	0.36767	11.6478	0.0200308	0.492179	0.399748	0.688616	0.9815	0.0658784	0.0349079	0.076918	ug/g	0.689955
DG(10:1e_13:0)+NH4	DG(23:1e)+NH4	DG	(10:1e_13:0)	C26 H54 O4 N1	444.405	2.10432	0.00563388	0.856887	0.87271	4.08241	0.254256	28.0464	0.160793	11.0123	11.1367	11.0659	ug/g	9.48714
DG(23:5e)+NH4	DG(23:5e)+NH4	DG	(23:5e)	C26 H46 O4 N1	436.342	5.10588	0.0277412	3.07037	0.00111967	0.714226	7.45962	8.57033	6.4795	2.40896	2.40038	2.52185	ug/g	7.50315
DG(23:5e)+H	DG(23:5e)+H	DG	(23:5e)	C26 H43 O4	419.316	6.434	0.288687	4.91029	0.116861	1.39991	11.0961	2.12672	6.31583	0.918262	1.38312	1.67774	ug/g	6.51289
DG(13:0_12:4)+Na	DG(25:4)+Na	DG	(13:0_12:4)	C28 H46 O5 Na1	485.324	1.80875	0.0332693	1.54075	0.419513	3.99146	15.9254	43.1132	13.6806	15.4585	15.4029	16.336	ug/g	24.2397
DG(14:0_11:4)+Na	DG(25:4)+Na	DG	(14:0_11:4)	C28 H46 O5 Na1	485.324	2.63351	0.0381401	14.0938	0.117815	5.25504	29.4161	199.441	90.3105	7.88017	7.40476	7.36111	ug/g	106.389
DG(25:4)+Na	DG(25:4)+Na	DG	(25:4)	C28 H46 O5 Na1	485.324	8.066	0.0966589	6.77019	0.381812	0.331791	0.218465	3.19524	0.091039	0.163618	0.162254	0.191801	ug/g	1.16825
DG(25:5e)+Na	DG(25:5e)+Na	DG	(25:5e)	C28 H46 O4 Na1	469.329	4.624	0.156081	3.16899	0.0160242	0.352688	2.0329	3.68667	2.79462	1.05434	0.791034	0.841339	ug/g	2.83806
DG(28:3e)+Na	DG(28:3e)+Na	DG	(28:3e)	C31 H56 O4 Na1	515.407	5.965	0.0183251	3.25989	2.97864e-05	0.716747	5.76435	5.98114	5.34659	1.73847	1.78335	1.72132	ug/g	5.69736
DG(28:3e)+H	DG(28:3e)+H	DG	(28:3e)	C31 H57 O4	493.425	7.41392	0.0112989	3.44139	0.000786541	0.571687	3.48994	4.43412	3.60541	1.12034	1.12718	1.10272	ug/g	3.84316
DG(18:1_10:3)+NH4	DG(28:4)+NH4	DG	(18:1_10:3)	C31 H56 O5 N1	522.415	3.54409	0.295281	7.97212	0.140725	1.44154	2.16889	25.8848	15.0966	2.39257	1.35446	1.66562	ug/g	14.3834
DG(14:1_14:3)+NH4	DG(28:4)+NH4	DG	(14:1_14:3)	C31 H56 O5 N1	522.415	3.974	0.0951232	11.7536	0.101462	0.88261	3.29907	5.47824	0.739008	0.24164	0.276209	0.291802	ug/g	3.17211
DG(28:4)+H	DG(28:4)+H	DG	(28:4)	C31 H53 O5	505.389	5.35274	0.0112802	1.64687	0.105902	0.754286	1.31337	1.52018	0.762281	0.736375	0.720008	0.727054	ug/g	1.19861
DG(28:4e)+H	DG(28:4e)+H	DG	(28:4e)	C31 H55 O4	491.409	6.46763	0.0394489	4.55951	0.0127821	0.652976	3.2667	3.49915	1.83083	0.601875	0.650938	0.632625	ug/g	2.86556
DG(28:5e)+Na	DG(28:5e)+Na	DG	(28:5e)	C31 H52 O4 Na1	511.376	5.987	0.0195117	4.35674	0.0346466	0.906139	10.031	9.18965	3.97649	1.75458	1.81479	1.75505	ug/g	7.73237
DG(28:7e)+H	DG(28:7e)+H	DG	(28:7e)	C31 H49 O4	485.363	2.8705	0.00744097	4.17179	0.00255754	0.813331	4.89085	5.55629	3.72645	1.12963	1.12588	1.14198	ug/g	4.72453
DG(28:7e)+H	DG(28:7e)+H	DG	(28:7e)	C31 H49 O4	485.363	8.957	0.0522683	4.62378	0.000668108	0.841068	3.20707	2.99786	3.90861	0.754658	0.685295	0.747334	ug/g	3.37118
DG(29:3)+NH4	DG(29:3)+NH4	DG	(29:3)	C32 H60 O5 N1	538.447	3.682	0.014608	1.43604	0.57741	2.53843	0.816594	21.2714	13.6225	8.39617	8.1577	8.31349	ug/g	11.9035
DG(29:3e)+NH4	DG(29:3e)+NH4	DG	(29:3e)	C32 H62 O4 N1	524.467	4.211	0.0209429	4.05646	0.00334321	0.975811	5.08033	4.02829	6.15236	1.28096	1.22849	1.25269	ug/g	5.08699
DG(18:2_11:3)+NH4	DG(29:5)+NH4	DG	(18:2_11:3)	C32 H56 O5 N1	534.415	1.94996	0.0476267	2.71366	0.0856785	3.05362	78.4562	165.454	75.1707	38.8137	41.2221	37.5474	ug/g	106.36
DG(29:5)+NH4	DG(29:5)+NH4	DG	(29:5)	C32 H56 O5 N1	534.415	3.545	0.240851	3.97358	0.0150393	0.876331	6.20558	3.64314	3.85344	1.00362	0.975984	1.46871	ug/g	4.56739
DG(18:2_11:4)+NH4	DG(29:6)+NH4	DG	(18:2_11:4)	C32 H54 O5 N1	532.4	2.03005	0.283207	7.77729	0.0809507	0.698106	0.775068	1.40844	2.92591	0.29018	0.176668	0.190118	ug/g	1.70314
DG(29:6)+NH4	DG(29:6)+NH4	DG	(29:6)	C32 H54 O5 N1	532.4	3.492	0.197756	4.3852	0.310776	0.462133	1.63016	10.3674	1.35043	1.15448	0.784728	1.10467	ug/g	4.44934
DG(29:6e)+H	DG(29:6e)+H	DG	(29:6e)	C32 H53 O4	501.394	6.14661	0.020324	3.89312	5.52869e-07	0.615365	2.5546	2.58588	2.66477	0.663981	0.683509	0.657391	ug/g	2.60175
DG(29:7)+NH4	DG(29:7)+NH4	DG	(29:7)	C32 H52 O5 N1	530.384	4.529	0.022006	4.65429	0.0683871	0.932778	8.06067	13.5847	4.18209	1.80316	1.87855	1.86746	ug/g	8.60915
DG(29:7e)+Na	DG(29:7e)+Na	DG	(29:7e)	C32 H50 O4 Na1	521.36	2.776	0.322064	3.6928	0.495369	0.868581	0.139796	12.6159	0.100637	1.38008	0.728939	1.37244	ug/g	4.28545
DG(29:8)+H	DG(29:8)+H	DG	(29:8)	C32 H47 O5	511.342	1.94423	0.0173663	3.44918	0.0823586	1.1384	54.1464	106.494	38.8764	18.9564	19.6253	19.263	ug/g	66.5057
DG(30:2e)+H	DG(30:2e)+H	DG	(30:2e)	C33 H63 O4	523.472	8.10819	0.0722746	3.12794	0.206633	0.142515	2.34205	2.61564	0.173472	0.533567	0.591251	0.515612	ug/g	1.71039
DG(30:2e)+H	DG(30:2e)+H	DG	(30:2e)	C33 H63 O4	523.472	16.852	0.159447	1.24191	0.358927	3.37031	21.5497	12.7633	13.7973	15.2297	12.2171	11.2922	ug/g	16.0368
DG(30:3e)+NH4	DG(30:3e)+NH4	DG	(30:3e)	C33 H64 O4 N1	538.483	7.01085	0.0169123	3.9519	0.0021622	0.930733	6.91061	5.6356	4.79701	1.48377	1.43554	1.46926	ug/g	5.78107
DG(30:3e)+NH4	DG(30:3e)+NH4	DG	(30:3e)	C33 H64 O4 N1	538.483	7.65721	0.0179288	4.37398	0.00109235	0.789627	4.01158	3.54295	2.90845	0.807105	0.804039	0.780953	ug/g	3.48766
DG(18:2_12:3)+H	DG(30:5)+H	DG	(18:2_12:3)	C33 H55 O5	531.404	7.302	0.170833	4.56776	0.0371298	0.578743	2.07557	5.03695	3.14721	0.896298	0.670261	0.679558	ug/g	3.41991
DG(10:1e_20:4)+NH4	DG(30:5e)+NH4	DG	(10:1e_20:4)	C33 H60 O4 N1	534.452	6.84099	0.0524958	2.42446	0.00438	0.453434	2.28148	1.94447	1.60524	0.843377	0.759216	0.802553	ug/g	1.94373
DG(20:3_10:4)+NH4	DG(30:7)+NH4	DG	(20:3_10:4)	C33 H54 O5 N1	544.4	4.198	0.191598	12.1144	0.302792	2.10748	9.13925	70.8542	3.42437	2.08029	2.00438	2.8012	ug/g	27.8059
DG(30:8)+NH4	DG(30:8)+NH4	DG	(30:8)	C33 H52 O5 N1	542.384	3.04989	0.00563614	4.3729	0.0485301	0.969065	10.7117	15.3927	5.39888	2.40951	2.40892	2.38578	ug/g	10.5011
DG(30:8e)+H	DG(30:8e)+H	DG	(30:8e)	C33 H51 O4	511.378	5.97133	0.0195117	4.35674	0.0346466	0.906139	10.031	9.18965	3.97649	1.75458	1.81479	1.75505	ug/g	7.73237
DG(31:1e)+Na	DG(31:1e)+Na	DG	(31:1e)	C34 H66 O4 Na1	561.485	7.616	0.0612949	7.25316	0.202162	0.615945	4.17393	1.40863	0.400226	0.278318	0.256669	0.289867	ug/g	1.99427
DG(31:2e)+H	DG(31:2e)+H	DG	(31:2e)	C34 H65 O4	537.488	17.0081	0.20385	0.753041	0.610847	1.09149	1.71565	0.261556	0.425566	1.29107	1.04036	0.859321	ug/g	0.800923
DG(31:3e)+NH4	DG(31:3e)+NH4	DG	(31:3e)	C34 H66 O4 N1	552.499	5.88	0.00596755	3.98849	0.000258195	0.64575	2.85524	2.38001	2.39458	0.636493	0.634563	0.641903	ug/g	2.54328
DG(31:6e)+NH4	DG(31:6e)+NH4	DG	(31:6e)	C34 H60 O4 N1	546.452	3.81267	0.240302	5.32238	0.112091	1.34775	33.2027	39.9399	5.66972	4.34814	6.30112	4.15846	ug/g	26.2708
DG(31:7)+NH4	DG(31:7)+NH4	DG	(31:7)	C34 H56 O5 N1	558.415	2.62298	0.0980317	5.22852	0.224956	1.04505	10.5867	38.178	5.37371	3.65523	3.63831	3.06091	ug/g	18.0461
DG(20:5_11:2)+NH4	DG(31:7)+NH4	DG	(20:5_11:2)	C34 H56 O5 N1	558.415	3.186	0.269938	5.09692	0.170397	0.581157	2.55799	11.5107	3.58736	1.42169	1.2302	0.812176	ug/g	5.88536
DG(31:8e)+NH4	DG(31:8e)+NH4	DG	(31:8e)	C34 H56 O4 N1	542.42	5.48944	0.0135727	3.78359	0.38666	1.01726	3.23016	24.4931	1.52319	2.59224	2.60102	2.53654	ug/g	9.7488
DG(31:9)+H	DG(31:9)+H	DG	(31:9)	C34 H49 O5	537.357	2.04	0.0676918	4.80704	0.363895	0.888612	2.09641	32.5385	3.71116	2.45164	2.77467	2.75074	ug/g	12.782
DG(16:0_16:0)+Na	DG(32:0)+Na	DG	(16:0_16:0)	C35 H68 O5 Na1	591.496	12.6121	0.0562123	2.88092	0.00599423	0.728965	5.88381	7.82205	9.07152	2.56392	2.80576	2.53659	ug/g	7.59246
DG(12:0e_20:0)+Na	DG(32:0e)+Na	DG	(12:0e_20:0)	C35 H70 O4 Na1	577.517	5.864	0.220717	0.805712	0.354983	1.11272	0.900785	0.643773	1.17041	1.29695	1.23339	0.839313	ug/g	0.90499
DG(32:0e)+Na	DG(32:0e)+Na	DG	(32:0e)	C35 H70 O4 Na1	577.517	10.743	0.158656	2.00732	0.239855	0.657407	4.6283	2.4468	1.21669	1.58966	1.38794	1.15316	ug/g	2.76393
DG(32:0e)+Na	DG(32:0e)+Na	DG	(32:0e)	C35 H70 O4 Na1	577.517	12.179	0.082117	2.76701	0.136517	1.17966	13.4119	3.0756	10.2621	3.52778	3.07969	3.05986	ug/g	8.91654
DG(32:10)+H	DG(32:10)+H	DG	(32:10)	C35 H49 O5	549.357	2.417	0.639559	41.6368	0.31991	2.28932	5.12331	64.1055	1.52786	0.229196	0.949427	0.520754	ug/g	23.5856
DG(32:1e)+Na	DG(32:1e)+Na	DG	(32:1e)	C35 H68 O4 Na1	575.501	8.20279	0.0350435	5.44098	0.177455	3.99957	257.205	118.071	26.9635	25.6348	24.2328	24.0602	ug/g	134.08
DG(32:2e)+Na	DG(32:2e)+Na	DG	(32:2e)	C35 H66 O4 Na1	573.485	7.39471	0.0290579	7.0618	0.183587	2.23967	58.6876	24.0984	5.16065	4.24151	4.01427	4.19807	ug/g	29.3156
DG(32:2e)+H	DG(32:2e)+H	DG	(32:2e)	C35 H67 O4	551.503	17.169	0.160907	1.4442	0.221498	5.88845	99.9094	52.052	62.7512	58.4234	47.2769	42.972	ug/g	71.5709
DG(32:3e)+H	DG(32:3e)+H	DG	(32:3e)	C35 H65 O4	549.488	8.24464	0.161145	0.973707	0.921786	0.913701	0.719298	0.58042	1.24991	1.03516	0.787257	0.796063	ug/g	0.849876
DG(32:3e)+H	DG(32:3e)+H	DG	(32:3e)	C35 H65 O4	549.488	16.57	0.0607456	1.87491	0.0227357	0.943604	2.48463	3.56951	2.46885	1.62147	1.46595	1.45839	ug/g	2.841
DG(20:1e_12:4)+NH4	DG(32:5e)+NH4	DG	(20:1e_12:4)	C35 H64 O4 N1	562.483	5.76789	0.0333083	4.2637	0.00210753	0.602254	2.51462	2.88315	1.96914	0.595396	0.557041	0.575381	ug/g	2.45564
DG(20:1e_12:4)+NH4	DG(32:5e)+NH4	DG	(20:1e_12:4)	C35 H64 O4 N1	562.483	6.20695	0.0263301	3.97025	6.60231e-06	0.779954	4.15955	3.98031	3.82868	1.02207	1.01809	0.974386	ug/g	3.98951
DG(10:0e_22:5)+NH4	DG(32:5e)+NH4	DG	(10:0e_22:5)	C35 H64 O4 N1	562.483	7.013	0.0246136	4.62849	6.59954e-05	0.73884	2.75199	3.20866	2.90955	0.650898	0.621035	0.644499	ug/g	2.95673
DG(32:6e)+H	DG(32:6e)+H	DG	(32:6e)	C35 H59 O4	543.441	6.60644	0.0252101	3.75197	7.82074e-05	0.63946	2.90022	3.18641	3.38007	0.834475	0.864751	0.823899	ug/g	3.15556
DG(20:5_12:3)+Na	DG(32:8)+Na	DG	(20:5_12:3)	C35 H52 O5 Na1	575.371	4.2	0.221535	7.27727	0.268168	1.13374	11.238	36.54	0.251858	1.8655	2.75919	1.9753	ug/g	16.01
DG(22:5_10:4)+Na	DG(32:9)+Na	DG	(22:5_10:4)	C35 H50 O5 Na1	573.355	5.64907	0.236026	3.38587	0.418237	0.760612	0.189914	15.5108	2.58746	1.56513	2.291	1.54521	ug/g	6.09607
DG(9:0_24:2)+NH4	DG(33:2)+NH4	DG	(9:0_24:2)	C36 H70 O5 N1	596.525	6.649	0.0601087	4.47216	0.0514298	0.736015	7.07509	9.07972	2.9659	1.4816	1.32659	1.4673	ug/g	6.37357
DG(15:0_18:2)+Na	DG(33:2)+Na	DG	(15:0_18:2)	C36 H66 O5 Na1	601.48	11.1673	0.0643914	3.18198	0.0252013	0.605056	2.57225	2.48909	4.38361	0.957531	1.06278	0.947954	ug/g	3.14832
DG(33:3)+Na	DG(33:3)+Na	DG	(33:3)	C36 H64 O5 Na1	599.465	9.342	0.0526623	4.85295	0.0572797	0.449353	2.18508	2.86706	0.854708	0.418786	0.417315	0.381065	ug/g	1.96895
DG(33:3e)+H	DG(33:3e)+H	DG	(33:3e)	C36 H67 O4	563.503	8.98746	0.0365068	2.57763	0.28926	0.458984	1.15073	0.307053	2.65944	0.51892	0.554706	0.523661	ug/g	1.37241
DG(22:3_11:4)+NH4	DG(33:7)+NH4	DG	(22:3_11:4)	C36 H60 O5 N1	586.447	2.611	0.0350894	3.07105	0.0102164	0.710916	9.38913	11.7184	6.94891	3.10885	3.10504	2.92189	ug/g	9.35214
DG(33:7)+NH4	DG(33:7)+NH4	DG	(33:7)	C36 H60 O5 N1	586.447	3.412	0.325987	4.40491	0.136885	0.504499	3.50383	15.6326	6.9862	2.37399	1.23327	2.32309	ug/g	8.70755
DG(18:0_16:0)+NH4	DG(34:0)+NH4	DG	(18:0_16:0)	C37 H76 O5 N1	614.572	13.7248	0.0427235	0.806404	0.068996	1.79618	2.19238	2.32476	1.69671	2.47116	2.68744	2.54703	ug/g	2.07128
DG(34:0e)+Na	DG(34:0e)+Na	DG	(34:0e)	C37 H74 O4 Na1	605.548	16.3078	0.20479	2.10154	0.090134	1.31107	7.10568	11.205	5.13436	2.8394	4.16738	4.14933	ug/g	7.815
DG(16:0_18:1)+H	DG(34:1)+H	DG	(16:0_18:1)	C37 H71 O5	595.53	11.2605	0.0759385	4.39899	0.0876957	0.328304	2.79769	3.36548	0.757008	0.504848	0.570191	0.49809	ug/g	2.30673
DG(16:0_18:1)+NH4	DG(34:1)+NH4	DG	(16:0_18:1)	C37 H74 O5 N1	612.556	14.011	0.353971	2.82831	0.0375641	0.468645	2.1253	1.13147	2.32434	0.790801	0.793579	0.388923	ug/g	1.86037
DG(34:1e)+Na	DG(34:1e)+Na	DG	(34:1e)	C37 H72 O4 Na1	603.532	9.736	0.0381472	16.3009	0.304178	0.509314	2.15696	0.227514	0.112065	0.0502547	0.0532705	0.049628	ug/g	0.832179
DG(34:1e)+Na	DG(34:1e)+Na	DG	(34:1e)	C37 H72 O4 Na1	603.532	10.4989	0.0383016	5.08321	0.0571285	1.65259	26.2726	34.4034	10.0651	4.84341	4.55052	4.5227	ug/g	23.5804
DG(34:1e)+Na	DG(34:1e)+Na	DG	(34:1e)	C37 H72 O4 Na1	603.532	11.515	0.0975111	4.14195	0.143603	0.261035	6.69127	12.4974	2.20856	1.91585	1.62803	1.6221	ug/g	7.13242
DG(34:1e)+Na	DG(34:1e)+Na	DG	(34:1e)	C37 H72 O4 Na1	603.532	14.46	0.0669436	2.3409	0.170127	0.677124	7.53833	2.66596	3.25035	2.06176	1.86502	1.82085	ug/g	4.48488
DG(34:1e)+Na	DG(34:1e)+Na	DG	(34:1e)	C37 H72 O4 Na1	603.532	15.112	0.0331221	3.83784	0.000158659	0.948835	6.90036	8.1204	7.00153	1.98127	1.90063	1.8563	ug/g	7.34077
DG(34:2e)+H	DG(34:2e)+H	DG	(34:2e)	C37 H71 O4	579.535	8.232	0.364956	1.74519	0.458882	0.166484	0.128417	0.0527382	0.354101	0.145062	0.0767638	0.0848776	ug/g	0.178419
DG(34:2e)+H	DG(34:2e)+H	DG	(34:2e)	C37 H71 O4	579.535	10.4434	0.12024	4.71345	0.155032	0.527275	13.09	20.2824	2.02607	2.68575	2.15594	2.6684	ug/g	11.7995
DG(34:2e)+H	DG(34:2e)+H	DG	(34:2e)	C37 H71 O4	579.535	11.282	0.592901	5.93334	0.122283	0.426218	2.8275	3.45749	0.385089	0.118745	0.517466	0.487957	ug/g	2.22336
DG(34:2e)+H	DG(34:2e)+H	DG	(34:2e)	C37 H71 O4	579.535	12.465	0.237695	2.18499	0.219671	0.316274	0.771253	0.824	0.155477	0.34033	0.23303	0.227894	ug/g	0.583577
DG(34:2e)+H	DG(34:2e)+H	DG	(34:2e)	C37 H71 O4	579.535	13.396	0.347781	6.93403	0.20648	0.704777	1.33247	9.46018	2.57282	0.538973	0.489599	0.898946	ug/g	4.45516
DG(34:2e)+H	DG(34:2e)+H	DG	(34:2e)	C37 H71 O4	579.535	14.1895	0.557241	4.15225	0.169548	0.101106	0.0667158	0.693173	0.470761	0.158512	0.0500659	0.0878036	ug/g	0.410217
DG(34:2e)+H	DG(34:2e)+H	DG	(34:2e)	C37 H71 O4	579.535	15.5529	0.251309	3.04575	0.00536444	0.758729	8.49769	12.6483	11.1309	4.52136	2.80431	3.27164	ug/g	10.7589
DG(34:2e)+H	DG(34:2e)+H	DG	(34:2e)	C37 H71 O4	579.535	16.179	0.185667	3.25853	0.118907	0.369171	5.73477	21.2679	11.8655	4.82845	3.55354	3.54612	ug/g	12.9561
DG(34:2e)+Na	DG(34:2e)+Na	DG	(34:2e)	C37 H70 O4 Na1	601.517	17.3766	0.17095	7.32331	0.0449263	0.81928	1.67546	4.86461	2.81304	0.468766	0.341696	0.466708	ug/g	3.1177
DG(16:0_18:3)+H	DG(34:3)+H	DG	(16:0_18:3)	C37 H67 O5	591.498	8.45187	0.291893	1.16976	0.721236	0.585639	0.381885	0.577006	0.135192	0.389771	0.21179	0.333742	ug/g	0.364694
DG(16:0_18:3)+H	DG(34:3)+H	DG	(16:0_18:3)	C37 H67 O5	591.498	9.45467	0.0124793	4.62318	0.0590473	1.15264	19.5845	20.4418	6.18829	3.37866	3.31894	3.29868	ug/g	15.4049
DG(20:0_14:4)+H	DG(34:4)+H	DG	(20:0_14:4)	C37 H65 O5	589.483	5.78833	0.0185137	4.15689	0.000221064	0.603423	2.39644	2.7055	2.20624	0.57367	0.593983	0.590435	ug/g	2.43606
DG(18:4_16:0)+H	DG(34:4)+H	DG	(18:4_16:0)	C37 H65 O5	589.483	7.65313	0.048054	4.20447	0.0150426	0.808182	4.91842	8.29389	4.91035	1.4841	1.35755	1.46869	ug/g	6.04089
DG(34:4e)+H	DG(34:4e)+H	DG	(34:4e)	C37 H67 O4	575.503	8.20902	0.0576092	5.35853	0.165391	4.11863	257.205	118.481	32.8755	26.9683	25.2164	24.0603	ug/g	136.187
DG(34:4e)+Na	DG(34:4e)+Na	DG	(34:4e)	C37 H66 O4 Na1	597.485	15.7832	0.0402889	3.95589	0.0535877	0.822319	9.43295	16.1197	6.20648	2.78467	2.56905	2.67459	ug/g	10.5864
DG(12:1e_22:4)+Na	DG(34:5e)+Na	DG	(12:1e_22:4)	C37 H64 O4 Na1	595.47	7.75181	0.0457721	4.94841	0.0225756	0.779929	4.65664	3.49867	2.05581	0.713872	0.652846	0.696795	ug/g	3.4037
DG(22:3_12:3)+NH4	DG(34:6)+NH4	DG	(22:3_12:3)	C37 H64 O5 N1	602.478	5.173	0.019562	13.2699	0.292242	0.792016	0.075794	9.85428	1.88192	0.290133	0.298897	0.301108	ug/g	3.93733
DG(20:2_14:4)+NH4	DG(34:6)+NH4	DG	(20:2_14:4)	C37 H64 O5 N1	602.478	5.848	0.0734515	6.20337	0.431747	0.704548	0.277483	13.551	0.0909707	0.811324	0.718723	0.713805	ug/g	4.63982
DG(22:5_12:2)+NH4	DG(34:7)+NH4	DG	(22:5_12:2)	C37 H62 O5 N1	600.462	5.38	0.222414	25.2419	0.372238	1.81209	0.552033	53.3247	1.03582	0.821446	0.538952	0.81505	ug/g	18.3042
DG(22:4_12:4)+NH4	DG(34:8)+NH4	DG	(22:4_12:4)	C37 H60 O5 N1	598.447	4.138	0.123863	3.94865	0.255932	0.189604	2.268	4.7662	0.117315	0.69004	0.561907	0.55918	ug/g	2.38384
DG(20:4e_14:4)+NH4	DG(34:8e)+NH4	DG	(20:4e_14:4)	C37 H62 O4 N1	584.467	7.252	0.126107	6.5955	0.204462	0.60062	1.12856	6.43749	1.55578	0.400293	0.466579	0.516168	ug/g	3.04061
DG(34:8e)+H	DG(34:8e)+H	DG	(34:8e)	C37 H59 O4	567.441	8.339	0.133377	3.92907	0.309633	0.618052	0.493717	1.04772	4.81903	0.584434	0.45659	0.577797	ug/g	2.12016
DG(34:9)+NH4	DG(34:9)+NH4	DG	(34:9)	C37 H58 O5 N1	596.431	3.36104	0.0238078	3.52818	0.473962	0.764501	0.553422	9.30541	0.0647537	0.963121	0.927594	0.921947	ug/g	3.30786
DG(16:0_19:0)+NH4	DG(35:0)+NH4	DG	(16:0_19:0)	C38 H78 O5 N1	628.587	8.8986	0.0289743	2.66301	0.38561	0.355609	0.0862614	1.99534	0.58916	0.341522	0.323296	0.338094	ug/g	0.890254
DG(17:0_18:2)+Na	DG(35:2)+Na	DG	(17:0_18:2)	C38 H70 O5 Na1	629.512	12.3472	0.0236373	4.61693	0.0781385	1.148	3.87949	5.09029	11.0696	1.43848	1.41753	1.48439	ug/g	6.67978
DG(35:2e)+H	DG(35:2e)+H	DG	(35:2e)	C38 H73 O4	593.55	17.5218	0.158338	1.69485	0.0148512	0.699983	1.17195	1.47162	1.13741	0.87716	0.698969	0.654737	ug/g	1.26033
DG(17:0_18:3)+Na	DG(35:3)+Na	DG	(17:0_18:3)	C38 H68 O5 Na1	627.496	11.522	0.156351	4.06609	0.0233403	0.618042	1.71339	1.69165	3.05967	0.434317	0.579768	0.575824	ug/g	2.15491
DG(36:0e)+Na	DG(36:0e)+Na	DG	(36:0e)	C39 H78 O4 Na1	633.579	17.6314	0.0647394	2.54293	0.00254356	0.548254	3.27664	4.11944	4.45991	1.67019	1.5002	1.49194	ug/g	3.952
DG(36:1)+NH4	DG(36:1)+NH4	DG	(36:1)	C39 H78 O5 N1	640.587	9.52973	0.0374947	3.68241	0.106364	0.131535	2.34945	2.99426	0.646895	0.565489	0.533694	0.527636	ug/g	1.99687
DG(18:0_18:2)+NH4	DG(36:2)+NH4	DG	(18:0_18:2)	C39 H76 O5 N1	638.572	10.6229	0.0501033	4.85353	0.0792715	0.910961	11.0601	15.8516	3.87661	2.23392	2.07774	2.03182	ug/g	10.2628
DG(18:0_18:2)+NH4	DG(36:2)+NH4	DG	(18:0_18:2)	C39 H76 O5 N1	638.572	11.771	0.0453634	4.08219	0.00362974	0.837393	5.76859	5.56219	3.80627	1.17156	1.27345	1.26307	ug/g	5.04568
DG(18:0_18:3)+H	DG(36:3)+H	DG	(18:0_18:3)	C39 H71 O5	619.53	10.5206	0.296199	3.59836	0.221632	0.190877	2.32873	5.45269	0.674607	0.515431	0.920187	0.91435	ug/g	2.81868
DG(36:3e)+H	DG(36:3e)+H	DG	(36:3e)	C39 H73 O4	605.55	10.526	0.21499	2.2271	0.20652	0.431649	1.06582	1.4417	0.294374	0.483499	0.316278	0.458317	ug/g	0.933965
DG(36:3e)+H	DG(36:3e)+H	DG	(36:3e)	C39 H73 O4	605.55	11.5599	0.144041	4.46144	0.00914083	0.928621	5.78848	8.08565	4.6597	1.61489	1.262	1.27733	ug/g	6.17794
DG(36:3e)+H	DG(36:3e)+H	DG	(36:3e)	C39 H73 O4	605.55	15.074	0.213662	3.61492	0.0295255	0.671333	2.67563	3.99732	5.75953	1.42881	0.9917	1.01871	ug/g	4.14416
DG(36:3e)+H	DG(36:3e)+H	DG	(36:3e)	C39 H73 O4	605.55	15.6979	0.0873875	2.40739	0.0564182	0.327289	0.771387	1.7467	1.38394	0.587397	0.492969	0.540487	ug/g	1.30067
DG(36:3e)+H	DG(36:3e)+H	DG	(36:3e)	C39 H73 O4	605.55	16.1679	0.157607	2.75176	0.000925268	0.460144	2.66325	3.17227	3.30914	1.30907	1.01589	0.998246	ug/g	3.04822
DG(18:1_18:3)+H	DG(36:4)+H	DG	(18:1_18:3)	C39 H69 O5	617.514	8.33	0.0821451	3.22303	0.169406	0.188829	1.05589	4.04364	1.59729	0.728865	0.627029	0.721912	ug/g	2.23228
DG(18:3_18:2)+H	DG(36:5)+H	DG	(18:3_18:2)	C39 H67 O5	615.498	6.13559	0.181929	3.75111	0.124119	0.282582	6.6596	6.32268	1.16899	0.993832	1.40321	1.37552	ug/g	4.71709
DG(18:3_18:2)+H	DG(36:5)+H	DG	(18:3_18:2)	C39 H67 O5	615.498	7.53636	0.0504652	4.44745	0.0590499	0.813858	10.5024	12.5696	3.78406	1.95897	1.94955	2.13001	ug/g	8.95201
DG(36:5e)+H	DG(36:5e)+H	DG	(36:5e)	C39 H69 O4	601.519	8.273	0.070245	2.09491	0.323987	0.448747	3.38022	1.55374	0.499226	0.930857	0.850981	0.811683	ug/g	1.81106
DG(36:5e)+H	DG(36:5e)+H	DG	(36:5e)	C39 H69 O4	601.519	10.4042	0.0589496	7.25767	0.0996751	1.65806	8.48009	20.9458	5.58265	1.55964	1.71709	1.54694	ug/g	11.6695
DG(36:5e)+H	DG(36:5e)+H	DG	(36:5e)	C39 H69 O4	601.519	11.724	0.150611	4.09905	0.0395183	0.453926	2.32177	3.79165	1.60455	0.679815	0.684545	0.518506	ug/g	2.57265
DG(36:6e)+H	DG(36:6e)+H	DG	(36:6e)	C39 H67 O4	599.503	13.46	0.03896	3.83031	0.155153	0.19663	9.38821	10.227	1.09161	1.8815	1.77609	1.74846	ug/g	6.90229
DG(36:6e)+H	DG(36:6e)+H	DG	(36:6e)	C39 H67 O4	599.503	13.954	0.0340847	7.08724	0.0768872	2.02734	13.5361	29.0339	8.5214	2.45481	2.44557	2.30855	ug/g	17.0305
DG(36:7e)+H	DG(36:7e)+H	DG	(36:7e)	C39 H65 O4	597.488	15.942	0.0455508	3.9999	0.0535227	0.846111	9.39462	16.1206	6.19725	2.76582	2.52525	2.63724	ug/g	10.5708
DG(37:4e)+NH4	DG(37:4e)+NH4	DG	(37:4e)	C40 H76 O4 N1	634.577	12.311	0.0983857	3.44644	0.0332527	0.320035	2.02529	3.84555	2.12133	0.81831	0.815466	0.685187	ug/g	2.66405
DG(17:0_20:5)+H	DG(37:5)+H	DG	(17:0_20:5)	C40 H69 O5	629.514	12.3295	0.0236373	4.61693	0.0781385	1.148	3.87949	5.09029	11.0696	1.43848	1.41753	1.48439	ug/g	6.67978
DG(38:1)+NH4	DG(38:1)+NH4	DG	(38:1)	C41 H82 O5 N1	668.619	10.706	0.221113	5.3045	0.00297371	0.517275	1.09009	1.68297	1.38498	0.297125	0.194641	0.292104	ug/g	1.38601
DG(38:3e)+H	DG(38:3e)+H	DG	(38:3e)	C41 H77 O4	633.582	17.6266	0.0647394	2.54293	0.00254356	0.548254	3.27664	4.11944	4.45991	1.67019	1.5002	1.49194	ug/g	3.952
DG(16:1_24:0)+NH4	DG(40:1)+NH4	DG	(16:1_24:0)	C43 H86 O5 N1	696.65	11.877	0.0703092	12.1764	0.280841	0.601216	1.24674	5.75824	0.0613192	0.185325	0.209144	0.185858	ug/g	2.35543
DG(40:4)+NH4	DG(40:4)+NH4	DG	(40:4)	C43 H80 O5 N1	690.603	13.067	0.0361972	4.73141	0.233194	2.01672	9.62845	3.35684	30.0737	2.98475	3.1593	2.95662	ug/g	14.353
DG(41:0)+NH4	DG(41:0)+NH4	DG	(41:0)	C44 H90 O5 N1	712.681	15.078	0.00779826	4.79411	0.167142	7.42239	155.376	57.2401	362.696	40.3611	39.8072	39.8355	ug/g	191.77
DG(24:0_18:2)+NH4	DG(42:2)+NH4	DG	(24:0_18:2)	C45 H88 O5 N1	722.666	15.633	0.0472433	3.81565	0.000316387	0.423645	1.38643	1.71623	1.49618	0.421598	0.383777	0.399881	ug/g	1.53294
DG(44:4)+Na	DG(44:4)+Na	DG	(44:4)	C47 H84 O5 Na1	751.621	4.699	0.0861808	4.56342	0.120381	0.888908	6.88936	19.9282	6.52852	2.33883	2.67662	2.29181	ug/g	11.1154
DG(22:0_22:6)+Na	DG(44:6)+Na	DG	(22:0_22:6)	C47 H80 O5 Na1	747.59	5.035	0.157109	1.69284e+07	0.0421403	0.414295	0.140586	0.600459	0.46426	2.21e-08	2.8e-08	2.11e-08	ug/g	0.401768
DG(32:0_16:0)+NH4	DG(48:0)+NH4	DG	(32:0_16:0)	C51 H104 O5 N1	810.791	17.57	0.192405	0.51239	0.22178	1.51044	1.93953	0.0940154	0.61717	2.0623	1.71186	1.39908	ug/g	0.883572
DG(34:0_16:0)+NH4	DG(50:0)+NH4	DG	(34:0_16:0)	C53 H108 O5 N1	838.822	17.7718	0.258988	0.728958	0.424923	1.12488	1.33867	0.423878	0.568881	1.36731	1.00599	0.824999	ug/g	0.777142
DGDG(23:1)-H	DGDG(23:1)-H	DGDG	(23:1)	C38 H67 O15	763.449	8.616	0.171737	5.34685	0.326184	0.174674	0.109973	1.37448	0.197848	0.115186	0.0840803	0.115367	ug/g	0.560766	489.18
DGDG(23:1)-H	DGDG(23:1)-H	DGDG	(23:1)	C38 H67 O15	763.449	12.0968	0.279555	1.30942	0.78972	0.477583	0.0179191	0.637781	0.0705883	0.239371	0.178747	0.136547	ug/g	0.242096
DGDG(23:1)-H	DGDG(23:1)-H	DGDG	(23:1)	C38 H67 O15	763.449	15.093	0.226293	4.90902	0.354975	0.0767092	0.0332428	0.213031	0.00801899	0.0217574	0.0146405	0.0154033	ug/g	0.0847643
DGDG(23:1)-H	DGDG(23:1)-H	DGDG	(23:1)	C38 H67 O15	763.449	17.121	0.637795	0.846995	0.81083	1.35092	0.315935	2.05566	5.01413	0.876928	4.5105	3.33249	ug/g	2.46191
DGDG(25:4)+HCOO	DGDG(25:4)+HCOO	DGDG	(25:4)	C41 H67 O17	831.438	9.845	0.303744	3.0384	0.422334	0.203032	0.0260186	0.719845	0.122956	0.127344	0.0875974	0.0710052	ug/g	0.289607
DGDG(25:4)+HCOO	DGDG(25:4)+HCOO	DGDG	(25:4)	C41 H67 O17	831.438	10.611	0.508725	8.82478	0.293811	0.146521	0.052294	0.426628	0.0399354	0.0159238	0.0308846	0.0119872	ug/g	0.172952
DGDG(25:4)+HCOO	DGDG(25:4)+HCOO	DGDG	(25:4)	C41 H67 O17	831.438	13.1696	0.299753	9.06312	0.332835	0.366407	0.206754	2.94972	0.226046	0.0991919	0.167242	0.106784	ug/g	1.12751
DGDG(25:4)+HCOO	DGDG(25:4)+HCOO	DGDG	(25:4)	C41 H67 O17	831.438	14.0508	0.164658	21.1577	0.0980957	0.847114	2.94155	0.806962	0.931904	0.0712306	0.0630468	0.0869384	ug/g	1.56014
DGDG(25:4)+HCOO	DGDG(25:4)+HCOO	DGDG	(25:4)	C41 H67 O17	831.438	16.3634	0.0346154	2.96621	0.406989	0.168101	0.0938037	0.379321	0.00244	0.0555784	0.0524012	0.0523478	ug/g	0.158521
DGDG(29:0)-H	DGDG(29:0)-H	DGDG	(29:0)	C44 H81 O15	849.558	3.709	0.625193	19.0561	0.365988	0.242217	0.0446793	1.00988	0.00515293	0.025064	0.00515618	0.0253899	ug/g	0.353237
DGDG(29:2e)-H	DGDG(29:2e)-H	DGDG	(29:2e)	C44 H79 O14	831.548	6.83143	0.386842	7.1889	0.373756	0.253433	0.177251	1.86018	0.0181248	0.116628	0.116569	0.052737	ug/g	0.685184
DGDG(31:1)-H	DGDG(31:1)-H	DGDG	(31:1)	C46 H83 O15	875.574	4.76317	0.016086	5.38158	0.361548	0.194554	0.182315	1.30309	0.0338871	0.0923591	0.0950584	0.0948961	ug/g	0.506431
DGDG(31:2)-H	DGDG(31:2)-H	DGDG	(31:2)	C46 H81 O15	873.558	2.80551	0.0362913	8.08703	0.393059	0.267045	0.104207	1.84857	0.00637628	0.0796486	0.0840753	0.078535	ug/g	0.653051
DGDG(31:2)-H	DGDG(31:2)-H	DGDG	(31:2)	C46 H81 O15	873.558	3.414	0.0476546	8.29982	0.323239	0.203442	0.130096	0.954618	0.0358596	0.0462826	0.042528	0.0462013	ug/g	0.373525
DGDG(31:3)-H	DGDG(31:3)-H	DGDG	(31:3)	C46 H79 O15	871.542	2.61794	0.0860176	10.3075	0.366303	0.240441	0.0894478	1.26501	0.0147295	0.0465493	0.039881	0.046404	ug/g	0.456395
DGDG(18:2_13:1)-H	DGDG(31:3)-H	DGDG	(18:2_13:1)	C46 H79 O15	871.542	7.35195	0.102079	2.04319	0.436014	0.182264	0.0361264	0.174943	0.0298181	0.0346718	0.041793	0.0414333	ug/g	0.0802959
DGDG(31:3e)-H	DGDG(31:3e)-H	DGDG	(31:3e)	C46 H81 O14	857.563	6.952	0.444671	5.95071	0.32469	0.112076	0.0703972	0.459159	0.0271264	0.0390098	0.015173	0.0393661	ug/g	0.185561
DGDG(18:3_13:1)-H	DGDG(31:4)-H	DGDG	(18:3_13:1)	C46 H77 O15	869.527	6.71227	0.0968416	0.759964	0.0789874	0.298299	0.0420021	0.0614569	0.0589448	0.0717935	0.0778341	0.0640717	ug/g	0.0541346
DGDG(16:0_16:1)+HCOO	DGDG(32:1)+HCOO	DGDG	(16:0_16:1)	C48 H87 O17	935.595	9.13209	0.0670614	4.2476	0.365217	0.243164	0.232553	1.92202	0.154377	0.18818	0.188244	0.167165	ug/g	0.76965
DGDG(16:0_17:0)+HCOO	DGDG(33:0)+HCOO	DGDG	(16:0_17:0)	C49 H91 O17	951.626	10.8518	0.0204546	3.72686	0.310399	0.135835	0.111775	0.659267	0.103748	0.0792082	0.0763946	0.079123	ug/g	0.291597
DGDG(16:0_18:2)-H	DGDG(34:2)-H	DGDG	(16:0_18:2)	C49 H87 O15	915.605	8.65	0.0743402	11.0395	0.30794	0.555035	0.366006	5.2548	0.543476	0.194032	0.170152	0.194203	ug/g	2.05476
DGDG(16:0_20:0)+HCOO	DGDG(36:0)+HCOO	DGDG	(16:0_20:0)	C52 H97 O17	993.673	12.4373	0.00438897	2.33002	0.514193	0.26444	0.0539309	0.481425	0.0214663	0.0800588	0.0795104	0.0794088	ug/g	0.185607
DGDG(18:0_18:3)+HCOO	DGDG(36:3)+HCOO	DGDG	(18:0_18:3)	C52 H91 O17	987.626	10.079	0.304236	1.94623	0.464472	0.230305	0.0641092	0.255389	0.0320372	0.0813463	0.0502718	0.0490054	ug/g	0.117178
DGDG(18:1_18:3)+HCOO	DGDG(36:4)+HCOO	DGDG	(18:1_18:3)	C52 H89 O17	985.611	9.066	0.00895965	4.09221	0.418348	3.10547	28.4445	226.737	0.0141189	21.0016	20.6928	20.6669	ug/g	85.0652
DGDG(18:2_18:3)+HCOO	DGDG(36:5)+HCOO	DGDG	(18:2_18:3)	C52 H87 O17	983.595	8.172	0.545022	1.10966	0.880736	2.20648	14.7094	6.24272	0.943089	8.63945	2.43791	8.6541	ug/g	7.29839
DGDG(18:3_18:3)+HCOO	DGDG(36:6)+HCOO	DGDG	(18:3_18:3)	C52 H85 O17	981.579	7.379	0.0611432	2.27933	0.318692	0.0789794	0.0409982	0.0592718	0.00217305	0.0139274	0.0155852	0.0154317	ug/g	0.0341477
DGDG(18:3_20:3)+HCOO	DGDG(38:6)+HCOO	DGDG	(18:3_20:3)	C54 H89 O17	1009.61	8.00526	0.00920228	4.46085	0.344086	0.105602	0.0585584	0.422106	0.0371212	0.0385093	0.0391013	0.0384627	ug/g	0.172595
DGDG(39:4e)-H	DGDG(39:4e)-H	DGDG	(39:4e)	C54 H95 O14	967.673	11.041	0.277324	12.7542	0.395058	0.275787	0.0258034	1.60222	0.00906063	0.034484	0.0563757	0.0374968	ug/g	0.545693
DGDG(18:3_22:0)+HCOO	DGDG(40:3)+HCOO	DGDG	(18:3_22:0)	C56 H99 O17	1043.69	12.008	0.0253498	3.93962	0.388461	0.110656	0.0367156	0.310564	0.019295	0.0318968	0.0307669	0.0303847	ug/g	0.122192
DGDG(40:5)-H	DGDG(40:5)-H	DGDG	(40:5)	C55 H93 O15	993.652	12.5647	0.0108322	0.556668	0.267282	0.459339	0.024481	0.170019	0.0337462	0.138284	0.136366	0.135371	ug/g	0.076082
DGDG(18:1_23:0)+HCOO	DGDG(41:1)+HCOO	DGDG	(18:1_23:0)	C57 H105 O17	1061.74	14.0578	0.0374284	4.7001	0.363829	0.21398	0.188428	1.59429	0.103311	0.13664	0.136657	0.127977	ug/g	0.628677
DGDG(41:2)-H	DGDG(41:2)-H	DGDG	(41:2)	C56 H101 O15	1013.71	11.729	0.0335411	2.71542	0.220588	0.227331	2.23776	1.97036	0.198746	0.525692	0.561024	0.536185	ug/g	1.46895
DGDG(41:8)-H	DGDG(41:8)-H	DGDG	(41:8)	C56 H89 O15	1001.62	9.475	0.164643	3.22278	0.318979	0.111467	0.0948387	0.294033	0.018202	0.0425454	0.0488045	0.0349614	ug/g	0.135691
DGDG(18:1_24:0)+HCOO	DGDG(42:1)+HCOO	DGDG	(18:1_24:0)	C58 H107 O17	1075.75	14.5491	0.0320049	4.79222	0.363255	0.275957	0.304885	2.66604	0.175196	0.226921	0.214922	0.214663	ug/g	1.04871
DGDG(42:11)-H	DGDG(42:11)-H	DGDG	(42:11)	C57 H85 O15	1009.59	7.495	0.0890923	1.19095	0.826913	0.529525	0.104657	0.601426	0.0562399	0.224561	0.191416	0.224117	ug/g	0.254108
DGDG(18:1_25:0)+HCOO	DGDG(43:1)+HCOO	DGDG	(18:1_25:0)	C59 H109 O17	1089.77	14.948	0.347292	9.16994	0.326676	0.254809	0.150749	1.38696	0.0672299	0.0349878	0.0712411	0.0687934	ug/g	0.534981
DGDG(18:3_25:0)+HCOO	DGDG(43:3)+HCOO	DGDG	(18:3_25:0)	C59 H105 O17	1085.74	13.5404	1.18141	34.2742	0.239294	0.111965	0.0258766	0.115363	0.00412396	6.65e-07	0.00325691	0.00098361	ug/g	0.0484544
DGDG(18:1_26:0)+HCOO	DGDG(44:1)+HCOO	DGDG	(18:1_26:0)	C60 H111 O17	1103.78	15.2895	0.0176496	5.21375	0.348697	0.171556	0.127698	1.0769	0.0761279	0.0835482	0.0811126	0.0809826	ug/g	0.426908
DGDG(18:3_26:0)+HCOO	DGDG(44:3)+HCOO	DGDG	(18:3_26:0)	C60 H107 O17	1099.75	13.8663	0.0763087	8.39434	0.373994	0.0759931	0.00370228	0.148751	0.00916697	0.00670323	0.00585234	0.00669793	ug/g	0.0538735
DGDG(45:1)+HCOO	DGDG(45:1)+HCOO	DGDG	(45:1)	C61 H113 O17	1117.8	15.612	0.0472935	8.4668	0.278417	0.0956659	0.0288605	0.169313	0.013315	0.00801751	0.0081914	0.00876966	ug/g	0.0704962
DGDG(50:6)-H	DGDG(50:6)-H	DGDG	(50:6)	C65 H111 O15	1131.79	15.8268	0.0211711	5.05799	0.378886	0.0986543	0.0315511	0.319972	0.0146677	0.0244023	0.0244526	0.0235436	ug/g	0.122064
DGDG(50:7)-H	DGDG(50:7)-H	DGDG	(50:7)	C65 H109 O15	1129.78	15.3699	0.0282489	4.55865	0.371146	0.192529	0.129846	1.23994	0.0886809	0.109827	0.103837	0.106269	ug/g	0.486154
DGDG(20:3)+NH4	DGDG(20:3)+NH4	DGDG	(20:3)	C35 H62 O15 N1	736.411	1.771	0.0335092	3.14903	0.363229	1.20743	3.17274	25.3533	4.11241	3.57749	3.34745	3.43966	ug/g	10.8795
DGDG(28:1e)+H	DGDG(28:1e)+H	DGDG	(28:1e)	C43 H81 O14	821.562	11.394	0.427374	3.62554	0.311943	0.0995922	0.0688136	0.592021	0.132992	0.106212	0.0443343	0.0684078	ug/g	0.264609
DGDG(16:0_14:0)+Na	DGDG(30:0)+Na	DGDG	(16:0_14:0)	C45 H84 O15 Na1	887.57	9.08342	0.0230773	4.16357	0.319058	0.156043	0.228499	0.997468	0.064739	0.105043	0.100609	0.104348	ug/g	0.430235
DGDG(9:0_21:8)+NH4	DGDG(30:8)+NH4	DGDG	(9:0_21:8)	C45 H72 O15 N1	866.49	4.792	0.228604	3.22856	0.0680924	0.0598763	0.158586	0.300017	0.125335	0.0519806	0.076198	0.0526879	ug/g	0.194646
DGDG(30:8e)+NH4	DGDG(30:8e)+NH4	DGDG	(30:8e)	C45 H74 O14 N1	852.51	2.434	0.0682526	1.85664	0.119324	0.339079	0.2353	0.435752	0.221714	0.169823	0.148342	0.162684	ug/g	0.297589
DGDG(16:0_15:0)+NH4	DGDG(31:0)+NH4	DGDG	(16:0_15:0)	C46 H90 O15 N1	896.631	9.65933	0.00794811	4.15492	0.305795	0.108372	0.0925211	0.555136	0.07834	0.0587532	0.0578484	0.0581306	ug/g	0.241999
DGDG(9:0_22:8)+NH4	DGDG(31:8)+NH4	DGDG	(9:0_22:8)	C46 H74 O15 N1	880.505	2.21983	0.0604826	4.99457	0.274227	0.309089	0.74012	4.85669	0.841245	0.414338	0.459676	0.414997	ug/g	2.14602
DGDG(10:0e_21:9)+NH4	DGDG(31:9e)+NH4	DGDG	(10:0e_21:9)	C46 H74 O14 N1	864.51	2.11179	0.0694639	3.26755	0.328906	0.323699	0.352461	2.10312	0.349596	0.305634	0.265902	0.286959	ug/g	0.935058
DGDG(10:1e_21:8)+NH4	DGDG(31:9e)+NH4	DGDG	(10:1e_21:8)	C46 H74 O14 N1	864.51	3.56573	0.0965544	3.66574	0.328699	0.289203	0.370649	3.15242	0.579296	0.397302	0.331651	0.390156	ug/g	1.36746
DGDG(10:1e_21:8)+NH4	DGDG(31:9e)+NH4	DGDG	(10:1e_21:8)	C46 H74 O14 N1	864.51	4.07682	0.0582214	2.69909	0.330782	0.216361	0.0874224	0.597181	0.15685	0.11089	0.100051	0.100813	ug/g	0.280484
DGDG(16:0_16:0)+Na	DGDG(32:0)+Na	DGDG	(16:0_16:0)	C47 H88 O15 Na1	915.602	10.2823	0.0335362	4.22905	0.342917	0.89384	3.99054	29.2597	3.02463	2.95868	2.76738	2.85148	ug/g	12.0916
DGDG(16:0_16:1)+NH4	DGDG(32:1)+NH4	DGDG	(16:0_16:1)	C47 H90 O15 N1	908.631	9.338	0.0499035	4.5539	0.260005	0.039618	0.0324039	0.107682	0.00945336	0.0113454	0.0111688	0.0103235	ug/g	0.0498466
DGDG(32:8)+NH4	DGDG(32:8)+NH4	DGDG	(32:8)	C47 H76 O15 N1	894.521	2.63985	0.114951	1.95732	0.13505	0.231457	0.126289	0.335492	0.236629	0.127133	0.12653	0.103156	ug/g	0.232803
DGDG(32:8)+NH4	DGDG(32:8)+NH4	DGDG	(32:8)	C47 H76 O15 N1	894.521	4.64	0.0241724	1.45372	0.293832	0.269039	0.0694842	0.188701	0.148332	0.095131	0.0937767	0.0907316	ug/g	0.135506
DGDG(32:9)+NH4	DGDG(32:9)+NH4	DGDG	(32:9)	C47 H74 O15 N1	892.505	5.893	0.117175	2.46379	0.186244	0.125347	0.0545005	0.170373	0.0691088	0.0426821	0.0422407	0.0343983	ug/g	0.0979939
DGDG(18:1_15:0)+Na	DGDG(33:1)+Na	DGDG	(18:1_15:0)	C48 H88 O15 Na1	927.602	9.79516	0.0769003	4.68392	0.309006	0.114575	0.0914169	0.625675	0.0814016	0.0618501	0.0539144	0.0547111	ug/g	0.266165
DGDG(15:0_18:2)+Na	DGDG(33:2)+Na	DGDG	(15:0_18:2)	C48 H86 O15 Na1	925.586	8.84147	0.0200942	4.06055	0.344174	0.178806	0.172747	1.06701	0.0925612	0.108595	0.111851	0.107666	ug/g	0.444105
DGDG(11:0_22:8)+NH4	DGDG(33:8)+NH4	DGDG	(11:0_22:8)	C48 H78 O15 N1	908.537	2.24806	0.0259947	3.12229	0.3193	0.278908	0.245824	1.51164	0.308353	0.225403	0.22201	0.214222	ug/g	0.688605
DGDG(9:0_24:8)+NH4	DGDG(33:8)+NH4	DGDG	(9:0_24:8)	C48 H78 O15 N1	908.537	3.76813	0.0218741	2.64012	0.177605	0.449087	0.939902	3.03574	1.21424	0.63877	0.664754	0.662247	ug/g	1.72996
DGDG(16:0_18:0)+NH4	DGDG(34:0)+NH4	DGDG	(16:0_18:0)	C49 H96 O15 N1	938.677	10.2869	0.122572	3.53053	0.391403	0.339322	0.267938	2.3317	0.207184	0.302511	0.24612	0.246382	ug/g	0.935607
DGDG(16:0_18:0)+Na	DGDG(34:0)+Na	DGDG	(16:0_18:0)	C49 H92 O15 Na1	943.633	11.4485	0.0137614	5.55341	0.362637	0.302086	0.341041	3.07259	0.139374	0.213916	0.210056	0.215816	ug/g	1.18433
DGDG(16:0_18:1)+Na	DGDG(34:1)+Na	DGDG	(16:0_18:1)	C49 H90 O15 Na1	941.617	10.4178	0.00693429	4.75221	0.37399	1.36272	6.79587	61.5431	3.30029	5.06513	5.0027	5.0071	ug/g	23.8797
DGDG(16:0_18:2)+Na	DGDG(34:2)+Na	DGDG	(16:0_18:2)	C49 H88 O15 Na1	939.602	9.46099	0.01551	3.98578	0.381033	2.83297	26.406	214.898	14.4113	21.6976	21.0372	21.422	ug/g	85.2384
DGDG(16:0_18:2)+Na	DGDG(34:2)+Na	DGDG	(16:0_18:2)	C49 H88 O15 Na1	939.602	10.0299	0.0767672	4.98751	0.357625	0.312474	0.450354	3.45461	0.182986	0.28581	0.249001	0.284827	ug/g	1.36265
DGDG(16:0_18:3)+Na	DGDG(34:3)+Na	DGDG	(16:0_18:3)	C49 H86 O15 Na1	937.586	8.62886	0.0153856	4.11187	0.376764	1.07095	4.10493	32.8465	2.1327	3.22316	3.12976	3.15227	ug/g	13.028
DGDG(34:8)+NH4	DGDG(34:8)+NH4	DGDG	(34:8)	C49 H80 O15 N1	922.552	5.21606	0.0195451	2.79149	0.21689	0.120925	0.0595158	0.204524	0.0629985	0.039928	0.0386967	0.0385309	ug/g	0.109013
DGDG(34:8)+NH4	DGDG(34:8)+NH4	DGDG	(34:8)	C49 H80 O15 N1	922.552	7.113	0.121268	2.29672	0.0530003	0.180406	0.167428	0.293664	0.163489	0.0857534	0.103238	0.0829534	ug/g	0.208194
DGDG(34:9)+NH4	DGDG(34:9)+NH4	DGDG	(34:9)	C49 H78 O15 N1	920.537	4.736	0.0173447	2.51356	0.332663	0.318502	0.161744	1.03384	0.293422	0.20085	0.194002	0.197537	ug/g	0.496335
DGDG(18:1_17:0)+Na	DGDG(35:1)+Na	DGDG	(18:1_17:0)	C50 H92 O15 Na1	955.633	10.9774	0.0199825	3.99068	0.320407	0.238694	0.372386	2.12801	0.250978	0.234282	0.225107	0.230061	ug/g	0.917124
DGDG(35:2)+NH4	DGDG(35:2)+NH4	DGDG	(35:2)	C50 H94 O15 N1	948.662	9.494	0.0920663	1.05923	0.867283	0.274445	0.0637969	0.105252	0.0331677	0.061796	0.0701946	0.0589191	ug/g	0.0674055
DGDG(17:0_18:2)+Na	DGDG(35:2)+Na	DGDG	(17:0_18:2)	C50 H90 O15 Na1	953.617	10.0586	0.00354133	3.68159	0.350653	0.988547	3.90574	25.7639	2.82355	2.94999	2.9457	2.93018	ug/g	10.8311
DGDG(17:0_18:3)+Na	DGDG(35:3)+Na	DGDG	(17:0_18:3)	C50 H88 O15 Na1	951.602	9.22713	0.033717	4.06331	0.325821	0.251055	0.403641	2.41717	0.270948	0.245415	0.262483	0.253	ug/g	1.03059
DGDG(18:0_18:1)+NH4	DGDG(36:1)+NH4	DGDG	(18:0_18:1)	C51 H98 O15 N1	964.693	10.4049	0.0353764	4.15379	0.374411	0.405409	0.59198	4.83297	0.332515	0.480432	0.449209	0.456435	ug/g	1.91916
DGDG(18:0_18:1)+Na	DGDG(36:1)+Na	DGDG	(18:0_18:1)	C51 H94 O15 Na1	969.648	11.5567	0.0206163	5.01972	0.354405	0.958799	4.43372	32.9866	1.75856	2.65535	2.54808	2.60156	ug/g	13.0596
DGDG(18:0_18:2)+NH4	DGDG(36:2)+NH4	DGDG	(18:0_18:2)	C51 H96 O15 N1	962.677	9.47291	0.0259982	3.60054	0.385952	0.954452	2.56582	19.3906	1.46769	2.22004	2.10831	2.17737	ug/g	7.80805
DGDG(18:1_18:1)+Na	DGDG(36:2)+Na	DGDG	(18:1_18:1)	C51 H92 O15 Na1	967.633	10.5555	0.0184124	4.2914	0.37978	1.93505	13.3701	111.307	6.16125	10.3723	10.0123	10.1039	ug/g	43.6128
DGDG(18:0_18:2)+NH4	DGDG(36:2)+NH4	DGDG	(18:0_18:2)	C51 H96 O15 N1	962.677	11.018	0.858431	2.26837	0.55543	0.578005	20.3565	2.43841	0.0390266	0.0294803	5.03477	5.00198	ug/g	7.61132
DGDG(18:0_18:3)+Na	DGDG(36:3)+Na	DGDG	(18:0_18:3)	C51 H90 O15 Na1	965.617	9.67518	0.0367231	5.35405	0.354429	1.47571	10.3709	76.8036	3.24419	5.39241	5.77321	5.72228	ug/g	30.1395
DGDG(36:3e)+H	DGDG(36:3e)+H	DGDG	(36:3e)	C51 H93 O14	929.656	12.614	0.0683614	5.75779	0.420899	0.249315	0.0638701	1.7767	0.0334561	0.112533	0.113011	0.0999326	ug/g	0.624676
DGDG(18:2_18:2)+Na	DGDG(36:4)+Na	DGDG	(18:2_18:2)	C51 H88 O15 Na1	963.602	8.62743	0.0106223	4.19355	0.378059	1.90661	13.6034	105.811	5.84746	10.0711	9.93624	9.8626	ug/g	41.7538
DGDG(18:2_18:3)+Na	DGDG(36:5)+Na	DGDG	(18:2_18:3)	C51 H86 O15 Na1	961.586	7.79303	0.0207647	4.13571	0.369736	1.16284	5.46467	40.1544	2.60042	3.97395	3.81497	3.87037	ug/g	16.0731
DGDG(18:3_18:3)+Na	DGDG(36:6)+Na	DGDG	(18:3_18:3)	C51 H84 O15 Na1	959.57	6.95116	0.0377144	4.04622	0.359183	0.456961	0.927088	6.30293	0.483157	0.65702	0.609641	0.639604	ug/g	2.57106
DGDG(18:1_19:0)+Na	DGDG(37:1)+Na	DGDG	(18:1_19:0)	C52 H96 O15 Na1	983.664	12.1118	0.0141184	4.63564	0.331901	0.154829	0.14179	0.977718	0.0924123	0.0882944	0.0858472	0.0872935	ug/g	0.403973
DGDG(19:0_18:2)+NH4	DGDG(37:2)+NH4	DGDG	(19:0_18:2)	C52 H98 O15 N1	976.693	10.0507	0.031512	4.17414	0.358735	0.164655	0.109742	0.894236	0.0832724	0.0899772	0.0854213	0.0850744	ug/g	0.362417
DGDG(19:0_18:2)+Na	DGDG(37:2)+Na	DGDG	(19:0_18:2)	C52 H94 O15 Na1	981.648	11.2263	0.0125359	4.27995	0.330514	0.325227	0.652832	4.15746	0.423813	0.413484	0.403986	0.405468	ug/g	1.7447
DGDG(19:1_18:2)+Na	DGDG(37:3)+Na	DGDG	(19:1_18:2)	C52 H92 O15 Na1	979.633	10.1105	0.0170451	5.32101	0.374884	0.24902	0.209747	2.04686	0.0825526	0.146195	0.144226	0.149187	ug/g	0.779721
DGDG(19:1_18:3)+Na	DGDG(37:4)+Na	DGDG	(19:1_18:3)	C52 H90 O15 Na1	977.617	9.261	0.0861787	8.52934	0.345465	0.129313	0.0442394	0.399053	0.00903132	0.0165075	0.0171242	0.0193998	ug/g	0.150775
DGDG(18:1_20:0)+NH4	DGDG(38:1)+NH4	DGDG	(18:1_20:0)	C53 H102 O15 N1	992.724	11.5544	0.033719	4.73558	0.354581	0.219885	0.24615	1.73041	0.097395	0.151653	0.143497	0.1428	ug/g	0.691317
DGDG(18:1_20:0)+Na	DGDG(38:1)+Na	DGDG	(18:1_20:0)	C53 H98 O15 Na1	997.68	12.654	0.0931115	3.46284	0.353237	0.218728	0.179143	1.05406	0.111059	0.122324	0.122562	0.143311	ug/g	0.448089
DGDG(20:0_18:2)+NH4	DGDG(38:2)+NH4	DGDG	(20:0_18:2)	C53 H100 O15 N1	990.709	10.4738	0.00634378	4.14688	0.302544	0.122791	0.176767	0.704776	0.0528069	0.0754525	0.0752997	0.0745616	ug/g	0.31145
DGDG(18:1_20:1)+Na	DGDG(38:2)+Na	DGDG	(18:1_20:1)	C53 H96 O15 Na1	995.664	11.7531	0.0340572	4.72259	0.357965	0.362112	0.606685	4.63433	0.285524	0.401272	0.375397	0.393565	ug/g	1.84218
DGDG(20:0_18:3)+NH4	DGDG(38:3)+NH4	DGDG	(20:0_18:3)	C53 H98 O15 N1	988.693	9.68036	0.17692	3.76992	0.372575	0.332095	0.411325	3.04353	0.253608	0.295735	0.394868	0.293094	ug/g	1.23615
DGDG(20:0_18:3)+Na	DGDG(38:3)+Na	DGDG	(20:0_18:3)	C53 H94 O15 Na1	993.648	10.7619	0.0177039	4.8306	0.396333	0.340463	0.331158	3.47066	0.100769	0.273903	0.264383	0.269602	ug/g	1.30086
DGDG(38:4)+NH4	DGDG(38:4)+NH4	DGDG	(38:4)	C53 H96 O15 N1	986.677	8.6198	0.0252516	3.36363	0.387345	0.602199	1.02016	6.44804	0.444753	0.80697	0.774246	0.771291	ug/g	2.63765
DGDG(20:1_18:3)+Na	DGDG(38:4)+Na	DGDG	(20:1_18:3)	C53 H92 O15 Na1	991.633	9.72378	0.170982	7.14732	0.329328	0.237418	0.167957	1.52057	0.101445	0.0986264	0.0702788	0.0815345	ug/g	0.596657
DGDG(38:5)+NH4	DGDG(38:5)+NH4	DGDG	(38:5)	C53 H94 O15 N1	984.662	7.77432	0.0301526	4.06498	0.363966	0.296311	0.38475	2.59925	0.174337	0.26579	0.25046	0.260712	ug/g	1.05278
DGDG(18:3_20:2)+Na	DGDG(38:5)+Na	DGDG	(18:3_20:2)	C53 H90 O15 Na1	989.617	8.89692	0.0226403	3.87053	0.340914	0.195782	0.188201	1.1837	0.125521	0.132167	0.126458	0.128252	ug/g	0.49914
DGDG(38:6)+NH4	DGDG(38:6)+NH4	DGDG	(38:6)	C53 H92 O15 N1	982.646	6.96065	0.0407734	4.28194	0.326128	0.0962504	0.0652507	0.364347	0.0324946	0.0371448	0.0343276	0.0364442	ug/g	0.154031
DGDG(18:2_21:0)+Na	DGDG(39:2)+Na	DGDG	(18:2_21:0)	C54 H98 O15 Na1	1009.68	12.3128	0.0514162	6.96711	0.384551	0.232647	0.123726	1.53074	0.0140652	0.0845058	0.0781552	0.0768257	ug/g	0.556176
DGDG(39:7)+NH4	DGDG(39:7)+NH4	DGDG	(39:7)	C54 H92 O15 N1	994.646	10.697	0.0150995	1.22205	0.827075	0.343621	0.0230519	0.280627	0.0253837	0.0891171	0.0888402	0.0913138	ug/g	0.109688
DGDG(18:1_22:0)+Na	DGDG(40:1)+Na	DGDG	(18:1_22:0)	C55 H102 O15 Na1	1025.71	13.654	0.0479408	0.798776	0.764471	0.692502	0.0803133	0.661951	0.0317687	0.316541	0.311805	0.340679	ug/g	0.258011
DGDG(18:2_22:0)+Na	DGDG(40:2)+Na	DGDG	(18:2_22:0)	C55 H100 O15 Na1	1023.7	12.8701	0.0332747	2.20437	0.531847	0.841154	0.520716	4.40306	0.1681	0.740389	0.784344	0.785174	ug/g	1.69729
DGDG(20:1_20:6)+H	DGDG(40:7)+H	DGDG	(20:1_20:6)	C55 H91 O15	991.635	9.843	0.0364001	3.95735	0.361881	0.148905	0.0934369	0.651122	0.0525444	0.0652006	0.0698858	0.0663368	ug/g	0.265701
DGDG(41:10e)+H	DGDG(41:10e)+H	DGDG	(41:10e)	C56 H89 O14	985.625	11.5611	0.0454463	3.76503	0.361938	0.162599	0.1119	0.691324	0.0526188	0.07532	0.0794182	0.0725756	ug/g	0.285281
DGDG(18:2_23:0)+Na	DGDG(41:2)+Na	DGDG	(18:2_23:0)	C56 H102 O15 Na1	1037.71	13.4115	0.013392	6.38507	0.364194	0.299936	0.246438	2.75572	0.120389	0.164	0.164528	0.160511	ug/g	1.04085
DGDG(18:2_24:0)+Na	DGDG(42:2)+Na	DGDG	(18:2_24:0)	C57 H104 O15 Na1	1051.73	13.887	0.0274035	5.05828	0.372708	0.599792	1.31718	12.0288	0.548015	0.932286	0.886743	0.927763	ug/g	4.63135
DGDG(18:3_24:0)+Na	DGDG(42:3)+Na	DGDG	(18:3_24:0)	C57 H102 O15 Na1	1049.71	13.1969	0.0290451	3.38302	0.404868	0.218535	0.11833	0.829884	0.0441713	0.0968631	0.0955135	0.100967	ug/g	0.330795
DGDG(18:2_25:0)+Na	DGDG(43:2)+Na	DGDG	(18:2_25:0)	C58 H106 O15 Na1	1065.74	14.3753	0.0398513	5.55742	0.348166	0.394321	0.644439	5.4208	0.331595	0.395993	0.366566	0.388484	ug/g	2.13228
DGDG(44:2)+NH4	DGDG(44:2)+NH4	DGDG	(44:2)	C59 H112 O15 N1	1074.8	13.8876	0.019637	3.1226	0.42485	0.223468	0.0880269	0.689356	0.0406298	0.0879954	0.0853725	0.0885974	ug/g	0.272671
DGDG(18:2_26:0)+Na	DGDG(44:2)+Na	DGDG	(18:2_26:0)	C59 H108 O15 Na1	1079.76	14.8028	0.0651462	10.1118	0.357562	0.299141	0.131167	1.93084	0.0568413	0.0745284	0.0695733	0.0654402	ug/g	0.706284
DGDG(44:4)+H	DGDG(44:4)+H	DGDG	(44:4)	C59 H105 O15	1053.74	14.5759	0.0267081	4.3258	0.368515	0.285502	0.318697	2.60365	0.1815	0.244975	0.232328	0.240217	ug/g	1.03462
DGDG(44:5)+H	DGDG(44:5)+H	DGDG	(44:5)	C59 H103 O15	1051.73	13.842	0.00653673	5.56524	0.358993	0.443365	0.770008	6.67957	0.313345	0.461612	0.46754	0.465742	ug/g	2.58764
DGDG(18:2_27:0)+Na	DGDG(45:2)+Na	DGDG	(18:2_27:0)	C60 H110 O15 Na1	1093.77	15.1485	0.0218346	4.86864	0.329425	0.181113	0.197657	1.32535	0.1135	0.114856	0.110868	0.110408	ug/g	0.545502
DGDG(45:8e)+Na	DGDG(45:8e)+Na	DGDG	(45:8e)	C60 H100 O14 Na1	1067.7	13.8652	0.0424607	4.7178	0.380925	0.100302	0.037585	0.321855	0.0122618	0.0254583	0.0275354	0.0257935	ug/g	0.123901
DGDG(18:2_28:0)+Na	DGDG(46:2)+Na	DGDG	(18:2_28:0)	C61 H112 O15 Na1	1107.79	15.4825	0.0097044	5.10196	0.347863	0.138132	0.0817056	0.715718	0.0571783	0.0564491	0.0554245	0.055631	ug/g	0.284867
DGDG(31:1_24:9)+H	DGDG(55:10)+H	DGDG	(31:1_24:9)	C70 H115 O15	1195.82	9.534	0.0238646	11.9143	0.29761	1.11828	1.43011	19.3841	2.16745	0.657381	0.626837	0.64469	ug/g	7.66056
DGMG(16:0)+HCOO	DGMG(16:0)+HCOO	DGMG	(16:0)	C32 H59 O16	699.381	2.09261	0.0931951	4.58128	0.332548	0.118066	0.0745428	0.592623	0.0677216	0.0592241	0.0506428	0.0505441	ug/g	0.244962
DGMG(18:0)+HCOO	DGMG(18:0)+HCOO	DGMG	(18:0)	C34 H63 O16	727.412	2.98093	0.0305219	4.6061	0.305583	0.120999	0.109554	0.715318	0.0947163	0.0677596	0.0642036	0.0676825	ug/g	0.306529
DGMG(20:1)+HCOO	DGMG(20:1)+HCOO	DGMG	(20:1)	C36 H65 O16	753.428	8.23658	0.151281	5.26458	0.396584	0.177303	0.0510061	1.02379	0.0595151	0.0778836	0.0783005	0.0592768	ug/g	0.378104
DGMG(35:8)+HCOO	DGMG(35:8)+HCOO	DGMG	(35:8)	C51 H81 O16	949.553	9.669	0.00201542	2.9696	0.420961	0.225329	0.0668087	0.647665	0.0687776	0.0881138	0.0878754	0.0877675	ug/g	0.261084
FA(18:0)-H	FA(18:0)-H	FA	(18:0)	O2 H35 C18	283.264	6.37295	0.237626	2.49694	0.211584	0.193841	1.12298	0.767039	0.177871	0.350965	0.24833	0.228874	ug/g	0.689296	0.689296
GD2(d39:1)-2H	GD2(d39:1)-2H	GD2	(d39:1)	C81 H142 O34 N4	857.476	9.21656	0.0383822	3.92428	0.429669	0.408621	0.360512	3.53201	0.0432245	0.349108	0.327503	0.326311	ug/g	1.31192	1.31192
GM3(d26:0)-H	GM3(d26:0)-H	GM3	(d26:0)	C49 H89 O21 N2	1041.6	9.228	0.0265805	4.27689	0.328421	0.166844	0.16918	1.15934	0.134518	0.110531	0.115928	0.11562	ug/g	0.487679	22.4451
GM3(d27:1)+HCOO	GM3(d27:1)+HCOO	GM3	(d27:1)	C51 H91 O23 N2	1099.6	10.332	0.00395774	4.03216	0.371804	0.471969	0.796223	6.42528	0.503605	0.64153	0.63693	0.637415	ug/g	2.57504
GM3(d29:2)-H	GM3(d29:2)-H	GM3	(d29:2)	C52 H91 O21 N2	1079.61	8.913	0.0318215	3.58445	0.347763	0.128009	0.0634957	0.4083	0.0481603	0.0492213	0.0492613	0.0465765	ug/g	0.173319
GM3(d29:2)+HCOO	GM3(d29:2)+HCOO	GM3	(d29:2)	C53 H93 O23 N2	1125.62	10.697	0.0256374	3.46577	0.398948	0.690655	1.07478	9.05776	0.705092	1.05759	1.05796	1.01149	ug/g	3.61254
GM3(d30:2)+HCOO	GM3(d30:2)+HCOO	GM3	(d30:2)	C54 H95 O23 N2	1139.63	11.1697	0.0404813	3.82088	0.34345	0.126456	0.0762343	0.467105	0.0472737	0.0539336	0.0503132	0.0503286	ug/g	0.196871
GM3(d33:4)-2H	GM3(d33:4)-2H	GM3	(d33:4)	C56 H94 O21 N2	565.318	1.344	0.113865	5.80027	0.382574	1.07273	3.15852	36.5641	1.10717	2.03792	2.50043	2.50094	ug/g	13.6099
GM3(d34:1)-H	GM3(d34:1)-H	GM3	(d34:1)	C57 H103 O21 N2	1151.71	7.63265	0.0154893	0.544906	0.319264	0.315964	0.012657	0.0855221	0.00589505	0.0626414	0.0646088	0.0637445	ug/g	0.0346914
GM3(d35:2)+HCOO	GM3(d35:2)+HCOO	GM3	(d35:2)	C59 H105 O23 N2	1209.71	13.933	0.00980292	4.65844	0.385712	0.175122	0.08645	0.971666	0.0570988	0.0806995	0.0794083	0.0792888	ug/g	0.371738
GM3(d36:2)+HCOO	GM3(d36:2)+HCOO	GM3	(d36:2)	C60 H107 O23 N2	1223.73	14.337	0.0138585	4.32182	0.381425	0.126413	0.0473507	0.491928	0.036288	0.0450998	0.0440933	0.0439837	ug/g	0.191856
GM3(t33:1)+HCOO	GM3(t33:1)+HCOO	GM3	(t33:1)	C57 H103 O24 N2	1199.69	15.0986	0.0429738	3.11709	0.420446	0.206102	0.0667123	0.608105	0.0508829	0.0757424	0.0814546	0.0756163	ug/g	0.2419
GM3(m38:1)+Na	GM3(m38:1)+Na	GM3	(m38:1)	C61 H112 O20 N2 Na1	1215.77	8.659	0.86617	7.88022	0.206388	0.074755	0.00901176	0.109249	0.0371807	0.00996777	0.00975778	2.17e-08	ug/g	0.0518139
GM3(m40:3)+H-H2O	GM3(m40:3)+H-H2O	GM3	(m40:3)	C63 H111 O19 N2	1199.78	9.54951	0.0848731	7.6034	0.270768	0.296435	0.142864	1.98723	0.408708	0.117721	0.100454	0.115729	ug/g	0.846269
GM3(m40:4)+H	GM3(m40:4)+H	GM3	(m40:4)	C63 H111 O20 N2	1215.77	8.55034	0.866162	7.86698	0.205481	0.074546	0.00902923	0.108401	0.0370543	0.00992444	0.00971254	1.1e-07	ug/g	0.0514949
GT3(d42:3)-2H	GT3(d42:3)-2H	GT3	(d42:3)	C87 H148 O37 N4	920.492	10.665	0.140282	3.98915	0.408093	0.0815965	0.019853	0.155667	0.00310411	0.0173414	0.0138062	0.0136298	ug/g	0.0595412	0.0595412
Hex1Cer(d42:1)+H-H2O	Hex1Cer(d42:1)+H-H2O	Hex1Cer	(d42:1)	C48 H92 O7 N1	794.687	13.4654	0.0435096	0.259224	0.0258076	1.43477	0.0694288	0.836052	0.044724	1.2013	1.18204	1.28223	ug/g	0.316735	1006.9
Hex1Cer(d16:0_18:1)+HCOO	Hex1Cer(d34:1)+HCOO	Hex1Cer	(d16:0_18:1)	C41 H78 O10 N1	744.563	9.51472	0.0382552	0.442167	0.246508	0.575044	0.0110445	0.253919	0.00169726	0.205554	0.192146	0.205377	ug/g	0.0888869
Hex1Cer(d34:1)+HCOO	Hex1Cer(d34:1)+HCOO	Hex1Cer	(d34:1)	C41 H78 O10 N1	744.563	11.952	0.013225	0.203513	0.00262108	0.839945	0.0378504	0.184187	0.0325945	0.423309	0.412869	0.415004	ug/g	0.0848772
Hex1Cer(d34:2+O)+HCOO	Hex1Cer(d34:2+O)+HCOO	Hex1Cer	(d34:2+O)	C41 H76 O11 N1	758.542	8.40997	0.0110155	4.14446	0.302741	0.152367	0.278734	1.09597	0.079006	0.115437	0.117755	0.117569	ug/g	0.484572
Hex1Cer(d35:2)+HCOO	Hex1Cer(d35:2)+HCOO	Hex1Cer	(d35:2)	C42 H78 O10 N1	756.563	10.8819	0.0133013	3.09021	0.338131	0.403192	0.447434	2.65309	0.445685	0.381271	0.378175	0.388118	ug/g	1.18207
Hex1Cer(d18:2_18:0)+HCOO	Hex1Cer(d36:2)+HCOO	Hex1Cer	(d18:2_18:0)	C43 H80 O10 N1	770.579	10.0439	0.0833992	3.46555	0.334692	0.210315	0.257496	1.04136	0.0731081	0.13833	0.119254	0.138303	ug/g	0.457323
Hex1Cer(d36:3+O)+HCOO	Hex1Cer(d36:3+O)+HCOO	Hex1Cer	(d36:3+O)	C43 H78 O11 N1	784.558	8.72136	0.0200373	4.19386	0.355088	0.156426	0.105882	0.831766	0.0779446	0.079787	0.0797867	0.0825883	ug/g	0.338531
Hex1Cer(d36:4)-H	Hex1Cer(d36:4)-H	Hex1Cer	(d36:4)	C42 H74 O8 N1	720.542	11.7139	0.0734028	3.91289	0.39399	0.205125	0.0889567	1.14382	0.107692	0.109523	0.123869	0.109185	ug/g	0.446822
Hex1Cer(d37:1)+HCOO	Hex1Cer(d37:1)+HCOO	Hex1Cer	(d37:1)	C44 H84 O10 N1	786.61	10.3917	0.164576	6.14769	0.421475	0.217723	0.0330098	1.3449	0.027266	0.0836083	0.0617125	0.0832486	ug/g	0.468391
Hex1Cer(d37:2)+HCOO	Hex1Cer(d37:2)+HCOO	Hex1Cer	(d37:2)	C44 H82 O10 N1	784.594	10.6387	0.243849	2.80302	0.431236	0.157619	0.0518279	0.303455	0.0151308	0.0385199	0.0564291	0.0371993	ug/g	0.123471
Hex1Cer(d19:1_18:2)+HCOO	Hex1Cer(d37:3)+HCOO	Hex1Cer	(d19:1_18:2)	C44 H80 O10 N1	782.579	11.545	0.0159483	3.83604	0.35844	0.278737	0.294927	2.20062	0.226163	0.240856	0.234463	0.234191	ug/g	0.907236
Hex1Cer(d20:2_18:0)+HCOO	Hex1Cer(d38:2)+HCOO	Hex1Cer	(d20:2_18:0)	C45 H84 O10 N1	798.61	11.1496	0.450004	2.0969	0.596119	0.544233	0.0587044	1.91192	0.0759192	0.409327	0.156282	0.410374	ug/g	0.68218
Hex1Cer(d38:2)+HCOO	Hex1Cer(d38:2)+HCOO	Hex1Cer	(d38:2)	C45 H84 O10 N1	798.61	12.745	0.010641	2.17896	0.272232	0.367873	0.227561	0.900054	0.339685	0.223244	0.222934	0.227217	ug/g	0.4891
Hex1Cer(d38:2+O)+HCOO	Hex1Cer(d38:2+O)+HCOO	Hex1Cer	(d38:2+O)	C45 H84 O11 N1	814.605	10.8886	0.00152129	4.49588	0.366034	3.56976	48.7723	434.575	32.7823	38.3284	38.2594	38.2126	ug/g	172.043
Hex1Cer(d38:2+O)+HCOO	Hex1Cer(d38:2+O)+HCOO	Hex1Cer	(d38:2+O)	C45 H84 O11 N1	814.605	11.345	0.363047	0.843011	0.669105	3.76929	9.84643	14.7681	4.17384	15.5921	7.33139	11.2259	ug/g	9.59611
Hex1Cer(d38:2+O)+HCOO	Hex1Cer(d38:2+O)+HCOO	Hex1Cer	(d38:2+O)	C45 H84 O11 N1	814.605	13.048	0.01176	3.00919	0.37542	0.435301	0.559789	2.57768	0.187197	0.370782	0.370779	0.363279	ug/g	1.10822
Hex1Cer(d38:3)-H	Hex1Cer(d38:3)-H	Hex1Cer	(d38:3)	C44 H80 O8 N1	750.589	12.8857	0.0385636	2.81157	0.465242	0.271791	0.0816434	0.780307	0.0397911	0.104613	0.111668	0.104444	ug/g	0.300581
Hex1Cer(d39:1)+HCOO	Hex1Cer(d39:1)+HCOO	Hex1Cer	(d39:1)	C46 H88 O10 N1	814.641	11.6789	0.0211939	5.25166	0.369198	0.774692	2.32462	20.2268	0.808982	1.50066	1.50109	1.44645	ug/g	7.7868
Hex1Cer(d39:2)+HCOO	Hex1Cer(d39:2)+HCOO	Hex1Cer	(d39:2)	C46 H86 O10 N1	812.626	13.3103	0.0154516	3.30023	0.23492	0.404494	1.53567	6.46842	1.71166	0.973177	0.998816	0.971971	ug/g	3.23858
Hex1Cer(d39:2)-H	Hex1Cer(d39:2)-H	Hex1Cer	(d39:2)	C45 H84 O8 N1	766.62	13.9466	0.0204444	4.65092	0.34552	0.282992	0.410247	3.03238	0.244372	0.270481	0.261373	0.260893	ug/g	1.229
Hex1Cer(d39:3)+HCOO	Hex1Cer(d39:3)+HCOO	Hex1Cer	(d39:3)	C46 H84 O10 N1	810.61	12.7218	0.00789928	2.38456	0.330177	0.544248	0.437271	2.60209	0.794756	0.538323	0.538491	0.531075	ug/g	1.27804
Hex1Cer(d22:1_18:0)+HCOO	Hex1Cer(d40:1)+HCOO	Hex1Cer	(d22:1_18:0)	C47 H90 O10 N1	828.657	12.2104	0.0265306	4.87049	0.360031	0.578356	1.38367	11.9003	0.787778	0.992556	0.948866	0.947758	ug/g	4.69057
Hex1Cer(d40:2)+HCOO	Hex1Cer(d40:2)+HCOO	Hex1Cer	(d40:2)	C47 H88 O10 N1	826.641	13.709	0.00847797	2.14639	0.108868	0.291081	0.295154	0.793544	0.578592	0.261457	0.257824	0.257506	ug/g	0.555763
Hex1Cer(d40:2)-H	Hex1Cer(d40:2)-H	Hex1Cer	(d40:2)	C46 H86 O8 N1	780.636	14.459	0.0557159	3.98937	0.366252	0.564788	1.2356	9.46443	0.792442	0.930054	1.02203	0.928687	ug/g	3.83082
Hex1Cer(d40:3)-H	Hex1Cer(d40:3)-H	Hex1Cer	(d40:3)	C46 H84 O8 N1	778.62	14.01	0.0538645	5.37252	0.355486	0.216806	0.173552	1.66364	0.113601	0.128561	0.117427	0.117117	ug/g	0.650265
Hex1Cer(d40:4)+HCOO	Hex1Cer(d40:4)+HCOO	Hex1Cer	(d40:4)	C47 H84 O10 N1	822.61	16.479	0.00824607	4.62188	0.370953	0.192374	0.126754	1.26464	0.0928975	0.106604	0.108065	0.106475	ug/g	0.494763
Hex1Cer(d41:1)+HCOO	Hex1Cer(d41:1)+HCOO	Hex1Cer	(d41:1)	C48 H92 O10 N1	842.673	12.759	0.0125357	4.40275	0.377901	1.42734	6.98309	63.7049	4.00488	5.69491	5.69697	5.57317	ug/g	24.8976
Hex1Cer(d41:2)+HCOO	Hex1Cer(d41:2)+HCOO	Hex1Cer	(d41:2)	C48 H90 O10 N1	840.657	14.3342	0.0124332	1.90204	0.0779451	0.253385	0.17621	0.368646	0.327504	0.15459	0.15322	0.150834	ug/g	0.290787
Hex1Cer(d41:2)-H	Hex1Cer(d41:2)-H	Hex1Cer	(d41:2)	C47 H88 O8 N1	794.652	14.913	0.0191212	5.65362	0.311658	0.239232	0.276633	2.05994	0.214731	0.148848	0.153742	0.148678	ug/g	0.850433
Hex1Cer(d41:3)+HCOO	Hex1Cer(d41:3)+HCOO	Hex1Cer	(d41:3)	C48 H88 O10 N1	838.641	13.7846	0.0129761	1.08612	0.909444	0.26536	0.0914127	0.0100072	0.312085	0.127849	0.127864	0.125004	ug/g	0.137835
Hex1Cer(d19:1_23:0)+HCOO	Hex1Cer(d42:1)+HCOO	Hex1Cer	(d19:1_23:0)	C49 H94 O10 N1	856.688	13.2957	0.027433	4.58027	0.345631	0.616486	1.94795	14.5179	1.2254	1.26791	1.32827	1.26631	ug/g	5.89709
Hex1Cer(d42:1+O)+HCOO	Hex1Cer(d42:1+O)+HCOO	Hex1Cer	(d42:1+O)	C49 H94 O11 N1	872.683	13.4979	0.011372	0.741875	0.462547	1.45189	2.39755	0.440265	1.16213	1.80563	1.81213	1.77393	ug/g	1.33332
Hex1Cer(d42:2)+HCOO	Hex1Cer(d42:2)+HCOO	Hex1Cer	(d42:2)	C49 H92 O10 N1	854.673	12.916	0.0702556	0.4541	0.19765	0.228203	0.0041221	0.0374502	0.00254765	0.0337043	0.0336957	0.029759	ug/g	0.0147066
Hex1Cer(d42:2)+HCOO	Hex1Cer(d42:2)+HCOO	Hex1Cer	(d42:2)	C49 H92 O10 N1	854.673	13.4683	0.593101	7.82637	0.383233	0.165803	0.0366416	0.77852	0.0248246	0.0113387	0.0495284	0.0464606	ug/g	0.279995
Hex1Cer(d42:2)-H	Hex1Cer(d42:2)-H	Hex1Cer	(d42:2)	C48 H90 O8 N1	808.667	15.2864	0.024558	5.86277	0.299586	0.224525	0.280543	1.67448	0.147865	0.121246	0.121268	0.116171	ug/g	0.700964
Hex1Cer(d42:2+2O)+HCOO	Hex1Cer(d42:2+2O)+HCOO	Hex1Cer	(d42:2+2O)	C49 H92 O12 N1	886.663	12.1176	0.185664	5.01955	0.330048	0.233754	0.314568	2.19854	0.187056	0.198127	0.140871	0.198931	ug/g	0.900054
Hex1Cer(d43:1)+HCOO	Hex1Cer(d43:1)+HCOO	Hex1Cer	(d43:1)	C50 H96 O10 N1	870.704	13.8072	0.0109356	4.96923	0.36236	0.635608	1.57528	14.2832	0.921096	1.13974	1.11936	1.11759	ug/g	5.59319
Hex1Cer(d43:8)+HCOO	Hex1Cer(d43:8)+HCOO	Hex1Cer	(d43:8)	C50 H82 O10 N1	856.594	12.724	0.012517	2.44543	0.327827	0.335134	0.181017	0.985844	0.271742	0.19545	0.194026	0.198807	ug/g	0.479534
Hex1Cer(d45:7)+HCOO	Hex1Cer(d45:7)+HCOO	Hex1Cer	(d45:7)	C52 H88 O10 N1	886.641	14.004	0.0971583	4.65453	0.33349	0.0953745	0.0455926	0.428218	0.0552094	0.0358188	0.0421355	0.0357027	ug/g	0.17634
Hex1Cer(d46:7)+HCOO	Hex1Cer(d46:7)+HCOO	Hex1Cer	(d46:7)	C53 H90 O10 N1	900.657	14.3577	0.0157665	3.67982	0.395201	0.245194	0.142816	1.32739	0.103765	0.144637	0.140179	0.142915	ug/g	0.524658
Hex1Cer(d46:8)-H	Hex1Cer(d46:8)-H	Hex1Cer	(d46:8)	C52 H86 O8 N1	852.636	12.2685	0.0208565	4.78671	0.335388	0.194374	0.241385	1.48266	0.0990524	0.130004	0.125641	0.125222	ug/g	0.6077
Hex1Cer(d48:7)+HCOO	Hex1Cer(d48:7)+HCOO	Hex1Cer	(d48:7)	C55 H94 O10 N1	928.688	12.779	0.0277076	5.86983	0.370242	0.481876	0.675207	7.47132	0.331763	0.496834	0.474629	0.472921	ug/g	2.8261
Hex1Cer(d48:8)-H	Hex1Cer(d48:8)-H	Hex1Cer	(d48:8)	C54 H90 O8 N1	880.667	13.3601	0.00936059	4.73888	0.360546	0.513469	1.08728	9.39901	0.66663	0.788565	0.788908	0.776021	ug/g	3.71764
Hex1Cer(m17:0_18:2)+HCOO	Hex1Cer(m35:2)+HCOO	Hex1Cer	(m17:0_18:2)	C42 H78 O9 N1	740.568	9.63401	0.0847523	4.97671	0.329974	0.389322	0.971621	6.05564	0.428561	0.477857	0.472146	0.548141	ug/g	2.48527
Hex1Cer(m18:0_18:2)+HCOO	Hex1Cer(m36:2)+HCOO	Hex1Cer	(m18:0_18:2)	C43 H80 O9 N1	754.584	10.2991	0.00652264	3.98808	0.317504	0.231852	0.349018	2.16776	0.295105	0.233971	0.234319	0.236783	ug/g	0.937294
Hex1Cer(m36:2)+HCOO	Hex1Cer(m36:2)+HCOO	Hex1Cer	(m36:2)	C43 H80 O9 N1	754.584	12.4703	0.0230871	2.29749	0.340723	0.259145	0.0871361	0.521848	0.161526	0.114767	0.110412	0.11019	ug/g	0.256836
Hex1Cer(m37:2)+HCOO	Hex1Cer(m37:2)+HCOO	Hex1Cer	(m37:2)	C44 H82 O9 N1	768.6	10.8851	0.0574938	4.27273	0.366522	1.31366	6.69288	55.1673	4.22591	5.32939	4.81339	5.32418	ug/g	22.0287
Hex1Cer(m37:2)+HCOO	Hex1Cer(m37:2)+HCOO	Hex1Cer	(m37:2)	C44 H82 O9 N1	768.6	13.005	0.015357	3.21194	0.326968	0.525526	0.907167	5.51693	0.984152	0.774122	0.777055	0.755297	ug/g	2.46941
Hex1Cer(m37:3)+HCOO	Hex1Cer(m37:3)+HCOO	Hex1Cer	(m37:3)	C44 H80 O9 N1	766.584	9.98313	0.0291393	5.28142	0.350789	0.220412	0.209595	1.7437	0.111041	0.132551	0.125906	0.13241	ug/g	0.688111
Hex1Cer(m20:0_18:2)+HCOO	Hex1Cer(m38:2)+HCOO	Hex1Cer	(m20:0_18:2)	C45 H84 O9 N1	782.615	11.4897	0.0155656	4.04164	0.345107	0.252344	0.304351	2.14391	0.224457	0.223386	0.216669	0.221242	ug/g	0.890907
Hex1Cer(m38:3)+HCOO	Hex1Cer(m38:3)+HCOO	Hex1Cer	(m38:3)	C45 H82 O9 N1	780.6	13.0434	0.0159314	2.31103	0.263011	0.60409	0.723247	3.44359	1.43748	0.823197	0.801511	0.80032	ug/g	1.86811
Hex1Cer(m39:2)+HCOO	Hex1Cer(m39:2)+HCOO	Hex1Cer	(m39:2)	C46 H86 O9 N1	796.631	12.0808	0.0174731	4.66092	0.356292	0.454502	0.884288	7.5681	0.604737	0.642483	0.660725	0.639997	ug/g	3.01904
Hex1Cer(m40:2)+HCOO	Hex1Cer(m40:2)+HCOO	Hex1Cer	(m40:2)	C47 H88 O9 N1	810.646	12.6488	0.00543131	4.2535	0.365007	0.257674	0.260316	2.15235	0.172964	0.20389	0.202127	0.201867	ug/g	0.861878
Hex1Cer(m40:3)+HCOO	Hex1Cer(m40:3)+HCOO	Hex1Cer	(m40:3)	C47 H86 O9 N1	808.631	14.0736	0.014717	1.98119	0.256374	0.779244	0.901289	3.72015	1.96558	1.11769	1.11766	1.08943	ug/g	2.19567
Hex1Cer(m41:2)+HCOO	Hex1Cer(m41:2)+HCOO	Hex1Cer	(m41:2)	C48 H90 O9 N1	824.662	13.188	0.00854471	4.54725	0.372732	0.629293	1.42087	13.0691	0.857569	1.13059	1.13059	1.11394	ug/g	5.11585
Hex1Cer(m41:2)+HCOO	Hex1Cer(m41:2)+HCOO	Hex1Cer	(m41:2)	C48 H90 O9 N1	824.662	14.98	0.016971	1.8756	0.263273	0.733237	0.710682	2.7763	1.53197	0.900714	0.900715	0.874495	ug/g	1.67298
Hex1Cer(m41:3)+HCOO	Hex1Cer(m41:3)+HCOO	Hex1Cer	(m41:3)	C48 H88 O9 N1	822.646	14.6343	0.0238726	2.25277	0.234985	0.560503	0.689483	3.15204	1.58273	0.814449	0.7805	0.812869	ug/g	1.80809
Hex1Cer(m42:2)+HCOO	Hex1Cer(m42:2)+HCOO	Hex1Cer	(m42:2)	C49 H92 O9 N1	838.678	13.6805	0.00874432	4.28295	0.351747	0.271262	0.339403	2.58986	0.235831	0.248812	0.245273	0.244914	ug/g	1.05503
Hex1Cer(m42:2)+HCOO	Hex1Cer(m42:2)+HCOO	Hex1Cer	(m42:2)	C49 H92 O9 N1	838.678	15.394	0.00663061	2.28552	0.154029	0.25902	0.249204	0.880069	0.576305	0.249692	0.249715	0.246847	ug/g	0.568526
Hex1Cer(m42:3)+HCOO	Hex1Cer(m42:3)+HCOO	Hex1Cer	(m42:3)	C49 H90 O9 N1	836.662	15.0294	0.0117244	1.6853	0.271013	0.288089	0.105226	0.39136	0.370545	0.170447	0.173827	0.170251	ug/g	0.289044
Hex1Cer(m43:2)+HCOO	Hex1Cer(m43:2)+HCOO	Hex1Cer	(m43:2)	C50 H94 O9 N1	852.693	14.1934	0.0374539	4.58616	0.350182	0.290544	0.386569	3.15727	0.277109	0.283878	0.265706	0.283563	ug/g	1.27365
Hex1Cer(t32:1+2O)+HCOO	Hex1Cer(t32:1+2O)+HCOO	Hex1Cer	(t32:1+2O)	C39 H74 O13 N1	764.517	7.19108	0.0651313	2.0311	0.55495	0.594069	0.163215	1.85601	0.141176	0.368141	0.32789	0.367629	ug/g	0.720133
Hex1Cer(t34:2)+HCOO	Hex1Cer(t34:2)+HCOO	Hex1Cer	(t34:2)	C41 H76 O11 N1	758.542	8.36885	0.0111022	4.10993	0.302016	0.151922	0.278744	1.0841	0.0790159	0.115445	0.117781	0.117596	ug/g	0.480619
Hex1Cer(t35:2)-H	Hex1Cer(t35:2)-H	Hex1Cer	(t35:2)	C41 H76 O9 N1	726.553	11.2922	0.0105787	2.11649	0.355098	0.314542	0.115094	0.571668	0.169089	0.135692	0.133147	0.135534	ug/g	0.285284
Hex1Cer(t18:0_18:2)-H	Hex1Cer(t36:2)-H	Hex1Cer	(t18:0_18:2)	C42 H78 O9 N1	740.568	9.63213	0.0131171	4.23535	0.364484	1.07221	4.76134	36.6286	2.69788	3.52226	3.44682	3.44043	ug/g	14.696
Hex1Cer(t36:2)-H	Hex1Cer(t36:2)-H	Hex1Cer	(t36:2)	C42 H78 O9 N1	740.568	11.886	0.0082726	3.83154	0.345406	0.407791	0.722627	5.1084	0.6011	0.562161	0.562338	0.554233	ug/g	2.14404
Hex1Cer(t36:3)+HCOO	Hex1Cer(t36:3)+HCOO	Hex1Cer	(t36:3)	C43 H78 O11 N1	784.558	8.621	0.0229042	4.21031	0.354338	0.155612	0.105939	0.831271	0.0780955	0.0793193	0.0793197	0.0825083	ug/g	0.338435
Hex1Cer(t36:3)-H	Hex1Cer(t36:3)-H	Hex1Cer	(t36:3)	C42 H76 O9 N1	738.553	11.395	0.0106838	3.41613	0.276408	0.181756	0.25948	1.57769	0.397295	0.219848	0.215405	0.218838	ug/g	0.744821
Hex1Cer(t37:2)+HCOO	Hex1Cer(t37:2)+HCOO	Hex1Cer	(t37:2)	C44 H82 O11 N1	800.589	10.2503	0.0871482	3.92239	0.362674	0.668139	1.52769	13.3751	1.46556	1.4615	1.25104	1.46052	ug/g	5.45613
Hex1Cer(t38:1+O)+HCOO	Hex1Cer(t38:1+O)+HCOO	Hex1Cer	(t38:1+O)	C45 H86 O12 N1	832.616	10.3918	0.0870367	8.61985	0.37039	0.659907	0.706465	10.69	0.255775	0.495882	0.427923	0.427984	ug/g	3.88407
Hex1Cer(t38:2)-H	Hex1Cer(t38:2)-H	Hex1Cer	(t20:0_18:2)	C44 H82 O9 N1	768.6	10.8915	0.00711064	4.46939	0.366085	3.80199	55.4651	489.742	37.0082	43.6577	43.0728	43.5368	ug/g	194.072
Hex1Cer(t38:2+O)+HCOO	Hex1Cer(t38:2+O)+HCOO	Hex1Cer	(t38:2+O)	C45 H84 O12 N1	830.6	9.752	0.193292	1.33686	0.645616	0.135845	0.0666427	0.00105582	0.0850589	0.0341453	0.0465826	0.0335381	ug/g	0.0509191
Hex1Cer(t20:0_18:3)+HCOO	Hex1Cer(t38:3)+HCOO	Hex1Cer	(t20:0_18:3)	C45 H82 O11 N1	812.589	9.96706	0.0217003	5.0732	0.362828	0.612239	1.39842	13.2499	0.856507	1.03155	1.03146	0.993214	ug/g	5.16827
Hex1Cer(t38:3)-H	Hex1Cer(t38:3)-H	Hex1Cer	(t38:3)	C44 H80 O9 N1	766.584	12.4661	0.0294829	3.28455	0.317632	0.435467	0.732089	4.46065	0.837832	0.601899	0.632846	0.601295	ug/g	2.01019
Hex1Cer(t39:1+O)+HCOO	Hex1Cer(t39:1+O)+HCOO	Hex1Cer	(t39:1+O)	C46 H88 O12 N1	846.631	11.0379	0.0343723	5.38834	0.337665	0.196023	0.16726	1.43831	0.123115	0.104855	0.111184	0.10478	ug/g	0.576228
Hex1Cer(t39:2)+HCOO	Hex1Cer(t39:2)+HCOO	Hex1Cer	(t39:2)	C46 H86 O11 N1	828.621	11.5124	0.0546976	5.74966	0.336857	0.706531	1.52023	18.5043	2.05085	1.30075	1.33694	1.20172	ug/g	7.35845
Hex1Cer(t40:1+O)+HCOO	Hex1Cer(t40:1+O)+HCOO	Hex1Cer	(t40:1+O)	C47 H90 O12 N1	860.647	11.6702	0.0264739	5.45126	0.369581	1.72291	10.3614	98.7998	4.22666	7.14532	6.83186	6.82311	ug/g	37.7959
Hex1Cer(t40:2)-H	Hex1Cer(t40:2)-H	Hex1Cer	(t40:2)	C46 H86 O9 N1	796.631	12.0566	0.00658813	4.46734	0.360117	1.38653	7.98948	67.1554	5.37105	6.03515	5.96236	6.02571	ug/g	26.8386
Hex1Cer(t40:2+O)+HCOO	Hex1Cer(t40:2+O)+HCOO	Hex1Cer	(t40:2+O)	C47 H88 O12 N1	858.631	10.985	0.0257544	5.21825	0.36902	0.212393	0.187865	1.52017	0.0509165	0.111227	0.110203	0.115648	ug/g	0.586318
Hex1Cer(t40:3)+HCOO	Hex1Cer(t40:3)+HCOO	Hex1Cer	(t40:3)	C47 H86 O11 N1	840.621	11.1649	0.0133627	4.15216	0.36115	0.190231	0.140017	1.18071	0.111324	0.116736	0.114162	0.113996	ug/g	0.477352
Hex1Cer(t41:0+O)+HCOO	Hex1Cer(t41:0+O)+HCOO	Hex1Cer	(t41:0+O)	C48 H94 O12 N1	876.678	12.8219	0.0232864	3.70307	0.358949	0.280616	0.263728	2.14754	0.262126	0.244033	0.243729	0.234179	ug/g	0.891131
Hex1Cer(t41:1+O)+HCOO	Hex1Cer(t41:1+O)+HCOO	Hex1Cer	(t41:1+O)	C48 H92 O12 N1	874.663	12.2103	0.0166597	4.76474	0.36229	1.39631	8.00933	68.5117	4.5176	5.77824	5.6197	5.61003	ug/g	27.0129
Hex1Cer(t41:1+O)+HCOO	Hex1Cer(t41:1+O)+HCOO	Hex1Cer	(t41:1+O)	C48 H92 O12 N1	874.663	12.616	1.01884	0.393957	0.405999	0.297478	0.00830183	0.0751856	0.00890392	0.17013	0.0308894	0.0335027	ug/g	0.0307971
Hex1Cer(t41:2)-H	Hex1Cer(t41:2)-H	Hex1Cer	(t41:2)	C47 H88 O9 N1	810.646	12.6333	0.0227844	4.38387	0.365427	0.82978	2.55549	23.2638	1.95147	2.15429	2.05946	2.12101	ug/g	9.25692
Hex1Cer(t42:0+O)+HCOO	Hex1Cer(t42:0+O)+HCOO	Hex1Cer	(t42:0+O)	C49 H96 O12 N1	890.694	13.312	0.242198	1.8867	0.561197	1.08838	0.559289	5.52082	0.604312	1.5107	1.03255	0.999663	ug/g	2.22814
Hex1Cer(t42:1+O)+HCOO	Hex1Cer(t42:1+O)+HCOO	Hex1Cer	(t42:1+O)	C49 H94 O12 N1	888.678	12.7569	0.00609004	4.5225	0.367696	3.29972	41.6523	367.088	25.8348	32.2545	31.94	31.8973	ug/g	144.858
Hex1Cer(t42:1+O)+HCOO	Hex1Cer(t42:1+O)+HCOO	Hex1Cer	(t42:1+O)	C49 H94 O12 N1	888.678	13.235	0.013416	5.10513	0.351578	0.426497	0.820958	6.63089	0.428753	0.510217	0.510931	0.522515	ug/g	2.62687
Hex1Cer(t42:2)-H	Hex1Cer(t42:2)-H	Hex1Cer	(t42:2)	C48 H90 O9 N1	824.662	13.1757	0.0199484	4.42595	0.401251	2.23123	15.0432	137.618	3.42654	11.8182	11.9523	11.496	ug/g	52.0292
Hex1Cer(t42:2)-H	Hex1Cer(t42:2)-H	Hex1Cer	(t42:2)	C48 H90 O9 N1	824.662	15.009	0.0175435	2.01881	0.270343	0.698116	0.705167	3.12061	1.55109	0.896775	0.8968	0.869811	ug/g	1.79229
Hex1Cer(t42:3)+HCOO	Hex1Cer(t42:3)+HCOO	Hex1Cer	(t42:3)	C49 H90 O11 N1	868.652	12.3957	0.0108187	5.08377	0.359177	0.382404	0.563522	5.24025	0.358009	0.409055	0.401752	0.401243	ug/g	2.05393
Hex1Cer(t43:1+O)+HCOO	Hex1Cer(t43:1+O)+HCOO	Hex1Cer	(t43:1+O)	C50 H96 O12 N1	902.694	13.2961	0.0107541	4.47875	0.342849	1.55076	12.6747	92.2354	8.33704	8.38183	8.53294	8.37066	ug/g	37.7491
Hex1Cer(t43:2)-H	Hex1Cer(t43:2)-H	Hex1Cer	(t43:2)	C49 H92 O9 N1	838.678	13.6895	0.00561883	4.04672	0.347887	0.913076	3.71656	28.4405	3.1453	2.92664	2.90043	2.89664	ug/g	11.7675
Hex1Cer(t44:0+O)+HCOO	Hex1Cer(t44:0+O)+HCOO	Hex1Cer	(t44:0+O)	C51 H100 O12 N1	918.725	14.3522	0.00828374	4.56046	0.342488	0.246475	0.316794	2.35356	0.211851	0.211653	0.211695	0.208652	ug/g	0.960736
Hex1Cer(t44:1+O)+HCOO	Hex1Cer(t44:1+O)+HCOO	Hex1Cer	(t44:1+O)	C51 H98 O12 N1	916.709	13.8017	0.00657302	5.16378	0.355451	1.6294	10.9671	95.3125	6.15969	7.31305	7.23527	7.22629	ug/g	37.4798
Hex1Cer(t44:2)-H	Hex1Cer(t44:2)-H	Hex1Cer	(t44:2)	C50 H94 O9 N1	852.693	14.1932	0.00361981	4.16795	0.349024	0.967363	4.53358	32.0323	2.93504	3.17076	3.14791	3.15862	ug/g	13.167
Hex1Cer(t45:1+O)+HCOO	Hex1Cer(t45:1+O)+HCOO	Hex1Cer	(t45:1+O)	C52 H100 O12 N1	930.725	14.3077	0.00595072	4.26262	0.331907	0.388118	0.868154	6.03569	0.681389	0.596797	0.592931	0.589748	ug/g	2.52841
Hex1Cer(t45:2)+HCOO	Hex1Cer(t45:2)+HCOO	Hex1Cer	(t45:2)	C52 H98 O11 N1	912.715	14.6238	0.0338385	4.03397	0.308495	0.244362	0.432551	2.73879	0.416124	0.30243	0.284857	0.302026	ug/g	1.19582
Hex1Cer(t46:1+O)+HCOO	Hex1Cer(t46:1+O)+HCOO	Hex1Cer	(t46:1+O)	C53 H102 O12 N1	944.741	14.7597	0.0166961	4.77562	0.348284	0.223539	0.234899	1.8899	0.15379	0.160675	0.155979	0.160475	ug/g	0.759529
Hex1Cer(t46:2)+HCOO	Hex1Cer(t46:2)+HCOO	Hex1Cer	(t46:2)	C53 H100 O11 N1	926.73	15.089	0.0283381	4.21209	0.306183	0.0985626	0.0760326	0.489707	0.0726984	0.0497025	0.0496927	0.0521774	ug/g	0.212813
Hex1Cer(d29:0+O)+H-H2O	Hex1Cer(d29:0+O)+H-H2O	Hex1Cer	(d29:0+O)	C35 H68 O8 N1	630.494	6.31969	0.132553	7.96496	0.407092	0.0721577	0.0030353	0.136976	0.00219932	0.00573904	0.00529061	0.00682487	ug/g	0.0474035
Hex1Cer(d35:3)+H	Hex1Cer(d35:3)+H	Hex1Cer	(d35:3)	C41 H76 O8 N1	710.557	6.50595	0.0105516	4.0965	0.374965	0.277625	0.448102	2.27431	0.0168486	0.223455	0.220312	0.224915	ug/g	0.913086
Hex1Cer(d16:0_20:0+O)+Na	Hex1Cer(d36:0+O)+Na	Hex1Cer	(d16:0_20:0+O)	C42 H83 O9 N1 Na1	768.596	10.0214	0.00980725	3.88082	0.389369	0.33131	0.284979	2.7821	0.220483	0.285036	0.282585	0.279509	ug/g	1.09585
Hex1Cer(d16:0_20:1)+Na	Hex1Cer(d36:1)+Na	Hex1Cer	(d16:0_20:1)	C42 H81 O8 N1 Na1	750.585	10.039	0.0181276	4.85325	0.371785	0.163755	0.0828989	0.93443	0.0692425	0.0754549	0.0730672	0.0753632	ug/g	0.36219
Hex1Cer(d18:2_18:0+O)+H	Hex1Cer(d36:2+O)+H	Hex1Cer	(d18:2_18:0+O)	C42 H80 O9 N1	742.583	9.6772	0.0678347	4.46555	0.361791	0.310583	0.399736	3.28917	0.246543	0.308228	0.271033	0.302029	ug/g	1.31182
Hex1Cer(d18:2_18:1)+H	Hex1Cer(d36:3)+H	Hex1Cer	(d18:2_18:1)	C42 H78 O8 N1	724.572	9.845	0.0305808	3.9078	0.379957	0.269269	0.249851	1.8922	0.122975	0.1919	0.199657	0.188059	ug/g	0.755008
Hex1Cer(d37:5)+H	Hex1Cer(d37:5)+H	Hex1Cer	(d37:5)	C43 H76 O8 N1	734.557	5.41	0.00540357	5.11532	0.354334	0.100146	0.072405	0.377001	0.00076591	0.029164	0.0294771	0.0293635	ug/g	0.150057
Hex1Cer(d20:0_18:1)+H-H2O	Hex1Cer(d38:1)+H-H2O	Hex1Cer	(d20:0_18:1)	C44 H84 O7 N1	738.624	10.9496	0.0318733	4.94476	0.418412	0.144987	0.0362138	0.584786	0.0125383	0.0442764	0.0420087	0.0418379	ug/g	0.211179
Hex1Cer(d20:0_18:2)+H-H2O	Hex1Cer(d38:2)+H-H2O	Hex1Cer	(d20:0_18:2)	C44 H82 O7 N1	736.609	10.031	0.0136377	4.18176	0.434084	0.291402	0.135856	1.94601	0.0408603	0.17186	0.167678	0.168079	ug/g	0.707577
Hex1Cer(d38:2+2O)+H-H2O	Hex1Cer(d38:2+2O)+H-H2O	Hex1Cer	(d38:2+2O)	C44 H82 O9 N1	768.598	10.044	0.00980725	3.88082	0.389369	0.33131	0.284979	2.7821	0.220483	0.285036	0.282585	0.279509	ug/g	1.09585
Hex1Cer(d38:3+O)+H-H2O	Hex1Cer(d38:3+O)+H-H2O	Hex1Cer	(d38:3+O)	C44 H80 O8 N1	750.588	10.0177	0.00794332	4.5072	0.375934	0.1646	0.0845283	0.894909	0.0678899	0.0781263	0.0769171	0.0773242	ug/g	0.349109
Hex1Cer(d18:2_21:0+O)+H	Hex1Cer(d39:2+O)+H	Hex1Cer	(d18:2_21:0+O)	C45 H86 O9 N1	784.63	11.5473	0.0281202	4.31377	0.336272	0.166382	0.148164	1.09681	0.122178	0.108305	0.102438	0.106184	ug/g	0.455717
Hex1Cer(d18:2_22:0+O)+H	Hex1Cer(d40:2+O)+H	Hex1Cer	(d18:2_22:0+O)	C46 H88 O9 N1	798.645	12.1213	0.0366997	4.93674	0.360606	0.406487	0.657403	5.87405	0.393333	0.481706	0.448477	0.472522	ug/g	2.30826
Hex1Cer(d41:2+2O)+H	Hex1Cer(d41:2+2O)+H	Hex1Cer	(d41:2+2O)	C47 H90 O10 N1	828.656	11.463	0.0303967	5.4408	0.387139	0.446433	0.597465	6.25967	0.15024	0.439885	0.433321	0.414727	ug/g	2.33579
Hex1Cer(d18:2_23:0+O)+H	Hex1Cer(d41:2+O)+H	Hex1Cer	(d18:2_23:0+O)	C47 H90 O9 N1	812.661	12.6889	0.0380647	4.40909	0.352391	0.218001	0.219745	1.69811	0.145126	0.162812	0.152825	0.152257	ug/g	0.687661
Hex1Cer(d42:1)+NH4	Hex1Cer(d42:1)+NH4	Hex1Cer	(d42:1)	C48 H97 O8 N2	829.724	12.501	0.0583652	2.57469	0.472017	0.160874	0.0321517	0.219498	0.00826429	0.0358834	0.0328732	0.032193	ug/g	0.0866379
Hex1Cer(d42:2+2O)+H	Hex1Cer(d42:2+2O)+H	Hex1Cer	(d42:2+2O)	C48 H92 O10 N1	842.672	12.3027	0.172629	0.34929	0.0566268	0.521498	0.0111327	0.138361	0.0339008	0.159518	0.209834	0.155699	ug/g	0.0611316
Hex1Cer(d18:2_24:0+O)+H	Hex1Cer(d42:2+O)+H	Hex1Cer	(d18:2_24:0+O)	C48 H92 O9 N1	826.677	13.2332	0.0748357	4.43965	0.354837	0.518676	1.20548	9.49985	0.783263	0.907574	0.788615	0.891536	ug/g	3.82953
Hex1Cer(d18:2_25:0+O)+H	Hex1Cer(d43:2+O)+H	Hex1Cer	(d18:2_25:0+O)	C49 H94 O9 N1	840.692	13.7451	0.0461037	4.1401	0.33678	0.280054	0.421343	2.86759	0.310633	0.302612	0.275953	0.290874	ug/g	1.19986
Hex1Cer(d18:2_26:0+O)+H	Hex1Cer(d44:2+O)+H	Hex1Cer	(d18:2_26:0+O)	C50 H96 O9 N1	854.708	14.2393	0.00955627	4.92595	0.327772	0.304631	0.534713	3.79468	0.3562	0.318499	0.313589	0.319119	ug/g	1.56186
Hex1Cer(d49:4)+H-H2O	Hex1Cer(d49:4)+H-H2O	Hex1Cer	(d49:4)	C55 H100 O7 N1	886.749	14.3765	0.034067	4.03172	0.353291	0.243709	0.261179	1.87526	0.176818	0.196769	0.184065	0.19293	ug/g	0.771085
Hex1Cer(m20:1_13:0)+H	Hex1Cer(m33:1)+H	Hex1Cer	(m20:1_13:0)	C39 H76 O7 N1	670.562	7.02267	0.0374086	5.45064	0.39784	0.445991	0.415691	6.08858	0.196664	0.422377	0.392721	0.414288	ug/g	2.23365
Hex1Cer(m35:2)+H	Hex1Cer(m35:2)+H	Hex1Cer	(m35:2)	C41 H78 O7 N1	696.577	7.83209	0.0225377	5.00386	0.383845	0.188182	0.14821	1.12616	0.0114858	0.0878089	0.0850888	0.0840757	ug/g	0.42862
Hex1Cer(m19:1_18:1+2O)+H	Hex1Cer(m37:2+2O)+H	Hex1Cer	(m19:1_18:1+2O)	C43 H82 O9 N1	756.598	10.341	0.682683	8.72105	0.135357	0.132859	0.0275885	0.203581	0.0946727	0.0175199	0.00263832	0.0172045	ug/g	0.108614
Hex1Cer(m20:1_18:1)+H	Hex1Cer(m38:2)+H	Hex1Cer	(m20:1_18:1)	C44 H84 O7 N1	738.624	10.9197	0.0318733	4.94476	0.418412	0.144987	0.0362138	0.584786	0.0125383	0.0442764	0.0420087	0.0418379	ug/g	0.211179
Hex1Cer(m20:1_18:2)+H	Hex1Cer(m38:3)+H	Hex1Cer	(m20:1_18:2)	C44 H82 O7 N1	736.609	10.0148	0.0136377	4.18176	0.434084	0.291402	0.135856	1.94601	0.0408603	0.17186	0.167678	0.168079	ug/g	0.707577
Hex1Cer(m38:5)+Na	Hex1Cer(m38:5)+Na	Hex1Cer	(m38:5)	C44 H77 O7 N1 Na1	754.559	8.078	0.312529	1.5817	0.711202	0.354544	0.0268355	0.530205	0.00416211	0.0790997	0.152535	0.123174	ug/g	0.187068
Hex1Cer(m42:3)+H	Hex1Cer(m42:3)+H	Hex1Cer	(m42:3)	C48 H90 O7 N1	792.671	13.1302	0.43721	0.548247	0.42876	0.275676	0.00739752	0.0842941	0.00443018	0.0394668	0.0874955	0.0483633	ug/g	0.0320406
Hex1Cer(m43:3)+H	Hex1Cer(m43:3)+H	Hex1Cer	(m43:3)	C49 H92 O7 N1	806.687	12.613	0.0580779	0.159146	0.00186821	0.244181	0.00157304	0.0132379	0.00184984	0.0339947	0.0334767	0.0372172	ug/g	0.00555358
Hex1Cer(m19:1_25:1)+H	Hex1Cer(m44:2)+H	Hex1Cer	(m19:1_25:1)	C50 H96 O7 N1	822.718	14.051	0.0278914	0.184068	0.00601299	0.493789	0.00598637	0.0696119	0.00301398	0.141167	0.139124	0.146791	ug/g	0.0262041
Hex1Cer(m19:1_25:4)+H	Hex1Cer(m44:5)+H	Hex1Cer	(m19:1_25:4)	C50 H90 O7 N1	816.671	11.7615	0.0279396	2.57065	0.486023	0.830636	0.651983	5.86255	0.27367	0.873261	0.859854	0.907541	ug/g	2.26274
Hex1Cer(m19:1_25:5)+H	Hex1Cer(m44:6)+H	Hex1Cer	(m19:1_25:5)	C50 H88 O7 N1	814.656	10.961	0.0452035	0.629507	0.447178	1.01138	0.149776	1.00745	0.105169	0.655549	0.646839	0.702985	ug/g	0.420799
Hex1Cer(m45:4)+H	Hex1Cer(m45:4)+H	Hex1Cer	(m45:4)	C51 H94 O7 N1	832.702	13.13	0.269253	0.387569	0.0446651	0.374681	0.0479734	0.049906	0.00913906	0.107243	0.0634448	0.10544	ug/g	0.0356728
Hex1Cer(m46:6)+H	Hex1Cer(m46:6)+H	Hex1Cer	(m46:6)	C52 H92 O7 N1	842.687	14.171	0.0587549	7.84905	0.37448	0.32038	0.191027	2.69693	0.058657	0.116653	0.129648	0.12911	ug/g	0.982206
Hex1Cer(t37:5)+H	Hex1Cer(t37:5)+H	Hex1Cer	(t37:5)	C43 H76 O9 N1	750.551	3.52472	0.0981283	2.93347	0.482389	0.250302	0.0730618	0.697147	0.00526034	0.0980788	0.0837226	0.0825505	ug/g	0.25849
Hex1Cer(t18:1_21:0+O)+H	Hex1Cer(t39:1+O)+H	Hex1Cer	(t18:1_21:0+O)	C45 H88 O10 N1	802.64	11.2547	0.0187213	5.51189	0.367397	0.459445	0.762426	7.03956	0.291406	0.498037	0.490511	0.479803	ug/g	2.6978
Hex1Cer(t40:5)+H	Hex1Cer(t40:5)+H	Hex1Cer	(t40:5)	C46 H82 O9 N1	792.598	1.09306	0.0743948	3.94182	0.365994	0.0775177	0.0219217	0.175401	0.0161922	0.0173327	0.0172286	0.0196054	ug/g	0.0711718
Hex1Cer(t40:5)+H	Hex1Cer(t40:5)+H	Hex1Cer	(t40:5)	C46 H82 O9 N1	792.598	4.686	0.371681	3.19668	0.170209	0.0341078	0.0489397	0.0894936	0.0168656	0.0199783	0.00925321	0.0193499	ug/g	0.0517663
Hex1Cer(t40:5)+H	Hex1Cer(t40:5)+H	Hex1Cer	(t40:5)	C46 H82 O9 N1	792.598	5.303	0.294964	1.43168	0.681816	0.224491	0.0374283	0.163614	0.00992449	0.0411027	0.0658434	0.0404099	ug/g	0.0703222
Hex1Cer(t40:5)+H	Hex1Cer(t40:5)+H	Hex1Cer	(t40:5)	C46 H82 O9 N1	792.598	6.028	0.234618	3.61389	0.412352	0.124427	0.0449921	0.311298	0.00705633	0.0354663	0.0248587	0.0402167	ug/g	0.121115
Hex1Cer(t40:5)+H	Hex1Cer(t40:5)+H	Hex1Cer	(t40:5)	C46 H82 O9 N1	792.598	10.9441	0.0165487	2.90604	0.387358	1.51899	4.4137	27.8094	3.24305	4.13436	4.07015	3.99976	ug/g	11.8221
Hex1SPH(m18:0)+H-H2O	Hex1SPH(m18:0)+H-H2O	Hex1SPH	(m18:0)	C24 H48 O5 N1	430.353	4.01964	0.175508	4.14154	0.476684	0.425651	0.023297	3.6324	0.0590195	0.331734	0.238457	0.326749	ug/g	1.23824	1.23824
Hex2Cer(d30:0)+HCOO	Hex2Cer(d30:0)+HCOO	Hex2Cer	(d30:0)	C43 H82 O15 N1	852.569	9.599	0.0427365	5.63675	0.366912	0.203835	0.101023	1.44467	0.109411	0.0955293	0.102705	0.0953934	ug/g	0.551703	141.465
Hex2Cer(d30:1)-H	Hex2Cer(d30:1)-H	Hex2Cer	(d30:1)	C42 H78 O13 N1	804.548	10.5834	0.262081	1.20109	0.821663	0.720226	0.198224	1.21334	0.12685	0.490543	0.492557	0.297749	ug/g	0.512803
Hex2Cer(d14:0_18:1)-H	Hex2Cer(d32:1)-H	Hex2Cer	(d14:0_18:1)	C44 H82 O13 N1	832.579	11.749	0.0815704	5.24907	0.346002	0.228514	0.252567	1.89704	0.11485	0.157343	0.137221	0.136837	ug/g	0.754819
Hex2Cer(d32:3)-H	Hex2Cer(d32:3)-H	Hex2Cer	(d32:3)	C44 H78 O13 N1	828.548	10.117	0.0620749	6.40863	0.354867	0.373593	0.438443	4.28605	0.197442	0.265222	0.26514	0.237656	ug/g	1.64064
Hex2Cer(d33:1)-H	Hex2Cer(d33:1)-H	Hex2Cer	(d33:1)	C45 H84 O13 N1	846.595	12.393	0.01414	6.31584	0.35416	0.635521	1.2624	12.55	0.635667	0.774969	0.756768	0.755853	ug/g	4.81602
Hex2Cer(d33:2)-H	Hex2Cer(d33:2)-H	Hex2Cer	(d33:2)	C45 H82 O13 N1	844.579	11.2692	0.158254	3.66212	0.328291	0.670505	2.81449	12.7156	1.10102	1.64836	1.2372	1.65582	ug/g	5.54369
Hex2Cer(d33:3)-H	Hex2Cer(d33:3)-H	Hex2Cer	(d33:3)	C45 H80 O13 N1	842.564	10.3174	0.0159422	4.58975	0.357552	0.825382	3.21553	24.0135	1.55875	2.10995	2.10999	2.05224	ug/g	9.59592
Hex2Cer(d34:1)+HCOO	Hex2Cer(d34:1)+HCOO	Hex2Cer	(d34:1)	C47 H88 O15 N1	906.616	9.02	0.031596	1.31569	0.809929	0.270625	0.00658733	0.207098	0.00297675	0.0559256	0.0528895	0.0558603	ug/g	0.0722208
Hex2Cer(d35:2)+HCOO	Hex2Cer(d35:2)+HCOO	Hex2Cer	(d35:2)	C48 H88 O15 N1	918.616	9.09201	0.0100909	2.43148	0.457933	0.846414	0.613831	5.46827	0.655749	0.934438	0.918948	0.91771	ug/g	2.24595
Hex2Cer(d36:4)-H	Hex2Cer(d36:4)-H	Hex2Cer	(d36:4)	C48 H84 O13 N1	882.595	10.8744	0.0275518	4.53702	0.362092	1.51656	9.08501	80.4918	6.39609	7.16839	6.82685	7.15804	ug/g	31.991
Hex2Cer(d37:4)-H	Hex2Cer(d37:4)-H	Hex2Cer	(d37:4)	C49 H86 O13 N1	896.61	11.5012	0.0842846	4.07579	0.32311	0.218335	0.295031	2.24567	0.338596	0.224087	0.258398	0.223955	ug/g	0.959766
Hex2Cer(d38:4)-H	Hex2Cer(d38:4)-H	Hex2Cer	(d38:4)	C50 H88 O13 N1	910.626	12.125	0.00665724	4.59836	0.360923	0.611429	1.47933	13.3615	1.07946	1.15844	1.15855	1.14518	ug/g	5.30677
Hex2Cer(d39:4)-H	Hex2Cer(d39:4)-H	Hex2Cer	(d39:4)	C51 H90 O13 N1	924.642	12.57	0.00535677	4.07095	0.371019	0.348885	0.412521	3.65677	0.322006	0.361772	0.358695	0.358226	ug/g	1.46377
Hex2Cer(d40:4)-H	Hex2Cer(d40:4)-H	Hex2Cer	(d40:4)	C52 H92 O13 N1	938.657	13.16	0.00719532	4.41881	0.370648	0.855147	2.74139	23.8182	1.63646	2.13553	2.13608	2.1093	ug/g	9.39867
Hex2Cer(d40:5)-H	Hex2Cer(d40:5)-H	Hex2Cer	(d40:5)	C52 H90 O13 N1	936.642	12.278	0.0147445	4.22456	0.380283	0.144273	0.0609431	0.632797	0.0509422	0.059507	0.0578093	0.0589582	ug/g	0.248227
Hex2Cer(d40:7)+HCOO	Hex2Cer(d40:7)+HCOO	Hex2Cer	(d40:7)	C53 H88 O15 N1	978.616	12.027	0.00316696	4.06897	0.363531	0.283774	0.304715	2.50228	0.229933	0.24968	0.248496	0.248187	ug/g	1.01231
Hex2Cer(d41:4)-H	Hex2Cer(d41:4)-H	Hex2Cer	(d41:4)	C53 H94 O13 N1	952.673	13.626	0.0245836	4.32418	0.343262	0.368141	0.662795	5.23128	0.561193	0.502292	0.506812	0.483729	ug/g	2.15176
Hex2Cer(d42:2)+HCOO	Hex2Cer(d42:2)+HCOO	Hex2Cer	(d42:2)	C55 H102 O15 N1	1016.73	11.805	0.0190615	4.65717	0.410799	0.331857	0.290753	3.03012	0.0374807	0.242789	0.243238	0.235087	ug/g	1.11945
Hex2Cer(d42:2)+HCOO	Hex2Cer(d42:2)+HCOO	Hex2Cer	(d42:2)	C55 H102 O15 N1	1016.73	12.57	0.0728544	3.03048	0.450104	0.242018	0.106716	0.728669	0.00873049	0.100656	0.0890829	0.0888026	ug/g	0.281372
Hex2Cer(d42:3)+HCOO	Hex2Cer(d42:3)+HCOO	Hex2Cer	(d42:3)	C55 H100 O15 N1	1014.71	10.99	0.268034	4.48265	0.401712	0.0697229	0.0184966	0.147027	0.00113318	0.0105334	0.0162277	0.0104171	ug/g	0.0555523
Hex2Cer(d42:4)-H	Hex2Cer(d42:4)-H	Hex2Cer	(d42:4)	C54 H96 O13 N1	966.689	14.1775	0.0172275	4.30684	0.350648	0.418006	0.810861	6.232	0.576898	0.601466	0.584218	0.583539	ug/g	2.53992
Hex2Cer(d42:7)+HCOO	Hex2Cer(d42:7)+HCOO	Hex2Cer	(d42:7)	C55 H92 O15 N1	1006.65	13.118	0.0164703	3.89328	0.372892	0.406222	0.55002	4.48567	0.386422	0.468602	0.468683	0.455399	ug/g	1.80737
Hex2Cer(d44:7)+HCOO	Hex2Cer(d44:7)+HCOO	Hex2Cer	(d44:7)	C57 H96 O15 N1	1034.68	14.215	0.0472882	3.45661	0.361976	0.241925	0.185116	1.24467	0.13821	0.15535	0.155322	0.142951	ug/g	0.522667
Hex2Cer(m31:1)-H	Hex2Cer(m31:1)-H	Hex2Cer	(m31:1)	C43 H80 O12 N1	802.569	10.028	0.0304006	5.57545	0.356372	0.574455	1.19135	11.3921	0.692837	0.780346	0.821591	0.779268	ug/g	4.42543
Hex2Cer(m36:4)-H	Hex2Cer(m36:4)-H	Hex2Cer	(m36:4)	C48 H84 O12 N1	866.6	11.405	0.0543534	3.25602	0.415538	0.287527	0.225164	1.32208	0.0315046	0.15148	0.166776	0.166615	ug/g	0.52625
Hex2Cer(m38:3)+HCOO	Hex2Cer(m38:3)+HCOO	Hex2Cer	(m38:3)	C51 H92 O14 N1	942.652	12.2783	0.0327699	2.14581	0.340708	0.956595	1.50474	4.81062	0.973081	1.17503	1.11129	1.11027	ug/g	2.42948
Hex2Cer(m39:2)+HCOO	Hex2Cer(m39:2)+HCOO	Hex2Cer	(m39:2)	C52 H96 O14 N1	958.684	13.3823	0.0591975	4.23304	0.36308	0.271064	0.291332	2.37729	0.197502	0.233557	0.210268	0.233258	ug/g	0.955373
Hex2Cer(m39:3)+HCOO	Hex2Cer(m39:3)+HCOO	Hex2Cer	(m39:3)	C52 H94 O14 N1	956.668	12.824	0.00884186	4.10256	0.37486	1.50251	7.62165	66.5125	5.20595	6.47882	6.47977	6.38058	ug/g	26.4467
Hex2Cer(m41:2)+HCOO	Hex2Cer(m41:2)+HCOO	Hex2Cer	(m41:2)	C54 H100 O14 N1	986.715	14.408	0.104185	2.92918	0.356103	0.134409	0.0377212	0.238229	0.0398669	0.0402628	0.0337638	0.0337912	ug/g	0.105272
Hex2Cer(m42:3)+HCOO	Hex2Cer(m42:3)+HCOO	Hex2Cer	(m42:3)	C55 H100 O14 N1	998.715	14.247	0.146747	5.54272	0.248449	0.198155	0.36373	1.39291	0.144834	0.0972464	0.130788	0.115023	ug/g	0.633825
Hex2Cer(t38:2+2O)+HCOO	Hex2Cer(t38:2+2O)+HCOO	Hex2Cer	(t38:2+2O)	C51 H94 O18 N1	1008.65	11.501	0.0125932	5.94343	0.302661	0.322817	0.632068	3.46654	0.237361	0.246563	0.24238	0.240597	ug/g	1.44532
Hex2Cer(t38:3)-H	Hex2Cer(t38:3)-H	Hex2Cer	(t38:3)	C50 H90 O14 N1	928.637	11.706	0.00843759	4.71356	0.380889	0.705038	1.68296	15.9098	0.770122	1.30467	1.30515	1.28594	ug/g	6.12096
Hex2Cer(t40:6)+HCOO	Hex2Cer(t40:6)+HCOO	Hex2Cer	(t40:6)	C53 H90 O16 N1	996.627	11.566	0.0155708	4.10261	0.395943	0.323742	0.278435	2.7639	0.157979	0.264689	0.257942	0.257439	ug/g	1.06677
Hex2Cer(t42:6)+HCOO	Hex2Cer(t42:6)+HCOO	Hex2Cer	(t42:6)	C55 H94 O16 N1	1024.66	12.7024	0.000802446	3.80421	0.380864	0.717094	1.53242	12.865	1.0565	1.35329	1.35534	1.35368	ug/g	5.15131
Hex2Cer(d30:3)+NH4	Hex2Cer(d30:3)+NH4	Hex2Cer	(d30:3)	C42 H79 O13 N2	819.558	7.0243	0.0399678	6.02376	0.401847	0.164966	0.0469565	0.8037	0.0168744	0.0494523	0.0458294	0.0487365	ug/g	0.289177
Hex2Cer(d30:3)+NH4	Hex2Cer(d30:3)+NH4	Hex2Cer	(d30:3)	C42 H79 O13 N2	819.558	8.20403	0.014419	4.55207	0.408224	0.149851	0.0587107	0.61511	0.0129884	0.0510937	0.0496807	0.0501041	ug/g	0.228936
Hex2Cer(d30:4)+NH4	Hex2Cer(d30:4)+NH4	Hex2Cer	(d30:4)	C42 H77 O13 N2	817.542	6.457	0.0169027	4.55839	0.396848	0.232255	0.169169	1.56195	0.0422438	0.127163	0.131185	0.130684	ug/g	0.591121
Hex2Cer(d30:4)+NH4	Hex2Cer(d30:4)+NH4	Hex2Cer	(d30:4)	C42 H77 O13 N2	817.542	7.08163	0.0303046	4.50402	0.412388	0.248647	0.131453	1.67654	0.054366	0.139288	0.141081	0.133118	ug/g	0.620785
Hex2Cer(d24:2_20:1+O)+NH4	Hex2Cer(d44:3+O)+NH4	Hex2Cer	(d24:2_20:1+O)	C56 H107 O14 N2	1031.77	15.595	0.018953	3.67025	0.360691	0.153391	0.0844185	0.590894	0.0602944	0.0670885	0.0679104	0.0654251	ug/g	0.245202
Hex2Cer(m33:1)+H-H2O	Hex2Cer(m33:1)+H-H2O	Hex2Cer	(m33:1)	C45 H84 O11 N1	814.604	9.33751	0.02249	4.4751	0.354137	0.153736	0.117799	0.831588	0.0567953	0.0767453	0.074692	0.0734032	ug/g	0.335394
Hex2Cer(m38:2)+NH4	Hex2Cer(m38:2)+NH4	Hex2Cer	(m38:2)	C50 H97 O12 N2	917.704	16.272	0.0118899	3.86943	0.397378	0.37558	0.336497	3.4383	0.244955	0.34163	0.349456	0.347764	ug/g	1.33992
Hex2Cer(m22:1_23:3)+Na	Hex2Cer(m45:4)+Na	Hex2Cer	(m22:1_23:3)	C57 H103 O12 N1 Na1	1016.74	12.2588	0.0423057	0.384489	0.138058	0.856413	0.0469782	0.465361	0.00103662	0.437777	0.430982	0.466457	ug/g	0.171125
Hex2Cer(m22:1_23:4)+Na	Hex2Cer(m45:5)+Na	Hex2Cer	(m22:1_23:4)	C57 H101 O12 N1 Na1	1014.72	12.01	0.137299	1.66682	0.607213	0.0640025	0.0525824	0.00648498	0.00576514	0.0150199	0.0119895	0.0118864	ug/g	0.0216108
Hex2Cer(t38:3+O)+NH4	Hex2Cer(t38:3+O)+NH4	Hex2Cer	(t38:3+O)	C50 H95 O15 N2	963.673	9.477	0.0082326	3.62144	0.38679	0.647739	1.1643	9.09433	0.698199	1.01497	0.999148	1.01143	ug/g	3.65228
Hex2Cer(t38:4)+NH4	Hex2Cer(t38:4)+NH4	Hex2Cer	(t38:4)	C50 H93 O14 N2	945.662	11.4044	0.0374902	3.07044	0.514209	0.130677	0.00767429	0.202326	0.00034802	0.0234659	0.0231807	0.0218611	ug/g	0.0701162
Hex3Cer(d13:0_18:0)-H	Hex3Cer(d31:0)-H	Hex3Cer	(d13:0_18:0)	C49 H92 O18 N1	982.632	11.45	0.00674107	5.14769	0.320441	0.468068	1.55785	8.77193	0.574141	0.709234	0.700598	0.708383	ug/g	3.63464	5.37774
Hex3Cer(d33:1)-H	Hex3Cer(d33:1)-H	Hex3Cer	(d33:1)	C51 H94 O18 N1	1008.65	11.483	0.0125932	5.94343	0.302661	0.322817	0.632068	3.46654	0.237361	0.246563	0.24238	0.240597	ug/g	1.44532
Hex3Cer(d38:4)-H	Hex3Cer(d38:4)-H	Hex3Cer	(d38:4)	C56 H98 O18 N1	1072.68	11.706	0.0421172	4.35246	0.389737	0.158689	0.115115	0.72938	0.00301312	0.0663582	0.0666081	0.0617532	ug/g	0.282503
Hex3Cer(d39:2)+H-H2O	Hex3Cer(d39:2)+H-H2O	Hex3Cer	(d39:2)	C57 H104 O17 N1	1074.73	13.95	0.0479523	2.68425	0.415291	0.0620046	0.00570476	0.0363444	0.00376057	0.00589812	0.00538023	0.00578775	ug/g	0.0152699
LPC(16:0)+HCOO	LPC(16:0)+HCOO	LPC	(16:0)	C25 H51 O9 N1 P1	540.331	2.13309	0.0190901	1.48313	0.722639	0.280648	0.00549083	0.260013	0.0226271	0.0633299	0.0654553	0.0654865	ug/g	0.0960436	0.248414
LPC(16:1)-CH3	LPC(16:1)-CH3	LPC	(16:1)	C23 H45 O7 N1 P1	478.294	1.728	0.0250726	5.44454	0.101895	0.0852687	0.116705	0.116552	0.0191982	0.015789	0.0155489	0.0150308	ug/g	0.0841519
LPC(18:0)+HCOO	LPC(18:0)+HCOO	LPC	(18:0)	C27 H55 O9 N1 P1	568.362	3.03479	0.00364944	0.611534	0.162288	0.223614	0.0152753	0.0360157	0.0110476	0.0340511	0.0338361	0.0340508	ug/g	0.0207795
LPC(15:0)+H	LPC(15:0)+H	LPC	(15:0)	C23 H49 O7 N1 P1	482.324	1.867	0.425779	2.01212	0.0200338	0.0683136	0.0255936	0.0309697	0.0276417	0.0208074	0.0104462	0.0105952	ug/g	0.0280684
LPC(18:0e)+H	LPC(18:0e)+H	LPC	(18:0e)	C26 H57 O6 N1 P1	510.392	4.165	0.445359	2.13337	0.205595	0.0474217	0.0184715	0.00875631	0.0308837	0.0137491	0.00673176	0.00675849	ug/g	0.0193705
LPE(18:0)-H	LPE(18:0)-H	LPE	(18:0)	C23 H47 O7 N1 P1	480.31	3.23517	0.047486	1.54937	0.718728	0.183741	0.487204	0.0152062	0.0133489	0.105159	0.112277	0.115448	ug/g	0.17192	0.231072
LPE(18:1)-H	LPE(18:1)-H	LPE	(18:1)	C23 H45 O7 N1 P1	478.294	2.242	0.0405988	0.678063	0.178305	0.349453	0.0557872	0.0903126	0.031358	0.0841976	0.0911267	0.0863887	ug/g	0.0591526
LPG(20:1e)+NH4	LPG(20:1e)+NH4	LPG	(20:1e)	C26 H57 O8 N1 P1	542.382	3.055	0.00878564	4.37954	0.063388	0.175438	0.445838	0.646201	0.196589	0.0983682	0.0971103	0.0987595	ug/g	0.429542	3.26047
LPG(8:0)+H	LPG(8:0)+H	LPG	(8:0)	C14 H30 O9 N0 P1	373.162	1.439	0.0681218	6.05565	0.00848093	0.802389	2.2275	3.79984	2.46543	0.481333	0.43106	0.490062	ug/g	2.83093
LPI(24:0)-H	LPI(24:0)-H	LPI	(24:0)	C33 H64 O12 N0 P1	683.414	6.816	1.19611	2.71992	0.519933	0.0135926	0.00011756	0.00297495	0.000187192	0.000934524	2.59e-08	0.000271258	ug/g	0.00109324	0.00109324
MG(16:2e)+H	MG(16:2e)+H	MG	(16:2e)	C19 H37 O3	313.274	9.46604	0.0317352	4.72513	0.0284506	3.4389	107.853	114.143	47.8273	19.4889	18.3491	19.2658	ug/g	89.941	232.683
MG(18:2e)+H	MG(18:2e)+H	MG	(18:2e)	C21 H41 O3	341.305	10.6635	0.082494	4.86418	0.0366248	2.04227	38.1246	44.2479	16.3678	7.12132	6.12308	7.05508	ug/g	32.9134
MG(18:2e)+H	MG(18:2e)+H	MG	(18:2e)	C21 H41 O3	341.305	11.5225	0.0213129	4.45076	0.0435101	1.16913	17.7769	19.4527	6.95004	3.28544	3.38801	3.25288	ug/g	14.7266
MG(18:3e)+H	MG(18:3e)+H	MG	(18:3e)	C21 H39 O3	339.289	9.52164	0.058167	4.81765	0.0375887	1.6593	27.8273	28.0585	10.7141	4.78352	4.29952	4.74111	ug/g	22.2
MG(18:3e)+H	MG(18:3e)+H	MG	(18:3e)	C21 H39 O3	339.289	11.2848	0.0293594	4.73425	0.0215688	1.69005	23.8177	24.2247	11.2514	4.31565	4.1165	4.09228	ug/g	19.7646
MG(20:4e)+H	MG(20:4e)+H	MG	(20:4e)	C23 H41 O3	365.305	4.21336	0.00616964	4.70958	0.00631627	1.42001	9.50528	5.61522	8.81048	1.69124	1.68483	1.70527	ug/g	7.97699
MG(18:2e)+H	MG(18:2e)+H	MG	(18:2e)	C21 H41 O3	341.305	9.795	0.0917285	5.20612	0.0383122	0.905201	6.45034	4.13731	2.46742	0.912809	0.759463	0.835366	ug/g	4.35169
MG(18:2e)+H	MG(18:2e)+H	MG	(18:2e)	C21 H41 O3	341.305	17.4145	0.246159	2.52486	0.489611	1.00498	0.820174	2.72814	21.8001	4.15224	3.38152	2.5058	ug/g	8.44948
MG(18:3e)+H	MG(18:3e)+H	MG	(18:3e)	C21 H39 O3	339.289	10.3926	0.0700879	5.47351	0.0500346	2.0741	36.5318	42.4226	12.9197	5.84648	5.14322	5.79552	ug/g	30.6247
MG(18:3e)+H	MG(18:3e)+H	MG	(18:3e)	C21 H39 O3	339.289	17.588	0.21735	3.63037	0.0856835	0.184976	1.3322	1.08385	0.355491	0.260255	0.306672	0.196505	ug/g	0.923847
MG(19:1)+H	MG(19:1)+H	MG	(19:1)	C22 H43 O4	371.316	5.312	0.0073799	1.24344	0.824005	0.520895	1.65362	0.0761667	0.143554	0.498374	0.505775	0.502429	ug/g	0.624447
MG(20:3e)+NH4	MG(20:3e)+NH4	MG	(20:3e)	C23 H46 O3 N1	384.347	4.933	0.0267847	2.08377	0.390379	0.156784	0.379508	0.0388825	0.141616	0.0881685	0.0882253	0.0923525	ug/g	0.186669
MGDG(21:3)-H	MGDG(21:3)-H	MGDG	(21:3)	C30 H49 O10	569.333	17.368	0.111789	0.064916	0.000174804	0.662946	0.0204188	0.0246873	0.00383636	0.267659	0.218872	0.267404	ug/g	0.0163141	917.239
MGDG(25:2)-H	MGDG(25:2)-H	MGDG	(25:2)	C34 H59 O10	627.411	16.284	0.177116	0.710045	0.122341	1.25026	0.943038	0.711635	1.21233	1.20609	1.62118	1.21051	ug/g	0.955667
MGDG(8:0_18:0)+HCOO	MGDG(26:0)+HCOO	MGDG	(8:0_18:0)	C36 H67 O12	691.464	12.18	0.0238076	0.554985	0.223675	0.620344	0.0666506	0.292975	0.0563562	0.256711	0.246598	0.246228	ug/g	0.13866
MGDG(28:1e)+HCOO	MGDG(28:1e)+HCOO	MGDG	(28:1e)	C38 H71 O11	703.5	9.861	0.0420238	3.48173	0.428133	0.211156	0.0658331	0.799451	0.0507985	0.0898288	0.0898345	0.0834479	ug/g	0.305361
MGDG(28:2)-H	MGDG(28:2)-H	MGDG	(28:2)	C37 H65 O10	669.458	5.48955	0.0138332	0.961625	0.960851	0.369151	0.0204227	0.234698	0.0234031	0.0958344	0.0980869	0.0957174	ug/g	0.0928413
MGDG(28:3e)-H	MGDG(28:3e)-H	MGDG	(28:3e)	C37 H65 O9	653.463	5.99874	0.049108	0.778517	0.717422	0.409851	0.0338273	0.217395	0.0142106	0.110438	0.110415	0.120093	ug/g	0.0884775
MGDG(28:3e)-H	MGDG(28:3e)-H	MGDG	(28:3e)	C37 H65 O9	653.463	16.282	0.0960947	0.419393	0.0620881	0.267963	0.0173731	0.0376764	0.00288284	0.0418621	0.0455947	0.050677	ug/g	0.0193108
MGDG(28:3e)-H	MGDG(28:3e)-H	MGDG	(28:3e)	C37 H65 O9	653.463	17.2172	0.193566	2.13981	0.4279	0.0989328	0.0219252	0.060895	0.00259933	0.0127694	0.0110416	0.0161083	ug/g	0.0284732
MGDG(28:3e)-H	MGDG(28:3e)-H	MGDG	(28:3e)	C37 H65 O9	653.463	17.953	0.086916	0.512833	0.179605	0.341664	0.0351769	0.080806	0.00236573	0.0692065	0.0809419	0.0806257	ug/g	0.0394495
MGDG(29:0)-H	MGDG(29:0)-H	MGDG	(29:0)	C38 H71 O10	687.505	5.26289	0.0215458	5.90383	0.403186	0.237615	0.102767	1.66861	0.031023	0.104295	0.100557	0.10044	ug/g	0.600799
MGDG(29:1)-H	MGDG(29:1)-H	MGDG	(29:1)	C38 H69 O10	685.49	7.075	0.0567962	4.59335	0.36845	0.121276	0.0579023	0.490585	0.0303554	0.0447607	0.0406308	0.040626	ug/g	0.192947
MGDG(30:3)-H	MGDG(30:3)-H	MGDG	(30:3)	C39 H67 O10	695.474	5.487	0.0954568	3.019	0.368261	0.0848787	0.0123316	0.141761	0.0300963	0.0181049	0.0216343	0.0212708	ug/g	0.0613964
MGDG(30:3e)-H	MGDG(30:3e)-H	MGDG	(30:3e)	C39 H69 O9	681.495	17.3921	0.0598032	0.489288	0.0697689	0.32965	0.0498949	0.0519069	0.00586705	0.0683067	0.076273	0.0754727	ug/g	0.0358896
MGDG(30:8)-H	MGDG(30:8)-H	MGDG	(30:8)	C39 H57 O10	685.396	1.92743	0.0136555	0.706648	0.0554379	0.318295	0.0453169	0.0513358	0.0742472	0.0818805	0.0800901	0.0798755	ug/g	0.0569667
MGDG(30:9e)-H	MGDG(30:9e)-H	MGDG	(30:9e)	C39 H57 O9	669.401	2.04855	0.0286347	0.789652	0.347138	0.47074	0.0839651	0.152977	0.213625	0.187061	0.187043	0.196486	ug/g	0.150189
MGDG(31:1)-H	MGDG(31:1)-H	MGDG	(31:1)	C40 H73 O10	713.521	5.262	0.14009	8.6637	0.363277	0.163072	0.048164	0.645827	0.0172308	0.0251955	0.0317902	0.0251064	ug/g	0.237074
MGDG(31:9e)+HCOO	MGDG(31:9e)+HCOO	MGDG	(31:9e)	C41 H61 O11	729.422	16.1721	0.0616694	4.22535	0.410789	0.273903	0.150303	1.95474	0.0968214	0.179908	0.179867	0.161333	ug/g	0.733955
MGDG(18:1_15:0)+HCOO	MGDG(33:1)+HCOO	MGDG	(18:1_15:0)	C43 H79 O12	787.558	10.5992	0.0249098	3.98137	0.371373	0.568138	1.20509	9.11782	0.67773	0.908358	0.947494	0.907182	ug/g	3.66688
MGDG(18:3_15:1)+HCOO	MGDG(33:4)+HCOO	MGDG	(18:3_15:1)	C43 H73 O12	781.511	8.013	0.245581	13.2455	0.331916	0.133746	0.0319614	0.311818	0.0063946	0.0111716	0.00834639	0.00691918	ug/g	0.116725
MGDG(33:5e)+HCOO	MGDG(33:5e)+HCOO	MGDG	(33:5e)	C43 H73 O11	765.516	7.96284	0.0941379	4.17057	0.361476	0.183973	0.111575	1.19853	0.141841	0.128601	0.108696	0.110845	ug/g	0.483983
MGDG(16:0_18:1)+HCOO	MGDG(34:1)+HCOO	MGDG	(16:0_18:1)	C44 H81 O12	801.573	10.7078	0.862939	3.01634	0.363003	0.118122	0.0846702	0.450324	0.0629649	0.0971124	0.100856	0.000270953	ug/g	0.19932
MGDG(16:0_18:1)+HCOO	MGDG(34:1)+HCOO	MGDG	(16:0_18:1)	C44 H81 O12	801.573	11.618	0.149621	6.34352	0.342046	0.154152	0.117989	0.758865	0.0155316	0.0513791	0.038807	0.0504907	ug/g	0.297462
MGDG(34:2)-H	MGDG(34:2)-H	MGDG	(34:2)	C43 H77 O10	753.552	15.147	0.152457	4.0399	0.428532	0.191055	0.0437776	0.897442	0.0524615	0.0780766	0.0959769	0.0719134	ug/g	0.331227
MGDG(16:0_18:3)+HCOO	MGDG(34:3)+HCOO	MGDG	(16:0_18:3)	C44 H77 O12	797.542	9.2261	0.0283125	4.56352	0.37959	1.13981	4.75007	41.1116	1.95518	3.43753	3.60685	3.43369	ug/g	15.939
MGDG(18:3_16:2)+HCOO	MGDG(34:5)+HCOO	MGDG	(18:3_16:2)	C44 H73 O12	793.511	7.57527	0.0542018	3.41132	0.387785	0.115211	0.0345392	0.253567	0.0213466	0.0293323	0.0321298	0.0292515	ug/g	0.103151
MGDG(34:6)+HCOO	MGDG(34:6)+HCOO	MGDG	(34:6)	C44 H71 O12	791.495	7.796	0.00960829	5.36221	0.33579	0.177722	0.172524	1.16693	0.0703244	0.0869082	0.0885587	0.0874438	ug/g	0.469928
MGDG(17:0_18:2)+HCOO	MGDG(35:2)+HCOO	MGDG	(17:0_18:2)	C45 H81 O12	813.573	10.8534	0.00638729	4.56614	0.373511	0.483831	0.845849	7.67654	0.477204	0.661814	0.654269	0.654858	ug/g	2.99987
MGDG(35:5)+HCOO	MGDG(35:5)+HCOO	MGDG	(35:5)	C45 H75 O12	807.526	5.274	0.258173	11.4854	0.310975	0.0814013	0.0134848	0.112963	0.00532984	0.00328555	0.00496408	0.00322387	ug/g	0.043926
MGDG(16:0_19:5)+HCOO	MGDG(35:5)+HCOO	MGDG	(16:0_19:5)	C45 H75 O12	807.526	8.71274	0.0258032	2.56396	0.456947	0.334225	0.0871063	0.978713	0.11698	0.157942	0.150043	0.153331	ug/g	0.394266
MGDG(18:0_18:3)+HCOO	MGDG(36:3)+HCOO	MGDG	(18:0_18:3)	C46 H81 O12	825.573	10.754	0.0229244	5.8299	0.300606	1.0355	9.75787	41.0258	1.24044	3.0154	2.89584	3.01244	ug/g	17.3414
MGDG(18:2_18:2)+HCOO	MGDG(36:4)+HCOO	MGDG	(18:2_18:2)	C46 H79 O12	823.558	8.82187	0.825162	4.98214	0.392261	1.35341	9.90026	73.9008	0.0235574	8.25924	8.30111	0.264683	ug/g	27.9415
MGDG(18:1_18:3)+HCOO	MGDG(36:4)+HCOO	MGDG	(18:1_18:3)	C46 H79 O12	823.558	9.87542	0.864179	1.86698	0.165462	3.16826	82.5519	72.4222	67.1937	59.4379	0.0845782	59.4757	ug/g	74.0559
MGDG(18:2_18:2)+HCOO	MGDG(36:4)+HCOO	MGDG	(18:2_18:2)	C46 H79 O12	823.558	11.775	0.127708	9.8724	0.401326	0.132136	0.0077627	0.412739	0.00412754	0.016451	0.0133185	0.0132422	ug/g	0.141543
MGDG(18:2_18:2)+HCOO	MGDG(36:4)+HCOO	MGDG	(18:2_18:2)	C46 H79 O12	823.558	12.663	0.5071	1.56339	0.728136	0.304304	0.00872836	0.374843	0.00473267	0.131149	0.0556541	0.0615702	ug/g	0.129435
MGDG(18:2_18:2)+HCOO	MGDG(36:4)+HCOO	MGDG	(18:2_18:2)	C46 H79 O12	823.558	13.509	1.15841	0.173048	0.287091	0.107893	0.000419756	0.00341015	0.00160416	0.0244573	0.00298612	0.00395857	ug/g	0.00181135
MGDG(18:2_18:3)+HCOO	MGDG(36:5)+HCOO	MGDG	(18:2_18:3)	C46 H77 O12	821.542	7.74113	0.0358958	4.30251	0.352842	0.949859	4.34965	30.9959	2.46891	2.99165	2.80822	2.98905	ug/g	12.6048
MGDG(18:2_18:3)+HCOO	MGDG(36:5)+HCOO	MGDG	(18:2_18:3)	C46 H77 O12	821.542	9.06356	0.0125869	3.72125	0.426671	5.06087	68.5919	507.913	0.265054	52.4143	51.3241	51.2551	ug/g	192.257
MGDG(18:2_18:3)+HCOO	MGDG(36:5)+HCOO	MGDG	(18:2_18:3)	C46 H77 O12	821.542	9.64301	0.481516	3.90403	0.124573	0.197318	2.64352	2.56469	0.465868	0.215939	0.637142	0.600307	ug/g	1.89136
MGDG(18:3_18:3)+HCOO	MGDG(36:6)+HCOO	MGDG	(18:3_18:3)	C46 H75 O12	819.526	7.23937	0.104262	7.35461	0.382761	0.254338	0.109586	1.78645	0.0436214	0.0824375	0.0984931	0.0828035	ug/g	0.646554
MGDG(18:3_18:3)+HCOO	MGDG(36:6)+HCOO	MGDG	(18:3_18:3)	C46 H75 O12	819.526	8.85294	0.00697913	5.60498	0.368287	1.16611	4.9047	44.8284	1.63487	3.07941	3.04462	3.04066	ug/g	17.1226
MGDG(19:0_18:3)+HCOO	MGDG(37:3)+HCOO	MGDG	(19:0_18:3)	C47 H83 O12	839.589	11.3375	0.15615	5.55939	0.361675	0.244288	0.231699	2.04141	0.0909854	0.154389	0.154664	0.11619	ug/g	0.788033
MGDG(18:1_20:0)+HCOO	MGDG(38:1)+HCOO	MGDG	(18:1_20:0)	C48 H89 O12	857.636	13.3812	0.0252298	4.83878	0.362862	0.60817	1.66785	12.8817	0.652818	1.05258	1.07062	1.01858	ug/g	5.06746
MGDG(18:1_20:9)+HCOO	MGDG(38:10)+HCOO	MGDG	(18:1_20:9)	C48 H71 O12	839.495	6.43966	0.03329	3.93758	0.361486	0.3242	0.523074	2.99534	0.164861	0.317793	0.317804	0.29982	ug/g	1.22776
MGDG(18:2_20:9)+HCOO	MGDG(38:11)+HCOO	MGDG	(18:2_20:9)	C48 H69 O12	837.479	5.69	0.356224	5.73244	0.281548	0.0614438	0.0229958	0.139825	0.0176198	0.0125948	0.006177	0.0127054	ug/g	0.0601469
MGDG(18:1_20:1)+HCOO	MGDG(38:2)+HCOO	MGDG	(18:1_20:1)	C48 H87 O12	855.62	12.3295	0.0047439	4.16905	0.354135	0.444441	0.936348	6.51127	0.52823	0.635955	0.635958	0.641196	ug/g	2.65862
MGDG(20:1_18:2)+HCOO	MGDG(38:3)+HCOO	MGDG	(20:1_18:2)	C48 H85 O12	853.605	11.4366	0.128625	7.42955	0.367814	0.487447	0.497187	6.49869	0.211703	0.275346	0.347434	0.347343	ug/g	2.40253
MGDG(20:0_18:3)+HCOO	MGDG(38:3)+HCOO	MGDG	(20:0_18:3)	C48 H85 O12	853.605	11.9136	0.161929	2.47437	0.492281	0.504871	0.240149	1.97626	0.0882367	0.368521	0.281263	0.281626	ug/g	0.768216
MGDG(20:1_18:3)+HCOO	MGDG(38:4)+HCOO	MGDG	(20:1_18:3)	C48 H83 O12	851.589	10.4804	0.238552	4.69645	0.282552	0.144093	0.214996	1.12162	0.148863	0.134472	0.0912372	0.0905881	ug/g	0.495159
MGDG(18:3_20:2)+HCOO	MGDG(38:5)+HCOO	MGDG	(18:3_20:2)	C48 H81 O12	849.573	9.66721	0.0257286	3.81705	0.395154	0.263807	0.188846	1.64065	0.101446	0.167108	0.173518	0.165248	ug/g	0.643648
MGDG(39:4)-H	MGDG(39:4)-H	MGDG	(39:4)	C48 H83 O10	819.599	10.963	0.0925698	0.532975	0.409742	0.528073	0.006499	0.265454	0.00315803	0.181588	0.153673	0.18092	ug/g	0.0917038
MGDG(40:12e)+HCOO	MGDG(40:12e)+HCOO	MGDG	(40:12e)	C50 H73 O11	849.516	4.992	0.299457	14.9182	0.314077	0.138367	0.0432831	0.304273	0.00230469	0.00924828	0.00511579	0.00908778	ug/g	0.11662
MGDG(40:5)-H	MGDG(40:5)-H	MGDG	(40:5)	C49 H83 O10	831.599	10.8946	0.0271533	5.12788	0.351234	1.4038	8.11278	72.6154	5.50634	5.7811	5.50972	5.52596	ug/g	28.7448
MGDG(18:2_23:0)+HCOO	MGDG(41:2)+HCOO	MGDG	(18:2_23:0)	C51 H93 O12	897.667	14.124	0.0727306	6.49273	0.401423	0.223794	0.0806237	1.44745	0.0211981	0.0762692	0.0862183	0.0761293	ug/g	0.516425
MGDG(41:5)+HCOO	MGDG(41:5)+HCOO	MGDG	(41:5)	C51 H87 O12	891.62	8.858	0.0398954	5.01248	0.428409	0.184803	0.0512736	0.912652	0.00800264	0.0676009	0.063367	0.0629338	ug/g	0.323976
MGDG(18:1_24:0)+HCOO	MGDG(42:1)+HCOO	MGDG	(18:1_24:0)	C52 H97 O12	913.699	15.1975	0.0425773	6.48631	0.381025	0.235348	0.125781	1.64325	0.0445788	0.0960127	0.0886625	0.0949304	ug/g	0.604536
MGDG(42:12)-H	MGDG(42:12)-H	MGDG	(42:12)	C51 H73 O10	845.521	4.762	0.0156012	4.56465	0.413206	0.463509	0.499436	5.8035	0.124129	0.465031	0.465187	0.47779	ug/g	2.14236
MGDG(42:12)-H	MGDG(42:12)-H	MGDG	(42:12)	C51 H73 O10	845.521	6.02021	0.0296377	5.34205	0.390907	0.314396	0.219044	3.14655	0.142411	0.222642	0.222634	0.211401	ug/g	1.16934
MGDG(42:13)-H	MGDG(42:13)-H	MGDG	(42:13)	C51 H71 O10	843.505	5.1548	0.0584421	4.16045	0.400663	0.295365	0.197844	2.38656	0.151683	0.208729	0.233494	0.215418	ug/g	0.912028
MGDG(42:14)-H	MGDG(42:14)-H	MGDG	(42:14)	C51 H69 O10	841.49	3.17021	0.100656	5.48965	0.362943	0.231849	0.244493	1.84522	0.0504514	0.114847	0.137553	0.137453	ug/g	0.713387
MGDG(42:5)-H	MGDG(42:5)-H	MGDG	(42:5)	C51 H87 O10	859.63	11.986	0.425754	8.35677	0.278768	0.895867	2.86195	15.8698	1.13132	0.402796	0.98487	0.989218	ug/g	6.62102
MGDG(43:10)-H	MGDG(43:10)-H	MGDG	(43:10)	C52 H79 O10	863.568	9.484	0.0285167	2.72585	0.365089	0.517052	0.581741	2.66071	0.329823	0.451215	0.430084	0.429218	ug/g	1.19076
MGDG(43:5)-H	MGDG(43:5)-H	MGDG	(43:5)	C52 H89 O10	873.646	12.6381	0.0174282	5.51705	0.350513	0.351743	0.475983	4.35677	0.294106	0.312784	0.312966	0.303526	ug/g	1.70895
MGDG(18:2_26:0)+HCOO	MGDG(44:2)+HCOO	MGDG	(18:2_26:0)	C54 H99 O12	939.714	15.2984	0.00831659	6.83555	0.399224	0.212196	0.0678671	1.2707	0.0179914	0.0664606	0.0664788	0.0655169	ug/g	0.452186
MGDG(45:10)+HCOO	MGDG(45:10)+HCOO	MGDG	(45:10)	C55 H85 O12	937.605	12.802	0.0483966	4.67511	0.374213	0.184732	0.119015	1.14713	0.0718167	0.092812	0.100726	0.0926497	ug/g	0.445987
MGDG(46:2)+HCOO	MGDG(46:2)+HCOO	MGDG	(46:2)	C56 H103 O12	967.746	15.228	0.0343191	3.24126	0.247413	0.0647186	0.0254891	0.0911094	0.018823	0.0144772	0.0136865	0.0136168	ug/g	0.0451405
MGDG(47:12)-H	MGDG(47:12)-H	MGDG	(47:12)	C56 H83 O10	915.599	8.57731	0.0743402	11.0395	0.30794	0.555035	0.366006	5.2548	0.543476	0.194032	0.170152	0.194203	ug/g	2.05476
MGDG(50:14e)+HCOO	MGDG(50:14e)+HCOO	MGDG	(50:14e)	C60 H89 O11	985.641	11.4318	0.0511791	3.10586	0.356605	0.230477	0.144149	0.819867	0.105002	0.117009	0.119123	0.108062	ug/g	0.356339
MGDG(51:7)+HCOO	MGDG(51:7)+HCOO	MGDG	(51:7)	C61 H103 O12	1027.75	13.789	0.0130701	4.2123	0.375071	0.46291	0.735871	6.52453	0.481406	0.617004	0.617507	0.603394	ug/g	2.5806
MGDG(24:1_29:4)+HCOO	MGDG(53:5)+HCOO	MGDG	(24:1_29:4)	C63 H111 O12	1059.81	15.786	0.0229546	4.61599	0.35988	0.252393	0.275921	2.25858	0.160135	0.192141	0.199743	0.191879	ug/g	0.898213
MGDG(58:7)+HCOO	MGDG(58:7)+HCOO	MGDG	(58:7)	C68 H117 O12	1125.86	15.999	0.0430719	4.62567	0.367974	0.100912	0.0436785	0.338746	0.0173712	0.0302427	0.02811	0.0280771	ug/g	0.133265
MGDG(59:7)+HCOO	MGDG(59:7)+HCOO	MGDG	(59:7)	C69 H119 O12	1139.87	16.2225	0.0248589	4.20479	0.382506	0.161092	0.0842811	0.748413	0.0466084	0.0716737	0.068407	0.0690383	ug/g	0.293101
MGDG(10:0e_10:0)+NH4	MGDG(20:0e)+NH4	MGDG	(10:0e_10:0)	C29 H60 O9 N1	566.426	3.86106	0.0413751	7.44051	0.428704	0.794794	0.170112	16.6608	0.0101349	0.745388	0.789224	0.728807	ug/g	5.61367
MGDG(16:0_16:0)+Na	MGDG(32:0)+Na	MGDG	(16:0_16:0)	C41 H78 O10 Na1	753.549	11.1453	0.0424524	5.38532	0.38386	0.314357	0.303852	3.15015	0.0939055	0.226548	0.223254	0.209008	ug/g	1.18263
MGDG(18:1_14:0)+NH4	MGDG(32:1)+NH4	MGDG	(18:1_14:0)	C41 H80 O10 N1	746.578	10.0466	0.0329327	2.7154	0.46868	0.251012	0.0616805	0.609576	0.0378889	0.0892314	0.0881207	0.0838046	ug/g	0.236382
MGDG(18:1_15:0)+NH4	MGDG(33:1)+NH4	MGDG	(18:1_15:0)	C42 H82 O10 N1	760.593	10.4069	0.0383794	3.57196	0.490873	1.8367	1.65981	52.8257	0.15745	5.25888	4.88091	5.15795	ug/g	18.2143
MGDG(15:0_18:3)+Na	MGDG(33:3)+Na	MGDG	(15:0_18:3)	C42 H74 O10 Na1	761.517	8.95086	0.0480942	3.5763	0.402532	0.300419	0.241545	1.81173	0.0905128	0.196009	0.210744	0.19269	ug/g	0.714596
MGDG(16:0_18:0)+NH4	MGDG(34:0)+NH4	MGDG	(16:0_18:0)	C43 H86 O10 N1	776.625	11.2167	0.0265466	6.68194	0.370708	0.265687	0.19014	2.07333	0.0531274	0.119098	0.114025	0.113573	ug/g	0.7722
MGDG(16:0_18:0)+Na	MGDG(34:0)+Na	MGDG	(16:0_18:0)	C43 H82 O10 Na1	781.58	12.317	0.019346	5.62551	0.376264	0.106696	0.0418615	0.366947	0.00704639	0.0240933	0.0249622	0.0248676	ug/g	0.138618
MGDG(16:0_18:1)+Na	MGDG(34:1)+Na	MGDG	(16:0_18:1)	C43 H80 O10 Na1	779.564	11.2593	0.018103	4.62852	0.387916	1.03778	3.5014	32.8671	1.31158	2.75351	2.72859	2.65875	ug/g	12.56
MGDG(16:0_18:2)+Na	MGDG(34:2)+Na	MGDG	(16:0_18:2)	C43 H78 O10 Na1	777.549	10.2951	0.0353421	4.38739	0.395014	1.62188	7.02971	75.1938	3.85173	6.73185	6.28317	6.60375	ug/g	28.6918
MGDG(16:1_18:2)+Na	MGDG(34:3)+Na	MGDG	(16:1_18:2)	C43 H76 O10 Na1	775.533	9.41825	0.0259071	3.93139	0.391111	0.819763	2.0754	16.6444	0.872403	1.697	1.61344	1.67309	ug/g	6.53074
MGDG(18:2_16:2)+Na	MGDG(34:4)+Na	MGDG	(18:2_16:2)	C43 H74 O10 Na1	773.517	8.40628	0.0824379	3.51857	0.370856	0.154647	0.0856346	0.522381	0.040605	0.0591415	0.0672557	0.0579449	ug/g	0.216207
MGDG(18:1_17:0)+Na	MGDG(35:1)+Na	MGDG	(18:1_17:0)	C44 H82 O10 Na1	793.58	11.8193	0.0465161	3.47452	0.402221	0.512738	0.629985	4.88681	0.304406	0.564807	0.529905	0.580686	ug/g	1.9404
MGDG(17:0_18:2)+NH4	MGDG(35:2)+NH4	MGDG	(17:0_18:2)	C44 H84 O10 N1	786.609	10.6296	0.0412172	3.79668	0.480167	1.41822	1.22572	35.1393	0.068369	3.35079	3.12842	3.11689	ug/g	12.1445
MGDG(17:0_18:3)+Na	MGDG(35:3)+Na	MGDG	(17:0_18:3)	C44 H78 O10 Na1	789.549	10.056	0.00310085	3.97532	0.38846	0.419082	0.523173	4.5594	0.28839	0.449418	0.451963	0.449694	ug/g	1.79032
MGDG(18:2_17:2)+Na	MGDG(35:4)+Na	MGDG	(18:2_17:2)	C44 H76 O10 Na1	787.533	8.93547	0.0266342	3.11738	0.364491	0.173271	0.0933279	0.451638	0.0392415	0.0639151	0.06065	0.0628381	ug/g	0.194736
MGDG(18:0_18:1)+NH4	MGDG(36:1)+NH4	MGDG	(18:0_18:1)	C45 H88 O10 N1	802.64	11.2648	0.0192309	5.52448	0.367349	0.456358	0.748382	6.93657	0.287943	0.491105	0.479201	0.472887	ug/g	2.65763
MGDG(18:0_18:1)+Na	MGDG(36:1)+Na	MGDG	(18:0_18:1)	C45 H84 O10 Na1	807.596	12.3545	0.0472743	5.86458	0.361227	0.709138	1.63868	16.4467	0.826463	1.13236	1.03582	1.05658	ug/g	6.30396
MGDG(18:0_18:2)+NH4	MGDG(36:2)+NH4	MGDG	(18:0_18:2)	C45 H86 O10 N1	800.625	10.2976	0.0141616	5.42115	0.370712	0.863122	2.62399	24.7602	1.01046	1.77419	1.7352	1.72836	ug/g	9.46488
MGDG(18:0_18:2)+Na	MGDG(36:2)+Na	MGDG	(18:0_18:2)	C45 H82 O10 Na1	805.58	11.3078	0.0245119	3.97193	0.365835	0.921277	3.10443	24.6623	2.21544	2.58318	2.46177	2.50356	ug/g	9.99404
MGDG(18:1_18:2)+Na	MGDG(36:3)+Na	MGDG	(18:1_18:2)	C45 H80 O10 Na1	803.564	10.4078	0.00211272	4.3364	0.392868	1.39734	5.81336	55.4882	2.57743	4.90528	4.90337	4.92222	ug/g	21.293
MGDG(18:2_18:2)+Na	MGDG(36:4)+Na	MGDG	(18:2_18:2)	C45 H78 O10 Na1	801.549	9.44135	0.00962338	3.75235	0.37681	3.18425	34.7349	244.644	17.3416	26.6504	26.2354	26.1901	ug/g	98.9068
MGDG(18:1_18:3)+Na	MGDG(36:4)+Na	MGDG	(18:1_18:3)	C45 H78 O10 Na1	801.549	10.0354	0.0544944	4.64292	0.387083	0.372909	0.423306	4.28634	0.20532	0.37399	0.348221	0.336382	ug/g	1.63832
MGDG(18:2_18:3)+Na	MGDG(36:5)+Na	MGDG	(18:2_18:3)	C45 H76 O10 Na1	799.533	8.60348	0.0106569	3.68839	0.382788	3.07135	29.4835	214.288	14.9208	23.6666	23.2292	23.2412	ug/g	86.2307
MGDG(18:2_18:3)+Na	MGDG(36:5)+Na	MGDG	(18:2_18:3)	C45 H76 O10 Na1	799.533	9.361	0.473157	11.5803	0.314618	0.244256	0.110564	1.04377	0.0556921	0.0446345	0.0158033	0.0440515	ug/g	0.403341
MGDG(18:3_18:3)+Na	MGDG(36:6)+Na	MGDG	(18:3_18:3)	C45 H74 O10 Na1	797.517	7.76127	0.0239555	3.6964	0.375116	1.96657	12.9036	90.696	6.99978	10.1984	9.7227	9.99975	ug/g	36.8665
MGDG(18:3_18:3)+Na	MGDG(36:6)+Na	MGDG	(18:3_18:3)	C45 H74 O10 Na1	797.517	8.1984	0.823991	9.30795	0.399614	2.20752	1.38917	127.377	3.3454	0.229635	6.98443	6.97934	ug/g	44.0372
MGDG(18:1_19:0)+Na	MGDG(37:1)+Na	MGDG	(18:1_19:0)	C46 H86 O10 Na1	821.611	12.9296	0.00281016	3.79483	0.357378	0.295612	0.378422	2.3514	0.193481	0.257351	0.257019	0.255969	ug/g	0.974435
MGDG(37:2)+NH4	MGDG(37:2)+NH4	MGDG	(37:2)	C46 H88 O10 N1	814.64	10.258	0.246996	1.37197	0.762509	0.407902	0.0466111	0.48396	0.0152211	0.153671	0.094871	0.149275	ug/g	0.181931
MGDG(37:2)+NH4	MGDG(37:2)+NH4	MGDG	(37:2)	C46 H88 O10 N1	814.64	11.283	0.0654405	0.403272	0.105476	0.477629	0.0251602	0.136572	0.00913571	0.13628	0.135526	0.151898	ug/g	0.056956
MGDG(19:0_18:2)+Na	MGDG(37:2)+Na	MGDG	(19:0_18:2)	C46 H84 O10 Na1	819.596	11.8885	0.0242626	4.15979	0.431108	0.326555	0.190403	2.44638	0.0472841	0.220561	0.21451	0.210171	ug/g	0.894689
MGDG(19:0_18:3)+Na	MGDG(37:3)+Na	MGDG	(19:0_18:3)	C46 H82 O10 Na1	817.58	10.9416	0.1796	4.00636	0.47325	0.177236	0.00374088	0.655596	0.0197063	0.0447834	0.0625803	0.0621277	ug/g	0.226348
MGDG(37:4)+NH4	MGDG(37:4)+NH4	MGDG	(37:4)	C46 H84 O10 N1	810.609	9.44973	0.0388616	2.82817	0.377595	0.38195	0.309465	1.61132	0.181285	0.252199	0.236706	0.254357	ug/g	0.700691
MGDG(19:1_18:3)+Na	MGDG(37:4)+Na	MGDG	(19:1_18:3)	C46 H80 O10 Na1	815.564	10.086	0.0165253	3.57099	0.417978	0.457471	0.432165	3.98576	0.192523	0.422216	0.435343	0.433523	ug/g	1.53682
MGDG(37:4)+H	MGDG(37:4)+H	MGDG	(37:4)	C46 H81 O10	793.582	11.847	0.00970584	2.54344	0.471589	0.653059	0.448756	3.54668	0.217777	0.54823	0.549998	0.558269	ug/g	1.4044
MGDG(37:4)+NH4	MGDG(37:4)+NH4	MGDG	(37:4)	C46 H84 O10 N1	810.609	12.374	0.484289	9.02903	0.289516	0.0750261	0.0226931	0.116245	0.00404522	0.00674757	0.0023268	0.00676158	ug/g	0.0476611
MGDG(37:5)+NH4	MGDG(37:5)+NH4	MGDG	(37:5)	C46 H82 O10 N1	808.593	8.59939	0.0458114	3.6381	0.351653	0.25163	0.260148	1.55504	0.150322	0.189518	0.174212	0.176527	ug/g	0.655169
MGDG(37:6)+NH4	MGDG(37:6)+NH4	MGDG	(37:6)	C46 H80 O10 N1	806.578	7.75499	0.105641	5.54853	0.297424	0.0892013	0.0497847	0.291174	0.0282553	0.0248076	0.0214298	0.0203053	ug/g	0.123071
MGDG(20:0_18:2)+NH4	MGDG(38:2)+NH4	MGDG	(20:0_18:2)	C47 H90 O10 N1	828.656	11.3842	0.0248081	5.26521	0.36804	0.532505	1.05879	9.59502	0.437737	0.721872	0.695943	0.688755	ug/g	3.69718
MGDG(20:0_18:2)+Na	MGDG(38:2)+Na	MGDG	(20:0_18:2)	C47 H86 O10 Na1	833.611	12.4906	0.0190261	4.48447	0.402395	0.315674	0.2082	2.87545	0.15865	0.245989	0.24005	0.236968	ug/g	1.08077
MGDG(20:0_18:3)+NH4	MGDG(38:3)+NH4	MGDG	(20:0_18:3)	C47 H88 O10 N1	826.64	10.4015	0.0222953	5.28477	0.361209	0.657775	1.89518	14.9866	0.617659	1.07644	1.12418	1.11067	ug/g	5.83315
MGDG(20:0_18:3)+NH4	MGDG(38:3)+NH4	MGDG	(20:0_18:3)	C47 H88 O10 N1	826.64	10.802	0.0429189	10.1054	0.378186	0.354396	0.129477	2.83611	0.0519688	0.0978176	0.0963915	0.1044	ug/g	1.00585
MGDG(20:0_18:3)+Na	MGDG(38:3)+Na	MGDG	(20:0_18:3)	C47 H84 O10 Na1	831.596	11.6536	0.0589894	3.77453	0.402761	0.291303	0.196856	1.88382	0.117369	0.203446	0.181335	0.197555	ug/g	0.732681
MGDG(38:4)+NH4	MGDG(38:4)+NH4	MGDG	(38:4)	C47 H86 O10 N1	824.625	9.42771	0.0107597	2.89209	0.379426	1.91347	7.58593	43.5764	5.1087	6.55339	6.48949	6.41398	ug/g	18.757
MGDG(20:1_18:3)+Na	MGDG(38:4)+Na	MGDG	(20:1_18:3)	C47 H82 O10 Na1	829.58	10.6365	0.140482	6.96999	0.330998	0.205597	0.173703	1.20202	0.0432395	0.0579277	0.0769361	0.0687178	ug/g	0.472987
MGDG(38:5)+NH4	MGDG(38:5)+NH4	MGDG	(38:5)	C47 H84 O10 N1	822.609	8.59245	0.0182776	3.16812	0.373228	1.73031	8.14033	46.4894	4.4127	6.32858	6.10173	6.20613	ug/g	19.6808
MGDG(38:6)+NH4	MGDG(38:6)+NH4	MGDG	(38:6)	C47 H82 O10 N1	820.593	7.76479	0.0457849	4.17575	0.349647	0.747591	2.98884	18.5183	1.33705	1.91923	1.76539	1.78606	ug/g	7.61473
MGDG(38:8)+H	MGDG(38:8)+H	MGDG	(38:8)	C47 H75 O10	799.535	8.06151	0.044263	3.75682	0.413666	0.17368	0.0493338	0.663639	0.0497314	0.070153	0.0643449	0.0685206	ug/g	0.254235
MGDG(39:2)+NH4	MGDG(39:2)+NH4	MGDG	(39:2)	C48 H92 O10 N1	842.672	11.29	0.032775	0.21448	0.00817536	0.738164	0.0221661	0.172079	0.0131241	0.312711	0.32052	0.333615	ug/g	0.069123
MGDG(9:0_30:5)+H	MGDG(39:5)+H	MGDG	(9:0_30:5)	C48 H83 O10	819.598	11.3695	0.0489276	0.0436638	1.21891e-05	0.675546	0.0115974	0.0214909	0.00106258	0.254322	0.252411	0.275399	ug/g	0.0113836
MGDG(40:3)+NH4	MGDG(40:3)+NH4	MGDG	(40:3)	C49 H92 O10 N1	854.672	11.512	0.0927022	0.985626	0.986982	0.56476	0.0563455	0.584989	0.0151566	0.231122	0.198458	0.236485	ug/g	0.21883
MGDG(41:3)+NH4	MGDG(41:3)+NH4	MGDG	(41:3)	C50 H94 O10 N1	868.687	11.292	0.03041	0.0752641	8.32736e-05	0.453085	0.0027243	0.0215621	0.00227849	0.116175	0.115049	0.121732	ug/g	0.00885495
MGDG(41:3)+NH4	MGDG(41:3)+NH4	MGDG	(41:3)	C50 H94 O10 N1	868.687	13.408	0.138195	3.396	0.337491	0.171172	0.12407	0.71135	0.0948053	0.0768044	0.0997775	0.0973363	ug/g	0.310075
MGDG(42:0)+H	MGDG(42:0)+H	MGDG	(42:0)	C51 H99 O10	871.723	15.7018	0.495531	0.556487	0.434425	0.420552	0.016778	0.185505	0.0184013	0.17183	0.168154	0.0565815	ug/g	0.0735614
MGDG(18:2_24:0)+Na	MGDG(42:2)+Na	MGDG	(18:2_24:0)	C51 H94 O10 Na1	889.674	14.6248	0.0362397	6.84232	0.357952	0.258368	0.132058	1.9644	0.131265	0.112951	0.107203	0.105426	ug/g	0.742573
MGDG(18:2_25:0)+NH4	MGDG(43:2)+NH4	MGDG	(18:2_25:0)	C52 H100 O10 N1	898.734	15.06	0.469508	27.7081	0.260811	0.42348	0.218883	1.74167	0.153002	0.0133229	0.0257648	0.0371915	ug/g	0.704517
MGDG(44:1)+H	MGDG(44:1)+H	MGDG	(44:1)	C53 H101 O10	897.739	16.086	0.0819878	1.51361	0.486698	0.48752	0.0835138	0.982912	1.06041	0.499603	0.480035	0.425501	ug/g	0.708944
MGDG(47:12)+Na	MGDG(47:12)+Na	MGDG	(47:12)	C56 H84 O10 Na1	939.596	6.45724	0.00639293	6.73012	0.29892	0.219719	0.121118	1.36217	0.201607	0.0828666	0.0839125	0.0835722	ug/g	0.561631
MGMG(18:0)+HCOO	MGMG(18:0)+HCOO	MGMG	(18:0)	C28 H53 O11	565.359	3.64025	0.0188533	5.23432	0.403373	0.501057	0.554082	7.50638	0.184456	0.530367	0.531165	0.513634	ug/g	2.74831	9.59213
MGMG(18:2)+HCOO	MGMG(18:2)+HCOO	MGMG	(18:2)	C28 H49 O11	561.328	2.04706	0.182022	19.6613	0.362674	1.02357	0.632746	17.4167	0.290626	0.278589	0.277926	0.376284	ug/g	6.11335
MGMG(20:0)+HCOO	MGMG(20:0)+HCOO	MGMG	(20:0)	C30 H57 O11	593.391	5.32426	0.0125175	4.53125	0.379512	0.238841	0.206262	1.78873	0.0881064	0.154617	0.154053	0.151049	ug/g	0.694367
MGMG(30:5)+HCOO	MGMG(30:5)+HCOO	MGMG	(30:5)	C40 H67 O11	723.469	3.163	0.116713	8.77354	0.0299008	0.107102	0.0315961	0.0546833	0.0220476	0.00361542	0.00415831	0.00457328	ug/g	0.036109
OAHFA(19:0_28:3)-H	OAHFA(47:3)-H	OAHFA	(19:0_28:3)	C47 H85 O4	713.645	15.273	0.0749906	0.543212	0.261938	1.81559	0.338344	2.62448	0.495707	2.2642	2.15242	1.95021	ug/g	1.15284	7.91222
OAHFA(48:9)-H	OAHFA(48:9)-H	OAHFA	(48:9)	C48 H75 O4	715.567	14.2388	0.0604779	1.86234	0.654127	1.97996	0.527767	18.8443	0.0207284	3.60709	3.57674	3.22927	ug/g	6.46426
OAHFA(49:3)-H	OAHFA(49:3)-H	OAHFA	(49:3)	C49 H89 O4	741.677	15.891	0.0884491	0.699587	0.600893	0.793709	0.0564147	0.739475	0.0894584	0.425919	0.45695	0.382661	ug/g	0.295116
PA(17:0_6:0)-H	PA(23:0)-H	PA	(17:0_6:0)	C26 H50 O8 N0 P1	521.325	2.45	0.148586	7.50332	0.413277	0.417455	0.12635	4.65038	0.0341543	0.244593	0.181149	0.215425	ug/g	1.60363	1260.72
PA(25:1)-H	PA(25:1)-H	PA	(25:1)	C28 H52 O8 N0 P1	547.341	5.17053	0.00430427	8.52945	0.423267	1.07493	0.172452	29.1683	0.00935363	1.14411	1.14422	1.15271	ug/g	9.78337
PA(27:1e)-H	PA(27:1e)-H	PA	(27:1e)	C30 H58 O7 N0 P1	561.393	7.93207	0.121572	8.09351	0.424688	0.463385	0.0451096	5.54501	0.00385747	0.198055	0.247156	0.245958	ug/g	1.86466
PA(30:4e)-H	PA(30:4e)-H	PA	(30:4e)	C33 H58 O7 N0 P1	597.393	6.632	0.0160992	2.56771	0.429027	0.891779	1.0418	6.74986	0.690588	1.1216	1.09155	1.09027	ug/g	2.82742
PA(16:0_16:0)-H	PA(32:0)-H	PA	(16:0_16:0)	C35 H68 O8 N0 P1	647.466	17.1875	0.756104	0.517035	0.452571	2.30649	0.223779	1.48556	7.88521	8.92533	8.84623	0.78531	ug/g	3.19818
PA(9:0_24:1)-H	PA(33:1)-H	PA	(9:0_24:1)	C36 H68 O8 N0 P1	659.466	8.05897	0.00347476	4.06413	0.279359	0.238397	0.862889	6.80955	1.62289	0.765394	0.761377	0.760393	ug/g	3.09844
PA(33:2)-H	PA(33:2)-H	PA	(33:2)	C36 H66 O8 N0 P1	657.45	7.488	0.0456869	4.26977	0.296767	0.143364	0.203269	2.16225	0.498379	0.235373	0.217822	0.217543	ug/g	0.954633
PA(15:0_18:2)-H	PA(33:2)-H	PA	(15:0_18:2)	C36 H66 O8 N0 P1	657.45	10.287	0.0952561	3.0763	0.462278	0.167392	0.0255721	0.374243	0.0219993	0.0432427	0.0507326	0.0431418	ug/g	0.140605
PA(15:0_18:2)-H	PA(33:2)-H	PA	(15:0_18:2)	C36 H66 O8 N0 P1	657.45	17.2233	0.0710561	2.55405	0.496728	0.240715	0.0403193	0.491776	0.0290795	0.0757715	0.0766937	0.0672542	ug/g	0.187058
PA(16:0_18:1)-H	PA(34:1)-H	PA	(16:0_18:1)	C37 H70 O8 N0 P1	673.481	7.911	0.0958045	6.41038	0.396241	0.277909	0.089343	2.33001	0.0967265	0.123458	0.145306	0.123737	ug/g	0.838693
PA(16:0_18:1)-H	PA(34:1)-H	PA	(16:0_18:1)	C37 H70 O8 N0 P1	673.481	11.6173	0.169802	6.68393	0.300726	0.177668	0.114502	0.86137	0.0870127	0.0633998	0.0477382	0.0478829	ug/g	0.354295
PA(16:0_18:2)-H	PA(34:2)-H	PA	(16:0_18:2)	C37 H68 O8 N0 P1	671.466	17.3652	0.09719	4.70542	0.353648	7.53313	245.536	2139.43	180.792	191.788	192.127	161.362	ug/g	855.251
PA(16:0_18:3)-H	PA(34:3)-H	PA	(16:0_18:3)	C37 H66 O8 N0 P1	669.45	8.56086	0.234971	18.3488	0.339591	0.368174	0.130093	2.11227	0.0662993	0.053157	0.0379924	0.0346717	ug/g	0.769554
PA(16:0_18:3)-H	PA(34:3)-H	PA	(16:0_18:3)	C37 H66 O8 N0 P1	669.45	9.61935	0.181024	3.06911	0.315172	0.16971	0.140206	0.539848	0.0691825	0.0729635	0.0983832	0.0727755	ug/g	0.249746
PA(16:0_18:3)-H	PA(34:3)-H	PA	(16:0_18:3)	C37 H66 O8 N0 P1	669.45	13.188	0.362392	23.9489	0.353248	0.548511	0.0939465	4.59746	0.189077	0.0553092	0.0521812	0.0962968	ug/g	1.62683
PA(16:0_18:3)-H	PA(34:3)-H	PA	(16:0_18:3)	C37 H66 O8 N0 P1	669.45	14.0865	0.0881837	5.59762	0.301731	0.207264	0.270288	1.55262	0.133184	0.122437	0.104622	0.122391	ug/g	0.652029
PA(16:0_18:3)-H	PA(34:3)-H	PA	(16:0_18:3)	C37 H66 O8 N0 P1	669.45	15.0524	0.227176	22.3991	0.37424	0.415081	0.0693121	2.88886	0.0180385	0.0371544	0.0399185	0.0557987	ug/g	0.99207
PA(16:0_18:3)-H	PA(34:3)-H	PA	(16:0_18:3)	C37 H66 O8 N0 P1	669.45	17.3754	0.205674	6.63949	0.382174	1.46652	6.19297	63.1414	0.179991	4.31388	3.15589	3.00006	ug/g	23.1714
PA(35:1)-H	PA(35:1)-H	PA	(35:1)	C38 H72 O8 N0 P1	687.497	9.223	0.0573313	4.6918	0.283749	0.0922427	0.0759512	0.530944	0.0943829	0.0485023	0.0531007	0.0478658	ug/g	0.233759
PA(35:1)-H	PA(35:1)-H	PA	(35:1)	C38 H72 O8 N0 P1	687.497	9.873	0.0747634	3.73934	0.376475	0.140174	0.04579	0.583786	0.0790356	0.0603659	0.0686197	0.060516	ug/g	0.236204
PA(17:0_18:2)-H	PA(35:2)-H	PA	(17:0_18:2)	C38 H70 O8 N0 P1	685.481	17.3103	0.819408	0.563394	0.541583	1.61722	0.249795	0.513068	5.05676	5.08869	5.05548	0.1854	ug/g	1.93988
PA(35:3)-H	PA(35:3)-H	PA	(35:3)	C38 H68 O8 N0 P1	683.466	7.31696	0.00284849	4.15364	0.320029	0.312107	0.631991	4.21442	0.560186	0.434669	0.434523	0.432459	ug/g	1.8022
PA(18:0_18:2)-H	PA(36:2)-H	PA	(18:0_18:2)	C39 H72 O8 N0 P1	699.497	17.2177	1.15187	4.07704	0.225352	0.413246	0.623747	0.221716	1.59498	0.46485	0.0718669	0.0618652	ug/g	0.813481
PA(18:1_18:2)-H	PA(36:3)-H	PA	(18:1_18:2)	C39 H70 O8 N0 P1	697.481	13.267	0.047295	4.49068	0.321008	0.186596	0.343809	1.52362	0.0754185	0.152084	0.140521	0.140034	ug/g	0.647614
PA(18:2_18:2)-H	PA(36:4)-H	PA	(18:2_18:2)	C39 H68 O8 N0 P1	695.466	17.3766	0.148597	247.454	0.374065	7.15554	0.983798	709.92	0.752515	0.880105	1.12307	0.872735	ug/g	237.219
PA(18:3_18:2)-H	PA(36:5)-H	PA	(18:3_18:2)	C39 H66 O8 N0 P1	693.45	6.661	0.2229	7.50979	0.399154	0.270743	0.0907112	2.00141	0.0237748	0.0944421	0.114584	0.0727255	ug/g	0.705298
PA(18:3_18:2)-H	PA(36:5)-H	PA	(18:3_18:2)	C39 H66 O8 N0 P1	693.45	7.262	0.11367	8.71655	0.352504	0.19586	0.0625092	0.904926	0.0440132	0.0410395	0.0336065	0.0413918	ug/g	0.33715
PA(18:3_18:2)-H	PA(36:5)-H	PA	(18:3_18:2)	C39 H66 O8 N0 P1	693.45	8.02679	0.147215	3.92708	0.303616	0.187754	0.282178	1.71769	0.276955	0.209205	0.21016	0.160411	ug/g	0.758942
PA(18:3_18:2)-H	PA(36:5)-H	PA	(18:3_18:2)	C39 H66 O8 N0 P1	693.45	8.58009	0.62793	13.8517	0.343946	1.97709	0.570926	71.5607	6.66801	2.49426	2.66948	0.525066	ug/g	26.2665
PA(18:3_18:2)-H	PA(36:5)-H	PA	(18:3_18:2)	C39 H66 O8 N0 P1	693.45	13.2961	0.0665842	2.48732	0.475078	0.375533	0.128742	1.10505	0.0831526	0.190057	0.169795	0.169612	ug/g	0.438983
PA(18:3_18:2)-H	PA(36:5)-H	PA	(18:3_18:2)	C39 H66 O8 N0 P1	693.45	14.034	0.328666	9.8348	0.378327	0.415002	0.163849	3.9877	0.0987428	0.109312	0.124872	0.197984	ug/g	1.41676
PA(18:3_18:2)-H	PA(36:5)-H	PA	(18:3_18:2)	C39 H66 O8 N0 P1	693.45	14.8	0.253546	5.32929	0.374442	0.168594	0.0688093	0.997551	0.0733406	0.0881861	0.0522309	0.0734391	ug/g	0.3799
PA(18:3_18:2)-H	PA(36:5)-H	PA	(18:3_18:2)	C39 H66 O8 N0 P1	693.45	17.3645	0.0733166	0.500174	0.269646	4.48927	18.9659	3.37802	0.131472	15.5887	15.6358	13.7106	ug/g	7.4918
PA(19:0_18:2)-H	PA(37:2)-H	PA	(19:0_18:2)	C40 H74 O8 N0 P1	713.513	17.371	1.21797	0.873994	0.898572	0.112005	0.00721685	0.0405172	0.00333611	0.00617072	0.0468674	0.00539496	ug/g	0.0170234
PA(20:4e_17:0)-H	PA(37:4e)-H	PA	(20:4e_17:0)	C40 H72 O7 N0 P1	695.502	10.9153	0.0120474	0.886314	0.872301	0.821193	0.109103	1.03742	0.0996691	0.462169	0.472242	0.471626	ug/g	0.415397
PA(38:4)-H	PA(38:4)-H	PA	(38:4)	C41 H72 O8 N0 P1	723.497	8.476	0.0906549	2.37145	0.172691	0.180448	0.127559	0.235738	0.0654487	0.0652482	0.0544232	0.0611235	ug/g	0.142915
PA(18:2_21:1)-H	PA(39:3)-H	PA	(18:2_21:1)	C42 H76 O8 N0 P1	739.528	8.00304	0.0314719	7.93207	0.429874	0.243739	0.00233965	1.53474	0.00156113	0.063449	0.0635196	0.0670084	ug/g	0.512879
PA(18:2_21:1)-H	PA(39:3)-H	PA	(18:2_21:1)	C42 H76 O8 N0 P1	739.528	8.49017	0.0889312	8.81956	0.419107	0.433952	0.0160893	4.72794	0.0305623	0.171045	0.198984	0.171334	ug/g	1.59153
PA(22:1_18:2)-H	PA(40:3)-H	PA	(22:1_18:2)	C43 H78 O8 N0 P1	753.544	14.829	0.21631	1.16709	0.816866	0.330866	0.0263593	0.225264	0.0678136	0.102421	0.0684479	0.102835	ug/g	0.106479
PA(22:1_18:2)-H	PA(40:3)-H	PA	(22:1_18:2)	C43 H78 O8 N0 P1	753.544	15.2579	0.331057	6.30303	0.339041	0.256881	0.266443	2.17922	0.121198	0.0842498	0.167028	0.155964	ug/g	0.85562
PA(22:1_18:2)-H	PA(40:3)-H	PA	(22:1_18:2)	C43 H78 O8 N0 P1	753.544	15.6781	0.0404793	2.16023	0.46473	0.346794	0.11478	0.682367	0.0819195	0.141864	0.133598	0.13147	ug/g	0.293022
PA(22:1_18:2)-H	PA(40:3)-H	PA	(22:1_18:2)	C43 H78 O8 N0 P1	753.544	16.443	0.42807	3.36001	0.456009	0.195177	0.0362034	0.654271	0.0371608	0.0900356	0.0365048	0.0900167	ug/g	0.242545
PA(40:7)-H	PA(40:7)-H	PA	(40:7)	C43 H70 O8 N0 P1	745.481	8.871	0.118963	4.42141	0.297458	0.219877	0.432018	3.36197	0.608616	0.296642	0.324534	0.374571	ug/g	1.46754
PA(24:0_18:2)-H	PA(42:2)-H	PA	(24:0_18:2)	C45 H84 O8 N0 P1	783.591	17.5246	0.0853445	1.13066	0.71847	0.297617	0.0532072	0.136698	0.0695348	0.0837656	0.0711524	0.0745413	ug/g	0.0864802
PA(20:0e_22:4)-H	PA(42:4e)-H	PA	(20:0e_22:4)	C45 H82 O7 N0 P1	765.58	11.673	0.466705	2.91234	0.00295486	0.0939226	0.141221	0.126948	0.123221	0.0209222	0.0598325	0.0536358	ug/g	0.130463
PA(43:3)-H	PA(43:3)-H	PA	(43:3)	C46 H84 O8 N0 P1	795.591	16.978	0.164035	1.50308	0.669388	0.25215	0.0150486	0.201654	0.0306728	0.0647556	0.0526559	0.0471671	ug/g	0.0824585
PA(26:0_20:4)-H	PA(46:4)-H	PA	(26:0_20:4)	C49 H88 O8 N0 P1	835.622	14.777	0.00732007	4.37744	0.379907	0.63954	1.37534	12.5777	0.767953	1.12563	1.1258	1.1115	ug/g	4.907
PA(38:0_11:4)-H	PA(49:4)-H	PA	(38:0_11:4)	C52 H94 O8 N0 P1	877.669	15.6798	0.0203933	4.26099	0.368899	0.575586	1.33077	10.4379	0.704979	0.966797	0.998615	0.962	ug/g	4.1579
PA(38:0_11:4)-H	PA(49:4)-H	PA	(38:0_11:4)	C52 H94 O8 N0 P1	877.669	16.2232	0.342467	6.72168	0.398996	0.132841	0.0307104	0.522612	0.00612688	0.0219378	0.0387083	0.0225845	ug/g	0.186483
PA(49:4)-H	PA(49:4)-H	PA	(49:4)	C52 H94 O8 N0 P1	877.669	16.9802	0.0196204	1.39459	0.649936	1.12281	0.472096	3.30308	0.84024	1.11638	1.07819	1.11494	ug/g	1.53847
PA(49:4)-H	PA(49:4)-H	PA	(49:4)	C52 H94 O8 N0 P1	877.669	17.66	0.209201	9.56419	0.319613	0.115196	0.0336913	0.268219	0.0109387	0.0122363	0.0122045	0.00826966	ug/g	0.104283
PA(49:5)-H	PA(49:5)-H	PA	(49:5)	C52 H92 O8 N0 P1	875.654	15.042	0.0092841	4.04477	0.395967	0.484508	0.649528	6.03063	0.324192	0.583392	0.57469	0.573622	ug/g	2.33478
PA(36:5)+Na	PA(36:5)+Na	PA	(36:5)	C39 H67 O8 N0 P1 Na1	717.447	11.438	1.11862	1.62323	0.596704	0.0641117	0.00933941	0.02922	0.0814932	0.00538193	0.0562428	0.0123345	ug/g	0.0400175
PA(36:5)+Na	PA(36:5)+Na	PA	(36:5)	C39 H67 O8 N0 P1 Na1	717.447	12.5266	0.341386	2.65547	0.452093	0.151308	0.0141726	0.278295	0.0437658	0.0501344	0.05091	0.0255747	ug/g	0.112078
PA(36:5)+Na	PA(36:5)+Na	PA	(36:5)	C39 H67 O8 N0 P1 Na1	717.447	13.1331	0.440487	1.58714	0.605613	0.158357	0.0204701	0.0966754	0.0103211	0.0366137	0.0299974	0.0137011	ug/g	0.0424888
PA(36:5)+Na	PA(36:5)+Na	PA	(36:5)	C39 H67 O8 N0 P1 Na1	717.447	14.6073	0.154033	4.07404	0.34029	0.124732	0.0816444	0.631245	0.0779591	0.0597598	0.0761789	0.0581802	ug/g	0.263616
PA(37:0)+NH4	PA(37:0)+NH4	PA	(37:0)	C40 H83 O8 N1 P1	736.585	8.492	0.113455	3.31903	0.0836686	0.022459	0.0212488	0.0491169	0.0212474	0.00962638	0.00801137	0.00996467	ug/g	0.0305377
PA(38:0)+NH4	PA(38:0)+NH4	PA	(38:0)	C41 H85 O8 N1 P1	750.601	9.117	0.0438719	2.86165	0.234861	0.092487	0.0435286	0.19961	0.0686745	0.035768	0.0381172	0.0350775	ug/g	0.103938
PA(16:0_6:0)+NH4	PA(22:0)+NH4	PA	(16:0_6:0)	C25 H53 O8 N1 P1	526.35	1.83911	0.135118	5.84368	0.385942	0.563883	0.644782	10.107	0.459693	0.593952	0.585437	0.739181	ug/g	3.73717
PA(10:0e_12:0)+NH4	PA(22:0e)+NH4	PA	(10:0e_12:0)	C25 H55 O7 N1 P1	512.371	2.301	0.0559587	3.34658	0.431081	0.54588	0.376882	4.88794	0.368565	0.595573	0.534126	0.553629	ug/g	1.87779
PA(16:0_18:2)+NH4	PA(34:2)+NH4	PA	(16:0_18:2)	C37 H73 O8 N1 P1	690.507	14.9467	0.475311	9.491	0.328552	1.91515	12.2165	81.8894	0.591842	2.13441	5.11924	2.72398	ug/g	31.5659
PA(18:1_18:2)+NH4	PA(36:3)+NH4	PA	(18:1_18:2)	C39 H75 O8 N1 P1	716.522	9.645	0.0354609	2.73617	0.448924	0.355511	0.0960216	1.33536	0.163659	0.199453	0.197009	0.186485	ug/g	0.531681
PA(18:2_18:2)+NH4	PA(36:4)+NH4	PA	(18:2_18:2)	C39 H73 O8 N1 P1	714.507	14.8707	0.365813	8.0008	0.285682	1.28756	5.04364	34.2987	3.20445	1.02468	2.17715	2.11599	ug/g	14.1823
PA(36:5)+Na	PA(36:5)+Na	PA	(36:5)	C39 H67 O8 N0 P1 Na1	717.447	9.11876	0.207327	4.95046	0.332045	0.131457	0.0829216	0.810693	0.100597	0.0687403	0.079838	0.0522542	ug/g	0.331404
PA(36:5)+Na	PA(36:5)+Na	PA	(36:5)	C39 H67 O8 N0 P1 Na1	717.447	9.929	0.308109	4.66562	0.323653	0.14304	0.129231	1.14053	0.159115	0.11443	0.125494	0.0663322	ug/g	0.476292
PA(36:5)+Na	PA(36:5)+Na	PA	(36:5)	C39 H67 O8 N0 P1 Na1	717.447	10.524	0.690215	1.69713	0.425764	0.0407449	0.00226964	0.00881464	0.00376819	0.00523542	0.00160505	0.00191106	ug/g	0.00495082
PC(6:0_22:5)+HCOO	PC(28:5)+HCOO	PC	(6:0_22:5)	C37 H63 O10 N1 P1	712.42	3.10494	0.236866	6.87242	0.130123	0.0778198	0.0721736	0.0975414	0.00808678	0.0109706	0.00765687	0.00724432	ug/g	0.0592673	22.9224
PC(16:0_14:0)+HCOO	PC(30:0)+HCOO	PC	(16:0_14:0)	C39 H77 O10 N1 P1	750.529	8.97499	0.235709	0.955318	0.943374	0.124585	0.00777784	0.0236355	0.00145578	0.0145861	0.0100505	0.00976989	ug/g	0.0109564
PC(15:0_16:0)+HCOO	PC(31:0)+HCOO	PC	(15:0_16:0)	C40 H79 O10 N1 P1	764.545	9.65036	0.261299	0.816367	0.721931	0.125825	0.0101713	0.0184455	2.98e-10	0.0151621	0.0104479	0.00944377	ug/g	0.00953892
PC(16:0_16:0)+HCOO	PC(32:0)+HCOO	PC	(16:0_16:0)	C41 H81 O10 N1 P1	778.56	10.193	0.249189	1.21792	0.714848	0.342321	0.178814	0.214665	0.0180962	0.144955	0.0987014	0.0942753	ug/g	0.137192
PC(16:0e_16:0)+HCOO	PC(32:0e)+HCOO	PC	(16:0e_16:0)	C41 H83 O9 N1 P1	764.581	10.9375	0.290662	0.142917	0.0116398	0.128886	0.00095754	0.00326749	4e-08	0.0130336	0.00905427	0.00747522	ug/g	0.00140836
PC(16:0_16:1)+HCOO	PC(32:1)+HCOO	PC	(16:0_16:1)	C41 H79 O10 N1 P1	776.545	9.16044	0.246169	0.475893	0.0795957	0.414756	0.0869541	0.0632429	0.0175307	0.150702	0.103832	0.0979138	ug/g	0.0559092
PC(16:1e_16:0)+HCOO	PC(32:1e)+HCOO	PC	(16:1e_16:0)	C41 H81 O9 N1 P1	762.565	10.824	0.282616	0.259199	0.0226398	0.114637	0.00417407	0.00164273	0.000677523	0.011074	0.00710657	0.00687475	ug/g	0.00216477
PC(16:1_16:1)+HCOO	PC(32:2)+HCOO	PC	(16:1_16:1)	C41 H77 O10 N1 P1	774.529	8.07456	0.239817	0.635038	0.310533	0.206884	0.00955844	0.035272	0.01121	0.0375402	0.0258649	0.0248425	ug/g	0.0186802
PC(32:2e)+HCOO	PC(32:2e)+HCOO	PC	(32:2e)	C41 H79 O9 N1 P1	760.55	10.098	0.262575	6.45523	0.165894	0.101846	0.137183	0.06665	0.0127734	0.0145763	0.00947597	0.00950295	ug/g	0.0722022
PC(16:0_17:0)+HCOO	PC(33:0)+HCOO	PC	(16:0_17:0)	C42 H83 O10 N1 P1	792.576	10.8087	0.241756	1.70602	0.642824	0.090818	0.00271943	0.0330781	0.00173403	0.00937337	0.00645807	0.00616799	ug/g	0.0125105
PC(15:0_18:2)+HCOO	PC(33:2)+HCOO	PC	(15:0_18:2)	C42 H79 O10 N1 P1	788.545	8.72191	0.320564	2.70456	0.280325	0.0939235	0.0414129	0.112424	0.0172793	0.0288778	0.0176631	0.0167287	ug/g	0.0570388
PC(18:0_16:0)+HCOO	PC(34:0)+HCOO	PC	(18:0_16:0)	C43 H85 O10 N1 P1	806.592	11.42	0.264999	1.47566	0.621482	0.228449	0.290391	0.129042	0.00189819	0.12382	0.0853912	0.0763092	ug/g	0.140444
PC(16:0_18:1)+HCOO	PC(34:1)+HCOO	PC	(16:0_18:1)	C43 H83 O10 N1 P1	804.576	10.3214	0.246577	1.88807	0.450105	0.661246	0.96962	2.06338	0.0694889	0.703124	0.481487	0.458589	ug/g	1.03416
PC(16:0_18:1)+HCOO	PC(34:1)+HCOO	PC	(16:0_18:1)	C43 H83 O10 N1 P1	804.576	10.9113	0.261548	5.34973	0.0750932	1.148	16.8192	14.337	3.89541	2.8436	1.85426	1.85417	ug/g	11.6839
PC(18:1e_16:0)+HCOO	PC(34:1e)+HCOO	PC	(18:1e_16:0)	C43 H85 O9 N1 P1	790.597	11.0741	0.260122	1.1426	0.81128	0.106081	0.0236341	0.0158119	0.00159898	0.0155706	0.0101981	0.0101537	ug/g	0.0136817
PC(16:1_18:1)+HCOO	PC(34:2)+HCOO	PC	(16:1_18:1)	C43 H81 O10 N1 P1	802.56	9.37708	0.252547	1.24237	0.730545	1.0315	2.96954	1.76373	0.104895	1.675	1.14017	1.07912	ug/g	1.61272
PC(16:0_18:2)+HCOO	PC(34:2)+HCOO	PC	(16:0_18:2)	C43 H81 O10 N1 P1	802.56	9.97828	0.231482	6.13028	0.0774281	0.265379	0.732023	0.653741	0.153103	0.105589	0.0765944	0.0688434	ug/g	0.512956
PC(16:0_18:3)-CH3	PC(34:3)-CH3	PC	(16:0_18:3)	C41 H75 O8 N1 P1	740.524	7.65	0.210124	6.05401	0.110405	0.214319	0.645561	0.708317	0.0903754	0.0951066	0.0815762	0.0618785	ug/g	0.481418
PC(16:0_18:3)+HCOO	PC(34:3)+HCOO	PC	(16:0_18:3)	C43 H79 O10 N1 P1	800.545	8.53526	0.250302	2.88451	0.397763	0.259714	0.262094	0.905764	0.00196821	0.174082	0.11893	0.112543	ug/g	0.389942
PC(17:0_18:1)+HCOO	PC(35:1)+HCOO	PC	(17:0_18:1)	C44 H85 O10 N1 P1	818.592	10.9208	0.254344	0.469338	0.101628	0.233394	0.0186436	0.028357	0.0033865	0.0462883	0.0308829	0.0301867	ug/g	0.0167957
PC(17:0_18:2)+HCOO	PC(35:2)+HCOO	PC	(17:0_18:2)	C44 H83 O10 N1 P1	816.576	9.96514	0.340469	2.89377	0.353587	0.158756	0.128878	0.385201	0.0151079	0.0841033	0.0440063	0.0547616	ug/g	0.176396
PC(18:0_18:0)+HCOO	PC(36:0)+HCOO	PC	(18:0_18:0)	C45 H89 O10 N1 P1	834.623	12.5558	0.252865	3.38906	0.18299	0.00907379	0.0379047	0.0404235	0.00353113	0.0103818	0.00715329	0.00661884	ug/g	0.0272864
PC(18:0_18:1)+HCOO	PC(36:1)+HCOO	PC	(18:0_18:1)	C45 H87 O10 N1 P1	832.607	11.5153	0.267174	1.11467	0.836315	0.503075	0.274967	0.416337	0.0424415	0.286857	0.19081	0.180597	ug/g	0.244582
PC(18:1_18:1)+HCOO	PC(36:2)+HCOO	PC	(18:1_18:1)	C45 H85 O10 N1 P1	830.592	10.4096	0.12382	2.96206	0.401465	0.248872	0.173407	0.793128	0.0292436	0.127723	0.107143	0.101311	ug/g	0.331926
PC(18:1_18:2)+HCOO	PC(36:3)+HCOO	PC	(18:1_18:2)	C45 H83 O10 N1 P1	828.576	9.48078	0.259722	2.87616	0.35509	0.286583	0.478797	1.27879	0.0181982	0.267275	0.179892	0.170249	ug/g	0.591929
PC(18:2_18:2)+HCOO	PC(36:4)+HCOO	PC	(18:2_18:2)	C45 H81 O10 N1 P1	826.56	8.53064	0.248063	3.17219	0.347405	0.397014	1.148	3.33393	0.0395219	0.610588	0.418593	0.396163	ug/g	1.50715
PC(18:3_18:2)+HCOO	PC(36:5)+HCOO	PC	(18:3_18:2)	C45 H79 O10 N1 P1	824.545	7.70507	0.247273	3.40749	0.359866	0.179993	0.223063	0.765225	0.00506487	0.124758	0.0859659	0.0807966	ug/g	0.331118
PC(16:0_20:5)+HCOO	PC(36:5)+HCOO	PC	(16:0_20:5)	C45 H79 O10 N1 P1	824.545	8.62868	0.248438	4.61113	0.100115	0.26408	1.22896	0.800322	0.262094	0.212854	0.146681	0.137387	ug/g	0.763791
PC(18:3_18:3)+HCOO	PC(36:6)+HCOO	PC	(18:3_18:3)	C45 H77 O10 N1 P1	822.529	6.84879	0.268629	3.53172	0.317611	0.0363386	0.0184404	0.049208	0.000464184	0.00841525	0.00558487	0.00528584	ug/g	0.0227042
PC(19:0_18:1)+HCOO	PC(37:1)+HCOO	PC	(19:0_18:1)	C46 H89 O10 N1 P1	846.623	12.03	0.345013	1.2418	0.814168	0.0673753	0.00172082	0.0113547	0.000496771	0.00509164	0.00299893	0.00283899	ug/g	0.0045241
PC(19:0_18:2)+HCOO	PC(37:2)+HCOO	PC	(19:0_18:2)	C46 H87 O10 N1 P1	844.607	11.2045	0.495564	4.56889	0.259374	0.137719	0.32329	0.0740733	0.0478154	0.0491904	0.0170799	0.0311667	ug/g	0.148393
PC(20:1_18:2)+HCOO	PC(38:3)+HCOO	PC	(20:1_18:2)	C47 H87 O10 N1 P1	856.607	10.6162	0.233736	3.02592	0.0635235	0.0322379	0.0255237	0.061431	0.036261	0.0171692	0.0123819	0.011169	ug/g	0.0410719
PC(18:0_20:3)+HCOO	PC(38:3)+HCOO	PC	(18:0_20:3)	C47 H87 O10 N1 P1	856.607	11.263	0.325668	2.18767	0.263431	0.0291511	0.011856	0.00854598	0.00165531	0.00459108	0.00249497	0.00299651	ug/g	0.00735244
PC(18:0_20:4)+HCOO	PC(38:4)+HCOO	PC	(18:0_20:4)	C47 H85 O10 N1 P1	854.592	10.4166	0.253419	0.426221	0.0706358	0.179544	0.0165223	0.00872548	0.00269383	0.0282191	0.0191823	0.0181552	ug/g	0.00931388
PC(18:1_20:4)+HCOO	PC(38:5)+HCOO	PC	(18:1_20:4)	C47 H83 O10 N1 P1	852.576	9.29704	0.235458	2.11988	0.223203	0.0903179	0.0212086	0.0448543	0.013089	0.0158125	0.011059	0.0104664	ug/g	0.026384
PC(26:0_18:2)+HCOO	PC(44:2)+HCOO	PC	(26:0_18:2)	C53 H101 O10 N1 P1	942.717	14.753	0.262708	5.86165	0.0110072	0.0513224	0.0104758	0.0165495	0.0093956	0.00269681	0.00180783	0.00170878	ug/g	0.0121403
PC(30:1_14:4)+HCOO	PC(44:5)+HCOO	PC	(30:1_14:4)	C53 H95 O10 N1 P1	936.67	11.4517	0.254134	2.0199	0.284601	0.0648107	0.0453085	0.0280932	0.00767119	0.0172682	0.0118992	0.0109696	ug/g	0.0270243
PC(8:0e_8:0)+H	PC(16:0e)+H	PC	(8:0e_8:0)	C24 H51 O7 N1 P1	496.34	2.15127	0.431396	1.06894	0.942271	0.159783	0.007099	0.0600942	0.00207587	0.0163203	0.0161214	0.0323598	ug/g	0.0230897
PC(10:0e_8:0)+H	PC(18:0e)+H	PC	(10:0e_8:0)	C26 H55 O7 N1 P1	524.371	3.01223	0.36301	1.35796	0.694932	0.11455	0.0111361	0.0376643	0.00301397	0.0105908	0.00954927	0.0180159	ug/g	0.0172715
PC(10:0e_10:0)+H	PC(20:0e)+H	PC	(10:0e_10:0)	C28 H59 O7 N1 P1	552.402	2.47827	0.318417	3.70924	0.323855	0.0425861	0.0116126	0.0728048	0.0107268	0.00784999	0.00624617	0.0115544	ug/g	0.0317147
PC(11:0_10:0)+H	PC(21:0)+H	PC	(11:0_10:0)	C29 H59 O8 N1 P1	580.397	2.57467	0.324047	2.46569	0.0281598	0.0380688	0.0151179	0.0232256	0.0145076	0.00634948	0.00533214	0.00975301	ug/g	0.017617
PC(10:0e_11:0)+H	PC(21:0e)+H	PC	(10:0e_11:0)	C29 H61 O7 N1 P1	566.418	3.86024	0.39755	3.49185	0.420264	0.135815	0.0506912	0.387031	0.0126122	0.0330642	0.03318	0.0627233	ug/g	0.150112
PC(10:0e_13:0)+H	PC(23:0e)+H	PC	(10:0e_13:0)	C31 H65 O7 N1 P1	594.449	3.85	0.377704	3.77704	0.44987	0.0457491	0.00319485	0.0437978	0.000758904	0.00333666	0.0032544	0.00605155	ug/g	0.0159172
PC(14:0e_10:0)+H	PC(24:0e)+H	PC	(14:0e_10:0)	C32 H67 O7 N1 P1	608.465	7.444	0.385981	3.62816	0.270667	0.00468286	0.000852881	0.00938779	0.00327144	0.000957731	0.00097186	0.00179464	ug/g	0.00450404
PC(10:0e_20:3)+Na	PC(30:3e)+Na	PC	(10:0e_20:3)	C38 H72 O7 N1 P1 Na1	708.494	5.485	0.259512	3.202	0.150004	0.0147299	0.000974261	0.00160227	0.00359378	0.000616774	0.000489905	0.000820341	ug/g	0.00205677
PC(10:0e_20:3)+Na	PC(30:3e)+Na	PC	(10:0e_20:3)	C38 H72 O7 N1 P1 Na1	708.494	7.23861	0.493383	13.9124	0.284885	0.117726	0.0973123	0.00634018	0.0130823	0.00234372	0.00170052	0.00434643	ug/g	0.0389116
PC(10:0e_20:3)+Na	PC(30:3e)+Na	PC	(10:0e_20:3)	C38 H72 O7 N1 P1 Na1	708.494	8.03318	0.727813	0.704131	0.651539	0.0760057	0.0103985	0.000704182	0.00299703	0.0105267	0.00121724	0.00828029	ug/g	0.00469989
PC(31:1)+H	PC(31:1)+H	PC	(31:1)	C39 H77 O8 N1 P1	718.538	8.5844	0.350899	0.723632	0.611806	0.0645533	0.00154459	0.00099989	0.00789316	0.0040641	0.00362065	0.0067392	ug/g	0.00347921
PC(19:0_12:1)+H	PC(31:1)+H	PC	(19:0_12:1)	C39 H77 O8 N1 P1	718.538	9.01219	0.288106	4.62889	0.00015785	0.068943	0.0230216	0.0243642	0.026721	0.00443673	0.00446107	0.00711183	ug/g	0.0247023
PC(25:1_6:0)+H	PC(31:1)+H	PC	(25:1_6:0)	C39 H77 O8 N1 P1	718.538	11.166	0.432763	17.3019	0.0515742	0.161667	0.097212	0.0386536	0.0371699	0.00170743	0.00383391	0.00445961	ug/g	0.0576785
PC(10:0e_22:0)+H	PC(32:0e)+H	PC	(10:0e_22:0)	C40 H83 O7 N1 P1	720.59	13.667	0.379084	7.56978	0.212827	0.0705089	0.00904764	0.00195047	0.0266925	0.00114871	0.00146796	0.00236243	ug/g	0.0125635
PC(20:1_12:1)+Na	PC(32:2)+Na	PC	(20:1_12:1)	C40 H76 O8 N1 P1 Na1	752.52	8.609	0.0546863	5.66259	0.00941937	0.0702986	0.0230724	0.0133187	0.0150034	0.00292353	0.00293633	0.00321628	ug/g	0.0171315
PC(8:0_24:2)+Na	PC(32:2)+Na	PC	(8:0_24:2)	C40 H76 O8 N1 P1 Na1	752.52	9.135	0.490925	2.12449	0.201063	0.0246264	0.00961266	0.00541609	0.00303217	0.00234787	0.00175071	0.00440271	ug/g	0.00602031
PC(18:1_14:1)+Na	PC(32:2)+Na	PC	(18:1_14:1)	C40 H76 O8 N1 P1 Na1	752.52	13.263	0.737691	2.96772	0.152124	0.0167215	0.0188202	0.0117759	0.00468686	0.003719	0.00116915	0.00700075	ug/g	0.011761
PC(33:1)+H	PC(33:1)+H	PC	(33:1)	C41 H81 O8 N1 P1	746.569	9.78078	0.376081	0.647032	0.253403	0.192828	0.0204769	0.0268514	0.0111314	0.0239831	0.0231802	0.0431872	ug/g	0.0194866
PC(10:1e_23:0)+H	PC(33:1e)+H	PC	(10:1e_23:0)	C41 H83 O7 N1 P1	732.59	10.9714	0.42318	5.53525	0.0270047	0.0615033	0.0132246	0.00693529	0.0169412	0.00177853	0.0016029	0.00332126	ug/g	0.012367
PC(10:1e_23:0)+H	PC(33:1e)+H	PC	(10:1e_23:0)	C41 H83 O7 N1 P1	732.59	11.6854	0.372045	5.65249	0.0112275	0.0477799	0.00950076	0.0049095	0.00789571	0.00103103	0.00103469	0.0018805	ug/g	0.00743533
PC(19:0_14:3)+H	PC(33:3)+H	PC	(19:0_14:3)	C41 H77 O8 N1 P1	742.538	8.12629	0.33177	3.31916	0.0371121	0.0164735	0.00752812	0.0064823	0.0033083	0.00130953	0.00151315	0.00239512	ug/g	0.00577291
PC(20:4e_13:0)+Na	PC(33:4e)+Na	PC	(20:4e_13:0)	C41 H76 O7 N1 P1 Na1	748.525	8.50965	0.404598	5.18802	0.0325439	0.0569053	0.0271073	0.0210995	0.0105392	0.00281634	0.00297148	0.00553558	ug/g	0.019582
PC(24:1_11:2)+H	PC(35:3)+H	PC	(24:1_11:2)	C43 H81 O8 N1 P1	770.569	9.0213	0.37331	2.22881	0.194056	0.0442275	0.0199253	0.0211651	0.00492627	0.0053901	0.00540751	0.00984869	ug/g	0.0153389
PC(18:1_18:1)+H	PC(36:2)+H	PC	(18:1_18:1)	C44 H85 O8 N1 P1	786.601	10.923	0.405135	5.87714	0.0536796	0.094576	0.0789219	0.0756542	0.0233026	0.0079215	0.00754146	0.0148033	ug/g	0.0592929
PC(36:2e)+H	PC(36:2e)+H	PC	(36:2e)	C44 H87 O7 N1 P1	772.621	10.947	0.373929	5.26975	0.0124074	0.17275	0.162588	0.0958819	0.0987553	0.018438	0.0170313	0.0323185	ug/g	0.119075
PC(18:0_18:3)+H	PC(36:3)+H	PC	(18:0_18:3)	C44 H83 O8 N1 P1	784.585	10.0682	0.380856	4.51457	0.0209119	0.0971143	0.0759493	0.0486023	0.0386577	0.00948894	0.00931363	0.0173491	ug/g	0.0544031
PC(20:2e_16:1)+H	PC(36:3e)+H	PC	(20:2e_16:1)	C44 H85 O7 N1 P1	770.606	9.36	0.374973	3.66425	0.140651	0.0356147	0.0245021	0.0100911	0.0068736	0.00300902	0.00290322	0.00540434	ug/g	0.0138222
PC(36:4)+H	PC(36:4)+H	PC	(36:4)	C44 H81 O8 N1 P1	782.569	9.19997	0.397219	45.3581	0.375234	0.485011	0.0332593	3.55034	0.0123656	0.0206261	0.0201095	0.0385438	ug/g	1.19865
PC(36:5)+H	PC(36:5)+H	PC	(36:5)	C44 H79 O8 N1 P1	780.554	8.42235	0.36288	0.520416	0.252733	0.0622344	0.000507575	0.00307987	0.000778976	0.002239	0.00218306	0.00396819	ug/g	0.00145547
PC(19:0_18:2)+Na	PC(37:2)+Na	PC	(19:0_18:2)	C45 H86 O8 N1 P1 Na1	822.598	9.147	0.332421	5.47075	0.0140179	0.0363443	0.00607401	0.0030739	0.00437207	0.000602456	0.000738853	0.00113001	ug/g	0.00450666
PC(19:1_18:2)+H	PC(37:3)+H	PC	(19:1_18:2)	C45 H85 O8 N1 P1	798.601	10.071	0.412406	3.04309	0.119237	0.029123	0.0599733	0.0784962	0.0195385	0.0136667	0.0127249	0.025532	ug/g	0.0526693
PC(38:1)+H	PC(38:1)+H	PC	(38:1)	C46 H91 O8 N1 P1	816.648	12.699	0.378552	2.49895	0.285264	0.0192344	0.00597849	0.00712299	0.00024041	0.00140656	0.00137508	0.00255738	ug/g	0.0044473
PC(19:1_19:1)+H	PC(38:2)+H	PC	(19:1_19:1)	C46 H89 O8 N1 P1	814.632	11.6769	0.46837	1.07075	0.921985	0.145806	0.0172165	0.0445442	0.00220489	0.0162644	0.0129624	0.0305125	ug/g	0.0213219
PC(27:0_11:4)+H	PC(38:4)+H	PC	(27:0_11:4)	C46 H85 O8 N1 P1	810.601	9.45502	0.411139	4.55712	0.0642264	0.120249	0.101185	0.0366675	0.0533699	0.0109453	0.0103961	0.0206197	ug/g	0.0637407
PC(38:5)+H	PC(38:5)+H	PC	(38:5)	C46 H83 O8 N1 P1	808.585	9.48449	0.311763	3.45558	0.163149	0.00806837	0.000309591	9.38e-05	0.000547145	0.000107266	5.87e-05	0.000109107	ug/g	0.000316845
PC(31:0_12:2)+H	PC(43:2)+H	PC	(31:0_12:2)	C51 H99 O8 N1 P1	884.71	14.429	0.40046	4.51078	0.0807938	0.0411793	0.028199	0.0199054	0.00721165	0.00307533	0.00321149	0.00597625	ug/g	0.0184387
PC(44:4e)+H	PC(44:4e)+H	PC	(44:4e)	C52 H99 O7 N1 P1	880.715	16.048	0.42339	6.19531	0.0066638	0.241128	0.180887	0.150417	0.253913	0.0250761	0.0225724	0.0468128	ug/g	0.195072
PE(28:5e)-H	PE(28:5e)-H	PE	(28:5e)	C33 H57 O7 N1 P1	610.388	4.646	0.0471032	2.52478	0.465794	0.806053	0.716984	5.26408	0.345255	0.858202	0.789805	0.85769	ug/g	2.10877	93.3612
PE(16:1_14:0)-H	PE(30:1)-H	PE	(16:1_14:0)	C35 H67 O8 N1 P1	660.461	8.253	0.0215203	3.89988	0.289521	0.129782	0.209698	1.90696	0.476666	0.227159	0.219145	0.218669	ug/g	0.86444
PE(16:0_16:0)-H	PE(32:0)-H	PE	(16:0_16:0)	C37 H73 O8 N1 P1	690.508	10.57	0.0353706	0.125975	0.000191126	0.186007	0.00418357	1.89e-05	0.00359802	0.0214813	0.0202688	0.0201706	ug/g	0.00260016
PE(16:0_16:1)-H	PE(32:1)-H	PE	(16:0_16:1)	C37 H71 O8 N1 P1	688.492	9.46724	0.153376	1.05018	0.956884	0.315728	0.0152772	0.197991	0.010696	0.0772191	0.0584993	0.077545	ug/g	0.0746546
PE(16:1_16:1)-H	PE(32:2)-H	PE	(16:1_16:1)	C37 H69 O8 N1 P1	686.477	8.349	0.275102	7.25532	0.191246	0.178173	0.0690366	0.552908	0.179192	0.0484849	0.030472	0.0314637	ug/g	0.267046
PE(18:4_14:3)-H	PE(32:7)-H	PE	(18:4_14:3)	C37 H59 O8 N1 P1	676.398	5.7	0.0836543	5.95457	0.381913	0.128236	0.0440147	0.514573	0.0146312	0.0305623	0.035188	0.0305151	ug/g	0.191073
PE(17:1_16:0)-H	PE(33:1)-H	PE	(17:1_16:0)	C38 H73 O8 N1 P1	702.508	10.1009	0.0344727	0.43412	0.0461734	0.311067	0.0128036	0.0510989	0.0165689	0.0628943	0.0631389	0.0593334	ug/g	0.0268238
PE(15:0_18:2)-H	PE(33:2)-H	PE	(15:0_18:2)	C38 H71 O8 N1 P1	700.492	9.1	0.151714	3.32254	0.416028	0.251424	0.0937857	1.06714	0.0986569	0.14849	0.116015	0.114597	ug/g	0.419861
PE(16:0_18:1)-H	PE(34:1)-H	PE	(16:0_18:1)	C39 H75 O8 N1 P1	716.524	10.6784	0.0143989	0.472214	0.182125	0.84931	0.0982237	0.506596	0.0350513	0.45571	0.444179	0.455157	ug/g	0.21329
PE(16:1_18:1)-H	PE(34:2)-H	PE	(16:1_18:1)	C39 H73 O8 N1 P1	714.508	7.42165	0.0543564	6.28994	0.221561	0.209644	0.314301	1.02895	0.102732	0.073024	0.0756755	0.0811891	ug/g	0.481995
PE(16:0_18:2)-H	PE(34:2)-H	PE	(16:0_18:2)	C39 H73 O8 N1 P1	714.508	9.68796	0.364675	5.59135	0.332799	0.49114	1.87945	9.87656	0.234735	0.41383	0.866313	0.864377	ug/g	3.99692
PE(16:0_18:3)-H	PE(34:3)-H	PE	(16:0_18:3)	C39 H71 O8 N1 P1	712.492	8.75082	0.0206829	3.01937	0.433427	0.176364	0.0632649	0.394287	0.0108497	0.0529401	0.0511983	0.0509939	ug/g	0.156134
PE(17:0_18:1)-H	PE(35:1)-H	PE	(17:0_18:1)	C40 H77 O8 N1 P1	730.539	11.2902	0.0133544	0.73402	0.724147	0.418364	0.00681151	0.242636	0.000432059	0.112466	0.115218	0.112742	ug/g	0.0832933
PE(17:1_18:1)-H	PE(35:2)-H	PE	(17:1_18:1)	C40 H75 O8 N1 P1	728.524	10.326	0.550436	0.803151	0.745958	0.22388	0.0229169	0.0710048	0.00599416	0.0546806	0.0151115	0.0546128	ug/g	0.0333053
PE(18:0_18:1)-H	PE(36:1)-H	PE	(18:0_18:1)	C41 H79 O8 N1 P1	744.555	11.8635	0.013322	0.314041	0.0376842	0.838251	0.0420914	0.322701	0.0341434	0.429638	0.418601	0.422093	ug/g	0.132979
PE(18:1_18:1)-H	PE(36:2)-H	PE	(18:1_18:1)	C41 H77 O8 N1 P1	742.539	8.36981	0.217656	2.95074	0.299251	0.453968	1.74808	4.03923	0.224963	0.849846	0.59669	0.591006	ug/g	2.00409
PE(18:1_18:1)-H	PE(36:2)-H	PE	(18:1_18:1)	C41 H77 O8 N1 P1	742.539	10.7798	0.096223	0.705075	0.629043	0.665129	0.0448448	0.543414	0.0402429	0.280743	0.330146	0.280508	ug/g	0.209501
PE(18:1_18:2)-H	PE(36:3)-H	PE	(18:1_18:2)	C41 H75 O8 N1 P1	740.524	7.50554	0.163083	7.65467	0.347195	0.479778	0.579625	6.01024	0.261774	0.24218	0.326804	0.326109	ug/g	2.28388
PE(18:1_18:2)-H	PE(36:3)-H	PE	(18:1_18:2)	C41 H75 O8 N1 P1	740.524	9.8	0.490348	0.957901	0.902572	0.214837	0.0327095	0.0581852	0.045136	0.060648	0.0205345	0.0608267	ug/g	0.0453436
PE(18:2_18:2)-H	PE(36:4)-H	PE	(18:2_18:2)	C41 H73 O8 N1 P1	738.508	6.61339	0.228483	6.36759	0.343638	0.430096	0.643162	5.87854	0.344011	0.264588	0.406369	0.40727	ug/g	2.28857
PE(18:1_18:3)-H	PE(36:4)-H	PE	(18:1_18:3)	C41 H73 O8 N1 P1	738.508	7.041	0.0943972	2.99779	0.160052	0.29006	0.724558	2.09299	0.724174	0.431162	0.356814	0.393468	ug/g	1.18057
PE(18:2_18:2)-H	PE(36:4)-H	PE	(18:2_18:2)	C41 H73 O8 N1 P1	738.508	8.923	0.0214214	3.63113	0.39947	0.323001	0.363856	2.17642	0.0470831	0.236236	0.23319	0.243122	ug/g	0.862452
PE(18:3_18:2)-H	PE(36:5)-H	PE	(18:3_18:2)	C41 H71 O8 N1 P1	736.492	5.9723	0.00422648	5.08432	0.400055	0.328041	0.302212	3.21323	0.0504938	0.234914	0.233369	0.233075	ug/g	1.18864
PE(18:3_18:2)-H	PE(36:5)-H	PE	(18:3_18:2)	C41 H71 O8 N1 P1	736.492	8.05872	0.205375	16.9638	0.394326	0.351852	0.0196212	2.36562	0.00124528	0.0580098	0.0410571	0.0416143	ug/g	0.795496
PE(16:1e_20:4)-H	PE(36:5e)-H	PE	(16:1e_20:4)	C41 H73 O7 N1 P1	722.513	10.101	0.0478233	0.44425	0.211719	0.342759	0.00165025	0.086417	0.0088376	0.0738805	0.0754518	0.0687991	ug/g	0.0323016
PE(18:0_20:3)-H	PE(38:3)-H	PE	(18:0_20:3)	C43 H79 O8 N1 P1	768.555	11.2655	0.0889306	0.324891	0.00957561	0.285292	0.0178529	0.0272001	0.00383054	0.0533776	0.0450636	0.0520203	ug/g	0.0162945
PE(18:0_20:4)-H	PE(38:4)-H	PE	(18:0_20:4)	C43 H77 O8 N1 P1	766.539	10.7434	0.0215961	3.51209	0.494857	0.338798	0.0105684	1.80763	0.0475316	0.174979	0.181491	0.174761	ug/g	0.621911
PE(18:2e_20:4)-H	PE(38:6e)-H	PE	(18:2e_20:4)	C43 H75 O7 N1 P1	748.529	10.2608	0.0819562	0.231218	0.0108664	0.408621	0.0039639	0.054932	0.00933751	0.107677	0.0936951	0.093732	ug/g	0.0227445
PE(24:0_18:2)-H	PE(42:2)-H	PE	(24:0_18:2)	C47 H89 O8 N1 P1	826.633	14.1401	0.283885	0.531493	0.248617	0.704952	0.0519991	0.155349	0.502899	0.303148	0.544962	0.488215	ug/g	0.236749
PE(25:0_18:2)-H	PE(43:2)-H	PE	(25:0_18:2)	C48 H91 O8 N1 P1	840.649	14.606	0.292608	7.18191	0.39208	0.114065	0.00852431	0.377313	0.0191752	0.0250725	0.0148087	0.0165122	ug/g	0.135004
PE(10:0e_10:0)+H	PE(20:0e)+H	PE	(10:0e_10:0)	C25 H53 O7 N1 P1	510.355	2.53996	0.0280781	4.31148	0.361514	0.347789	0.452589	4.18498	0.399926	0.402015	0.384382	0.381993	ug/g	1.67916
PE(21:0e)+H	PE(21:0e)+H	PE	(21:0e)	C26 H55 O7 N1 P1	524.371	2.832	0.0257262	3.22778	0.513233	0.391801	0.033227	1.99108	0.0169823	0.215784	0.205026	0.211602	ug/g	0.68043
PE(22:0e)+H	PE(22:0e)+H	PE	(22:0e)	C27 H57 O7 N1 P1	538.387	3.881	0.0126959	8.5648	0.40873	0.334563	0.0574395	2.83302	0.0242398	0.111802	0.114517	0.113993	ug/g	0.971567
PE(22:1e)+H	PE(22:1e)+H	PE	(22:1e)	C27 H55 O7 N1 P1	536.371	4.852	0.0183315	6.46027	0.432538	0.225559	0.0277949	1.37434	0.000831358	0.0736526	0.0725095	0.0710067	ug/g	0.467656
PE(23:0e)+H	PE(23:0e)+H	PE	(23:0e)	C28 H59 O7 N1 P1	552.402	2.81367	0.0401263	7.79712	0.429936	0.322481	0.00885987	2.69739	0.00224237	0.118545	0.110426	0.118399	ug/g	0.90283
PE(10:0e_13:0)+H	PE(23:0e)+H	PE	(10:0e_13:0)	C28 H59 O7 N1 P1	552.402	3.888	0.00387718	3.08289	0.473665	0.169589	0.0361947	0.360405	0.0032237	0.0433957	0.0432345	0.0430606	ug/g	0.133274
PE(15:0_9:0)+H	PE(24:0)+H	PE	(15:0_9:0)	C29 H59 O8 N1 P1	580.397	3.03734	0.0308396	4.19332	0.239641	0.11	0.303888	1.5738	0.368087	0.182928	0.180283	0.172349	ug/g	0.748591
PE(24:0e)+H	PE(24:0e)+H	PE	(24:0e)	C29 H61 O7 N1 P1	566.418	3.85785	0.00778136	7.67349	0.426339	0.814074	0.155023	17.3528	0.0425833	0.767366	0.75582	0.76396	ug/g	5.85013
PE(25:0)+H	PE(25:0)+H	PE	(25:0)	C30 H61 O8 N1 P1	594.413	4.391	0.0369689	10.6081	0.410114	0.408157	0.0356168	3.8401	0.00169248	0.120769	0.117964	0.12678	ug/g	1.29247
PE(25:0)+H	PE(25:0)+H	PE	(25:0)	C30 H61 O8 N1 P1	594.413	4.958	0.0755432	4.3526	0.432475	0.138365	0.0342549	0.454349	0.00459854	0.039824	0.0345126	0.0389756	ug/g	0.164401
PE(25:1e)+H	PE(25:1e)+H	PE	(25:1e)	C30 H61 O7 N1 P1	578.418	8.35023	0.0572557	2.29609	0.263125	0.198805	0.0807037	0.41838	0.189421	0.0949844	0.10621	0.0986647	ug/g	0.229502
PE(30:0e)+H	PE(30:0e)+H	PE	(30:0e)	C35 H73 O7 N1 P1	650.512	8.93006	0.0477212	5.07797	0.444305	0.201088	0.032342	1.0311	0.00543436	0.0740267	0.0683768	0.0680884	ug/g	0.356291
PE(32:0)+H	PE(32:0)+H	PE	(32:0)	C37 H75 O8 N1 P1	692.522	11.6577	0.260421	10.0356	0.149249	0.341582	0.107024	1.24377	0.604154	0.0827438	0.0490966	0.0629607	ug/g	0.651649
PE(18:3e_15:0)+Na	PE(33:3e)+Na	PE	(18:3e_15:0)	C38 H72 O7 N1 P1 Na1	708.494	7.794	1.12769	0.269187	0.32454	0.21312	0.0128337	0.0112709	0.011584	0.100512	0.026269	0.00579797	ug/g	0.0118962
PE(18:3e_15:0)+Na	PE(33:3e)+Na	PE	(18:3e_15:0)	C38 H72 O7 N1 P1 Na1	708.494	16.653	0.674933	1.83532	0.5676	0.437083	0.272831	1.11096	0.0244985	0.36079	0.0565352	0.35	ug/g	0.469428
PE(18:3e_15:0)+Na	PE(33:3e)+Na	PE	(18:3e_15:0)	C38 H72 O7 N1 P1 Na1	708.494	17.933	0.104761	0.790221	0.343692	0.456146	0.138671	0.174344	0.0714847	0.142681	0.173741	0.170151	ug/g	0.128167
PE(16:1_18:1)+H	PE(34:2)+H	PE	(16:1_18:1)	C39 H75 O8 N1 P1	716.522	10.074	0.0899333	4.65876	0.378935	0.265623	0.245119	2.27915	0.118822	0.200315	0.19748	0.169542	ug/g	0.881029
PE(23:1_12:1)+Na	PE(35:2)+Na	PE	(23:1_12:1)	C40 H76 O8 N1 P1 Na1	752.52	11.3903	0.959767			0.0772581	0.14448			0.0138211	0.0224465	0.0848064	ug/g	0.14448
PE(18:1_18:2)+H	PE(36:3)+H	PE	(18:1_18:2)	C41 H77 O8 N1 P1	742.538	7.68938	0.241649	4.3924	0.387375	0.176794	0.109189	0.922957	0.0375625	0.0933847	0.0585507	0.091601	ug/g	0.35657
PE(18:1_18:2)+H	PE(36:3)+H	PE	(18:1_18:2)	C41 H77 O8 N1 P1	742.538	9.96244	0.0461943	4.02376	0.349139	0.197044	0.176843	1.27976	0.131376	0.134699	0.135407	0.124545	ug/g	0.529326
PE(18:1_18:2)+H	PE(36:3)+H	PE	(18:1_18:2)	C41 H77 O8 N1 P1	742.538	17.839	0.194588	3.79281	0.0484984	0.071585	0.0752315	0.0469481	0.029909	0.0148556	0.0148805	0.0103631	ug/g	0.0506962
PE(18:1_18:3)+H	PE(36:4)+H	PE	(18:1_18:3)	C41 H75 O8 N1 P1	740.522	7.276	0.0405773	0.103118	2.04005e-05	0.209748	0.00207216	0.00419527	0.00165446	0.0251789	0.0248519	0.0267928	ug/g	0.00264063
PE(37:2e)+H	PE(37:2e)+H	PE	(37:2e)	C42 H83 O7 N1 P1	744.59	13.713	0.0763273	0.879103	0.780323	0.162698	0.00690044	0.0328232	0.0121052	0.0204349	0.0179227	0.0205988	ug/g	0.0172763
PE(37:5)+H	PE(37:5)+H	PE	(37:5)	C42 H75 O8 N1 P1	752.522	13.417	0.0956818	6.0462	0.107149	0.116122	0.0343647	0.194423	0.11521	0.0177152	0.0181333	0.0210463	ug/g	0.114666
PE(38:2)+H	PE(38:2)+H	PE	(38:2)	C43 H83 O8 N1 P1	772.585	10.312	0.0482637	5.83149	0.386656	1.00876	2.4158	31.5533	1.01773	2.10965	1.92831	1.96168	ug/g	11.6623
PE(16:1_22:5)+H	PE(38:6)+H	PE	(16:1_22:5)	C43 H75 O8 N1 P1	764.522	7.33021	0.0841331	6.1768	0.385599	0.203266	0.0969916	1.26002	0.0324284	0.0718779	0.0822408	0.0708266	ug/g	0.463148
PE(38:7e)+H	PE(38:7e)+H	PE	(38:7e)	C43 H75 O7 N1 P1	748.528	8.497	0.0189066	5.30589	0.385585	0.171787	0.0828058	0.945182	0.0355801	0.0653661	0.0676749	0.0674092	ug/g	0.354523
PE(39:2e)+H	PE(39:2e)+H	PE	(39:2e)	C44 H87 O7 N1 P1	772.621	5.774	0.0128275	1.71224	0.616538	0.181085	0.013164	0.12819	0.0103907	0.0291089	0.0298162	0.0296984	ug/g	0.0505817
PE(40:2)+H	PE(40:2)+H	PE	(40:2)	C45 H87 O8 N1 P1	800.616	10.315	0.0143902	4.83651	0.376161	0.818931	2.58149	21.9246	0.882982	1.77648	1.74655	1.72643	ug/g	8.46302
PE(40:3)+H	PE(40:3)+H	PE	(40:3)	C45 H85 O8 N1 P1	798.601	9.431	0.0025434	4.66522	0.374596	0.935966	3.26884	28.7139	1.51926	2.39035	2.40077	2.3901	ug/g	11.1673
PE(18:1_22:3)+H	PE(40:4)+H	PE	(18:1_22:3)	C45 H83 O8 N1 P1	796.585	8.58697	0.022107	4.51939	0.362572	0.715953	2.4729	17.3862	0.910633	1.52913	1.56706	1.4995	ug/g	6.92324
PE(40:8e)+Na	PE(40:8e)+Na	PE	(40:8e)	C45 H76 O7 N1 P1 Na1	796.525	9.443	0.0910599	1.69443	0.627605	0.169499	0.00529061	0.112425	0.014192	0.028639	0.025002	0.0242071	ug/g	0.0439693
PE(42:3e)+H	PE(42:3e)+H	PE	(42:3e)	C47 H91 O7 N1 P1	812.653	15.1243	0.0331533	2.37565	0.417818	0.301278	0.097196	0.6547	0.108449	0.12172	0.116309	0.124123	ug/g	0.286782
PE(42:5)+Na	PE(42:5)+Na	PE	(42:5)	C47 H84 O8 N1 P1 Na1	844.583	9.776	0.0188354	2.54028	0.452183	0.412329	0.157526	1.43828	0.159989	0.229865	0.226343	0.234974	ug/g	0.585265
PE(42:5e)+Na	PE(42:5e)+Na	PE	(42:5e)	C47 H86 O7 N1 P1 Na1	830.603	6.548	0.00230257	5.93904	0.381474	0.143032	0.059025	0.634979	0.0143313	0.039713	0.039861	0.0396937	ug/g	0.236112
PE(42:6e)+Na	PE(42:6e)+Na	PE	(42:6e)	C47 H84 O7 N1 P1 Na1	828.588	4.795	0.0605101	4.3908	0.425616	0.225585	0.0988393	1.25449	0.0201479	0.108952	0.0970945	0.106761	ug/g	0.457825
PE(42:6e)+Na	PE(42:6e)+Na	PE	(42:6e)	C47 H84 O7 N1 P1 Na1	828.588	5.429	0.00797692	4.95186	0.372063	0.156898	0.0950443	0.824683	0.037048	0.0648	0.0638243	0.0645912	ug/g	0.318925
PE(42:6e)+Na	PE(42:6e)+Na	PE	(42:6e)	C47 H84 O7 N1 P1 Na1	828.588	6.013	0.0171689	4.98568	0.372129	0.164002	0.0979627	0.908105	0.0458138	0.0704351	0.0714765	0.0690689	ug/g	0.350627
PE(42:7e)+Na	PE(42:7e)+Na	PE	(42:7e)	C47 H82 O7 N1 P1 Na1	826.572	5.19909	0.0499183	6.53214	0.406894	0.170695	0.0259947	0.842559	0.0248348	0.048209	0.0444582	0.0441008	ug/g	0.297796
PE(42:8e)+Na	PE(42:8e)+Na	PE	(42:8e)	C47 H80 O7 N1 P1 Na1	824.556	4.42105	0.0242203	5.19189	0.383218	0.165925	0.0718533	0.901087	0.0472823	0.0666147	0.0636846	0.066204	ug/g	0.340074
PE(43:2)+H	PE(43:2)+H	PE	(43:2)	C48 H93 O8 N1 P1	842.663	11.492	0.0276102	0.346731	0.0982055	0.737603	0.0246306	0.311906	0.0038857	0.323396	0.320814	0.337595	ug/g	0.113474
PE(43:3)+H	PE(43:3)+H	PE	(43:3)	C48 H91 O8 N1 P1	840.648	11.66	0.0329882	1.29387	0.777087	0.582749	0.123621	0.854376	0.0495924	0.261803	0.257843	0.274555	ug/g	0.34253
PE(44:1e)+Na	PE(44:1e)+Na	PE	(44:1e)	C49 H98 O7 N1 P1 Na1	866.697	11.982	0.0514354	6.90727	0.439732	0.235288	2.68e-06	1.46595	0.00208428	0.0693324	0.0682007	0.0750015	ug/g	0.489345
PE(44:3e)+H	PE(44:3e)+H	PE	(44:3e)	C49 H95 O7 N1 P1	840.684	15.128	0.141773	3.3373	0.358753	0.133553	0.0453869	0.389317	0.0623047	0.0541685	0.0415334	0.0532233	ug/g	0.16567
PE(44:4)+H	PE(44:4)+H	PE	(44:4)	C49 H91 O8 N1 P1	852.648	12.2591	0.0353329	3.73425	0.364618	0.429123	0.669782	4.68047	0.425321	0.529658	0.522007	0.494985	ug/g	1.92519
PE(46:4)+H	PE(46:4)+H	PE	(46:4)	C51 H95 O8 N1 P1	880.679	13.3791	0.0217333	3.18083	0.378395	0.534301	0.588697	4.76977	0.639836	0.640905	0.63097	0.613895	ug/g	1.99944
PE(50:5)+H	PE(50:5)+H	PE	(50:5)	C55 H101 O8 N1 P1	934.726	13.827	0.0166148	5.23253	0.355007	0.25681	0.247704	2.39091	0.177011	0.182299	0.179459	0.176341	ug/g	0.93854
PE(52:5)+Na	PE(52:5)+Na	PE	(52:5)	C57 H104 O8 N1 P1 Na1	984.739	9.5	0.0137288	6.0799	0.422032	0.417407	0.196055	4.86444	0.0259291	0.28287	0.278485	0.275242	ug/g	1.69547
PE(52:5)+Na	PE(52:5)+Na	PE	(52:5)	C57 H104 O8 N1 P1 Na1	984.739	14.4576	0.103101	1.74518	0.636732	0.344509	0.0505767	0.48541	0.00998237	0.111592	0.0919366	0.109316	ug/g	0.18199
PE(52:6)+Na	PE(52:6)+Na	PE	(52:6)	C57 H102 O8 N1 P1 Na1	982.724	13.041	0.0494549	5.43851	0.395784	0.210333	0.123969	1.34185	0.0178914	0.0960127	0.0874436	0.0893603	ug/g	0.494572
PE(52:6)+Na	PE(52:6)+Na	PE	(52:6)	C57 H102 O8 N1 P1 Na1	982.724	13.7225	0.0414239	5.4262	0.404551	0.412031	0.37713	5.0181	0.0795403	0.351961	0.325249	0.331742	ug/g	1.82492
PE(52:6)+Na	PE(52:6)+Na	PE	(52:6)	C57 H102 O8 N1 P1 Na1	982.724	14.2292	0.0260453	5.63616	0.40623	0.252912	0.124384	1.88309	0.0303531	0.123385	0.117165	0.121013	ug/g	0.679277
PE(52:6)+Na	PE(52:6)+Na	PE	(52:6)	C57 H102 O8 N1 P1 Na1	982.724	15.9839	0.0153145	6.8583	0.408585	0.201068	0.0549408	1.11976	0.00364507	0.0582405	0.0570401	0.0565326	ug/g	0.392782
PE(52:7)+Na	PE(52:7)+Na	PE	(52:7)	C57 H100 O8 N1 P1 Na1	980.708	11.8183	0.0820772	5.90703	0.401482	0.186381	0.0803407	1.01995	0.005228	0.0673681	0.0571376	0.0626471	ug/g	0.368506
PE(52:7)+Na	PE(52:7)+Na	PE	(52:7)	C57 H100 O8 N1 P1 Na1	980.708	12.8596	0.0500345	6.57719	0.394045	0.405703	0.365312	4.73755	0.0213854	0.274693	0.25265	0.251751	ug/g	1.70808
PE(54:7)+Na	PE(54:7)+Na	PE	(54:7)	C59 H104 O8 N1 P1 Na1	1008.74	13.627	0.00266262	4.58033	0.402727	0.147093	0.0763743	0.60966	0.00121881	0.050106	0.0500765	0.049862	ug/g	0.229085
PG(18:2e_11:0)+NH4	PG(29:2e)+NH4	PG	(18:2e_11:0)	C35 H71 O9 N1 P1	680.486	10.688	0.024075	3.67455	0.0088986	2.72785	86.5446	72.6806	49.9794	18.8796	18.578	19.4758	ug/g	69.7349	999.548
PG(31:2e)+NH4	PG(31:2e)+NH4	PG	(31:2e)	C37 H75 O9 N1 P1	708.517	10.6732	0.0108698	3.18686	0.00613156	4.72954	358.72	334.183	228.791	95.992	95.6277	97.5973	ug/g	307.231
PG(16:0_19:0)-H	PG(35:0)-H	PG	(16:0_19:0)	C41 H80 O10 N0 P1	763.549	10.952	0.0331623	3.794	0.209448	0.000936734	0.0253278	0.0304837	0.000509325	0.0051277	0.00491115	0.00480586	ug/g	0.0187736
PG(17:0_18:1)-H	PG(35:1)-H	PG	(17:0_18:1)	C41 H78 O10 N0 P1	761.534	9.867	0.0886898	3.16123	0.141711	0.0100321	0.0131062	0.0140264	0.00251247	0.00280691	0.00330866	0.00326215	ug/g	0.00988171
PG(17:0_18:2)-H	PG(35:2)-H	PG	(17:0_18:2)	C41 H76 O10 N0 P1	759.518	8.98	0.187272	2.75675	0.07411	0.0269112	0.0216289	0.0216099	0.00814349	0.00497847	0.00728933	0.00637093	ug/g	0.0171274
PG(35:5)-H	PG(35:5)-H	PG	(35:5)	C41 H70 O10 N0 P1	753.471	9.039	0.076243	4.64382	0.15164	0.0327211	0.0137119	0.00504939	0.00318183	0.00147845	0.00153725	0.00170952	ug/g	0.00731438
PG(20:0_16:0)-H	PG(36:0)-H	PG	(20:0_16:0)	C42 H82 O10 N0 P1	777.565	11.4575	0.0164132	4.30043	0.184605	0.0180031	0.0581541	0.0758106	0.00309198	0.0105612	0.0104888	0.0108204	ug/g	0.0456855
PG(16:0_20:1)-H	PG(36:1)-H	PG	(16:0_20:1)	C42 H80 O10 N0 P1	775.549	10.4025	0.0186529	2.18	0.342645	0.117911	0.0778199	0.111031	0.00252209	0.0291421	0.0287861	0.0298578	ug/g	0.0637911
PG(18:1_18:1)-H	PG(36:2)-H	PG	(18:1_18:1)	C42 H78 O10 N0 P1	773.534	9.44687	0.0179235	1.2094	0.688701	0.200733	0.046881	0.0707878	0.0113343	0.0362115	0.0349387	0.035517	ug/g	0.043001
PG(18:2_18:2)-H	PG(36:4)-H	PG	(18:2_18:2)	C42 H74 O10 N0 P1	769.503	7.66929	0.0199011	3.05563	0.202851	0.0273695	0.0315454	0.0446034	0.00432974	0.00895997	0.00876659	0.00861123	ug/g	0.0268262
PG(36:5)-H	PG(36:5)-H	PG	(36:5)	C42 H72 O10 N0 P1	767.487	6.18199	0.0781237	6.1303	0.413582	0.0567277	0.00414898	0.0926744	0.00123016	0.00501812	0.00580426	0.00517251	ug/g	0.0326845
PG(18:3_18:2)-H	PG(36:5)-H	PG	(18:3_18:2)	C42 H72 O10 N0 P1	767.487	6.61	0.324206	1.29625	0.688131	0.0488541	0.00308478	0.00614337	0.000455324	0.00219029	0.00340445	0.00187562	ug/g	0.00322782
PG(36:5)-H	PG(36:5)-H	PG	(36:5)	C42 H72 O10 N0 P1	767.487	10.919	0.121697	32.57	0.303681	0.123319	0.00444215	0.179051	0.0200782	0.00237596	0.00194711	0.00192719	ug/g	0.0678571
PG(36:5)-H	PG(36:5)-H	PG	(36:5)	C42 H72 O10 N0 P1	767.487	12.105	0.279561	3.7295	0.0355608	0.0259364	0.0152446	0.0209754	0.00895082	0.0046588	0.00273444	0.00471851	ug/g	0.0150569
PG(36:5)-H	PG(36:5)-H	PG	(36:5)	C42 H72 O10 N0 P1	767.487	16.242	0.293711	14.7126	0.0965852	0.033517	0.00523912	0.00717484	0.000777312	0.000238612	0.00039958	0.000258407	ug/g	0.00439709
PG(36:5)-H	PG(36:5)-H	PG	(36:5)	C42 H72 O10 N0 P1	767.487	17.1468	0.278409	7.48942	0.080283	0.0731852	0.0156661	0.0385425	0.0123373	0.00339381	0.00201095	0.00348057	ug/g	0.022182
PG(36:5)-H	PG(36:5)-H	PG	(36:5)	C42 H72 O10 N0 P1	767.487	17.3805	0.36077	10.2862	0.0120798	0.033636	0.00217374	0.004661	0.00403563	0.000497364	0.000298688	0.000260737	ug/g	0.00362346
PG(36:7)-H	PG(36:7)-H	PG	(36:7)	C42 H68 O10 N0 P1	763.456	17.4948	0.0702511	1.1577	0.890639	0.46708	0.0367444	0.0589536	1.93586	0.594884	0.620148	0.539788	ug/g	0.677186
PG(37:5)-H	PG(37:5)-H	PG	(37:5)	C43 H74 O10 N0 P1	781.503	6.155	0.0687856	6.18363	0.435203	0.068621	0.00205081	0.12863	0.000787658	0.00652723	0.00741867	0.00731486	ug/g	0.0438229
PG(38:0)-H	PG(38:0)-H	PG	(38:0)	C44 H86 O10 N0 P1	805.596	9.15	0.0949247	10.402	0.242482	0.074142	0.00696754	0.0740144	0.015096	0.00274236	0.00326953	0.00322461	ug/g	0.032026
PG(38:0)-H	PG(38:0)-H	PG	(38:0)	C44 H86 O10 N0 P1	805.596	9.962	0.0979086	6.08937	0.427419	0.0414224	0.000917289	0.0485585	0.00085552	0.00257084	0.00306476	0.00262983	ug/g	0.0167771
PG(40:3)-H	PG(40:3)-H	PG	(40:3)	C46 H84 O10 N0 P1	827.581	10.908	0.108602	4.20381	0.136929	0.024955	0.0128458	0.00658872	0.00252261	0.00192183	0.00154464	0.00175668	ug/g	0.00731904
PG(40:4)-H	PG(40:4)-H	PG	(40:4)	C46 H82 O10 N0 P1	825.565	9.367	0.028998	4.03197	0.0311284	0.491957	3.5175	3.47087	1.5292	0.685026	0.725662	0.701817	ug/g	2.83919
PG(40:5)-H	PG(40:5)-H	PG	(40:5)	C46 H80 O10 N0 P1	823.549	8.57044	0.0213994	3.94086	0.0356459	0.446425	3.32546	3.18479	1.37186	0.657453	0.683131	0.659515	ug/g	2.62737
PG(45:5)-H	PG(45:5)-H	PG	(45:5)	C51 H90 O10 N0 P1	893.628	11.637	0.33683	11.8074	0.232772	0.0820654	0.0318867	0.0964759	0.00108923	0.00225249	0.00455791	0.00415324	ug/g	0.0431506
PG(47:5)-H	PG(47:5)-H	PG	(47:5)	C53 H94 O10 N0 P1	921.659	11.228	0.192264	5.52432	0.0685544	0.0613907	0.0234148	0.0403825	0.0117399	0.00501179	0.00354771	0.00511408	ug/g	0.0251791
PG(20:0e)-H	PG(20:0e)-H	PG	(20:0e)	C26 H52 O9 N0 P1	539.335	2.34924	0.0288278	12.7389	0.0410841	0.28924	0.160829	0.375187	0.158689	0.0187652	0.0180111	0.0177577	ug/g	0.231568
PG(8:1e_13:0)-H	PG(21:1e)-H	PG	(8:1e_13:0)	C27 H52 O9 N0 P1	551.335	1.7099	0.244326	5.56696	0.402882	0.541741	0.594986	8.8292	0.196269	0.650391	0.41372	0.664024	ug/g	3.20682
PG(21:1e)-H	PG(21:1e)-H	PG	(21:1e)	C27 H52 O9 N0 P1	551.335	3.51572	0.461829	1.84802	0.595503	0.0717845	0.00378951	0.028043	0.00102588	0.00730606	0.00769987	0.00277436	ug/g	0.0109528
PG(8:0e_14:3)-H	PG(22:3e)-H	PG	(8:0e_14:3)	C28 H50 O9 N0 P1	561.32	1.767	0.141549	6.78271	0.125598	0.15287	0.166105	0.310971	0.0452231	0.0297891	0.0242893	0.0229261	ug/g	0.1741
PG(22:3e)-H	PG(22:3e)-H	PG	(22:3e)	C28 H50 O9 N0 P1	561.32	2.54814	0.0533686	4.32579	0.0466298	0.107908	0.0646724	0.0226208	0.0489251	0.00997494	0.0110887	0.0104262	ug/g	0.0454061
PG(22:3e)-H	PG(22:3e)-H	PG	(22:3e)	C28 H50 O9 N0 P1	561.32	3.06998	0.0509424	7.30526	0.00327534	0.261624	0.217085	0.135354	0.205517	0.023976	0.0263807	0.0260205	ug/g	0.185985
PG(24:0e)-H	PG(24:0e)-H	PG	(24:0e)	C30 H60 O9 N0 P1	595.398	4.742	0.0306306	2.89356	0.082467	0.063234	0.1448	0.157146	0.0512903	0.0395435	0.0420176	0.0405157	ug/g	0.117745
PG(4:0_20:3)-H	PG(24:3)-H	PG	(4:0_20:3)	C30 H52 O10 N0 P1	603.33	2.868	0.653869	5.01369	0.420634	0.0323059	0.00219852	0.033983	0.000521287	0.00330381	0.00341775	0.000598961	ug/g	0.0122343
PG(25:3)-H	PG(25:3)-H	PG	(25:3)	C31 H54 O10 N0 P1	617.346	6.511	0.0257064	3.55236	0.438772	0.145289	0.0468821	0.374158	0.000621751	0.0384198	0.039919	0.0403602	ug/g	0.140554
PG(8:0e_19:1)-H	PG(27:1e)-H	PG	(8:0e_19:1)	C33 H64 O9 N0 P1	635.429	5.62775	0.0500553	2.0754	0.531393	0.1161	0.0151101	0.0743586	0.000236281	0.014642	0.0135984	0.0149825	ug/g	0.0299017
PG(28:6)-H	PG(28:6)-H	PG	(28:6)	C34 H54 O10 N0 P1	653.346	2.01	0.0494086	4.91181	0.146919	0.0325128	0.0291804	0.0495399	0.00612693	0.00549888	0.0057128	0.00606245	ug/g	0.0282824
PG(30:0)-H	PG(30:0)-H	PG	(30:0)	C36 H70 O10 N0 P1	693.471	6.287	0.0694568	7.50823	0.405509	0.0442003	0.00080751	0.0535714	0.00169647	0.00261373	0.00229202	0.00256276	ug/g	0.0186918
PG(16:0_14:0)-H	PG(30:0)-H	PG	(16:0_14:0)	C36 H70 O10 N0 P1	693.471	8.06573	0.021053	4.34795	0.0850874	0.0590777	0.0741061	0.111536	0.0281812	0.0159957	0.0166214	0.0165609	ug/g	0.0712745
PG(30:1e)-H	PG(30:1e)-H	PG	(30:1e)	C36 H70 O9 N0 P1	677.476	7.898	0.0822039	4.17205	0.460562	0.0523651	0.00131724	0.0592088	0.00148324	0.00506023	0.00529821	0.00450459	ug/g	0.0206698
PG(30:1e)-H	PG(30:1e)-H	PG	(30:1e)	C36 H70 O9 N0 P1	677.476	8.37	0.0295833	4.75496	0.347618	0.0418067	0.0105036	0.0652608	0.00327523	0.00552011	0.00571416	0.0053883	ug/g	0.0263465
PG(15:0_16:0)-H	PG(31:0)-H	PG	(15:0_16:0)	C37 H72 O10 N0 P1	707.487	8.60341	0.0394305	4.25748	0.200416	0.0158933	0.0677285	0.0871856	0.00127146	0.0118044	0.0121277	0.0127529	ug/g	0.0520619
PG(16:0_16:0)-H	PG(32:0)-H	PG	(16:0_16:0)	C38 H74 O10 N0 P1	721.503	8.48263	0.0964115	2.07875	0.479936	0.0925816	0.00606583	0.0458508	0.00705871	0.0105016	0.00904741	0.00882164	ug/g	0.0196585
PG(16:0_16:0)-H	PG(32:0)-H	PG	(16:0_16:0)	C38 H74 O10 N0 P1	721.503	9.2102	0.0163361	4.09752	0.175242	0.0825829	2.23884	3.17055	0.238482	0.4522	0.467188	0.458976	ug/g	1.88263
PG(16:0e_16:0)-H	PG(32:0e)-H	PG	(16:0e_16:0)	C38 H76 O9 N0 P1	707.523	9.93401	0.0643022	0.314041	0.00240352	0.142166	0.00423519	0.00593081	0.00183357	0.0123451	0.013678	0.0121871	ug/g	0.00399986
PG(32:1)-H	PG(32:1)-H	PG	(32:1)	C38 H72 O10 N0 P1	719.487	7.4592	0.0264502	6.29552	0.111242	0.106682	0.108275	0.166258	0.0244999	0.0154284	0.0162647	0.0158064	ug/g	0.0996779
PG(16:0_16:1)-H	PG(32:1)-H	PG	(16:0_16:1)	C38 H72 O10 N0 P1	719.487	8.20768	0.0217618	1.81396	0.0259202	0.111775	0.0584996	0.0394404	0.0415682	0.0249921	0.0259707	0.0259456	ug/g	0.0465028
PG(32:7)-H	PG(32:7)-H	PG	(32:7)	C38 H60 O10 N0 P1	707.393	2.05528	0.0493675	2.02064	0.0655894	0.0622829	0.0151711	0.0304444	0.0302906	0.0120258	0.0132144	0.0123253	ug/g	0.0253021
PG(16:0_17:0)-H	PG(33:0)-H	PG	(16:0_17:0)	C39 H76 O10 N0 P1	735.518	9.7995	0.010859	3.74816	0.16173	0.0122178	0.0952853	0.113033	0.0114148	0.0193606	0.019775	0.0194885	ug/g	0.0732443
PG(15:0_18:1)-H	PG(33:1)-H	PG	(15:0_18:1)	C39 H74 O10 N0 P1	733.503	8.77871	0.136282	0.622564	0.0130898	0.0969174	0.00496	0.00396073	0.00468239	0.00663323	0.00842591	0.00679102	ug/g	0.00453438
PG(33:4e)-H	PG(33:4e)-H	PG	(33:4e)	C39 H70 O9 N0 P1	713.476	6.512	0.245244	1.07884	0.768158	0.137071	0.0208515	0.0232067	0.0116027	0.0217672	0.0163719	0.0134541	ug/g	0.0185536
PG(18:0_16:0)-H	PG(34:0)-H	PG	(18:0_16:0)	C40 H78 O10 N0 P1	749.534	10.3462	0.0190484	3.87616	0.183007	0.0189649	0.665748	0.881194	0.0573307	0.135553	0.140764	0.137565	ug/g	0.534758
PG(16:0_18:1)-H	PG(34:1)-H	PG	(16:0_18:1)	C40 H76 O10 N0 P1	747.518	8.60377	0.206181	2.5314	0.260197	0.0481271	0.0384183	0.0427822	0.00239753	0.0136288	0.00967638	0.00971924	ug/g	0.027866
PG(16:0_18:1)-H	PG(34:1)-H	PG	(16:0_18:1)	C40 H76 O10 N0 P1	747.518	9.31855	0.0148712	2.02313	0.318616	0.39052	0.635124	0.887918	0.0825407	0.262579	0.261969	0.269067	ug/g	0.535194
PG(16:0_18:2)-H	PG(34:2)-H	PG	(16:0_18:2)	C40 H74 O10 N0 P1	745.503	7.75602	0.0210542	3.45123	0.112531	0.0262903	0.103944	0.115166	0.0247046	0.023198	0.0241158	0.0233319	ug/g	0.0812715
PG(16:0_18:2)-H	PG(34:2)-H	PG	(16:0_18:2)	C40 H74 O10 N0 P1	745.503	8.44531	0.0101669	3.8032	0.194305	0.0127596	1.1005	1.52878	0.085017	0.235888	0.240581	0.237219	ug/g	0.904766
PG(16:0_18:3)-H	PG(34:3)-H	PG	(16:0_18:3)	C40 H72 O10 N0 P1	743.487	7.65668	0.00713251	3.75813	0.215167	0.012638	0.0815053	0.123789	0.00457647	0.0185954	0.0187563	0.0184929	ug/g	0.0699571
PG(12:0_22:5)-H	PG(34:5)-H	PG	(12:0_22:5)	C40 H68 O10 N0 P1	739.456	17.278	1.3819	0.46449	0.543061	0.0871169	0.00531149	0.00395241	0.00919508	0.0021681	0.034376	0.00319622	ug/g	0.00615299
PG(10:0e_6:0)+NH4	PG(16:0e)+NH4	PG	(10:0e_6:0)	C22 H49 O9 N1 P1	502.314	1.87057	0.225745	0.709039	0.19789	0.33875	0.040134	0.0809345	0.0630577	0.106945	0.0679901	0.0847486	ug/g	0.0613754
PG(10:0e_6:0)+NH4	PG(16:0e)+NH4	PG	(10:0e_6:0)	C22 H49 O9 N1 P1	502.314	4.97	0.347836	1.551	0.506486	0.073261	0.0343219	0.0155277	0.00496198	0.00938983	0.016511	0.00943857	ug/g	0.0182705
PG(8:0e_8:0)+NH4	PG(16:0e)+NH4	PG	(8:0e_8:0)	C22 H49 O9 N1 P1	502.314	6.485	0.574122	0.105833	0.0564893	0.881823	0.129452	0.0180721	0.0410061	0.200151	0.789058	0.792189	ug/g	0.0628434
PG(8:0e_8:0)+NH4	PG(16:0e)+NH4	PG	(8:0e_8:0)	C22 H49 O9 N1 P1	502.314	12.529	0.140163	0.610431	0.254029	0.218812	0.00866103	0.0393485	0.01378	0.0306988	0.0391894	0.0313345	ug/g	0.0205965
PG(10:0e_6:0)+NH4	PG(16:0e)+NH4	PG	(10:0e_6:0)	C22 H49 O9 N1 P1	502.314	15.574	0.0304413	1.07016	0.617128	0.23054	0.0679913	0.0472342	0.049408	0.0529853	0.0499213	0.0509338	ug/g	0.0548778
PG(4:0_13:0)+Na	PG(17:0)+Na	PG	(4:0_13:0)	C23 H45 O10 N0 P1 Na1	535.264	1.368	0.108682	2.20418	0.314738	0.309086	0.140343	0.660394	0.220615	0.165572	0.162652	0.135147	ug/g	0.340451
PG(8:0e_9:0)+NH4	PG(17:0e)+NH4	PG	(8:0e_9:0)	C23 H51 O9 N1 P1	516.33	6.809	0.182261	4.10395	0.0248864	0.0522319	0.0267475	0.0170537	0.013052	0.00509409	0.00364598	0.00511321	ug/g	0.0189511
PG(8:0e_9:0)+NH4	PG(17:0e)+NH4	PG	(8:0e_9:0)	C23 H51 O9 N1 P1	516.33	9.242	0.708064	0.427327	0.242396	0.109414	0.00640913	0.00369509	0.00358629	0.0169271	0.0128372	0.00227322	ug/g	0.0045635
PG(9:0_10:0)+NH4	PG(19:0)+NH4	PG	(9:0_10:0)	C25 H53 O10 N1 P1	558.34	1.36041	0.0840055	3.92266	0.0291268	0.30691	1.0124	1.92265	1.05227	0.344862	0.36379	0.307831	ug/g	1.32911
PG(9:0_10:0)+NH4	PG(19:0)+NH4	PG	(9:0_10:0)	C25 H53 O10 N1 P1	558.34	2.04712	0.0540127	1.49266	0.376414	0.553807	0.366172	0.976436	1.41775	0.654349	0.59198	0.602959	ug/g	0.92012
PG(9:0_10:1)+H	PG(19:1)+H	PG	(9:0_10:1)	C25 H48 O10 N0 P1	539.298	1.34	0.328362	7.76576	0.333693	0.40605	0.45008	4.22174	0.230219	0.251345	0.249251	0.130642	ug/g	1.63401
PG(9:0_10:2)+H	PG(19:2)+H	PG	(9:0_10:2)	C25 H46 O10 N0 P1	537.282	1.167	0.068493	11.6994	0.167717	0.747324	1.26711	4.45094	0.712081	0.189977	0.168725	0.19091	ug/g	2.14338
PG(9:0_12:2)+Na	PG(21:2)+Na	PG	(9:0_12:2)	C27 H49 O10 N0 P1 Na1	587.296	1.188	0.405122	13.6702	0.0286796	0.338149	0.386597	0.163996	0.199117	0.022597	0.00972927	0.0225162	ug/g	0.249903
PG(10:0_12:3)+H	PG(22:3)+H	PG	(10:0_12:3)	C28 H50 O10 N0 P1	577.314	1.39672	0.0160872	5.78936	0.00367675	0.710667	2.28552	1.60097	1.51169	0.31067	0.305882	0.315879	ug/g	1.79939
PG(12:0_11:2)+Na	PG(23:2)+Na	PG	(12:0_11:2)	C29 H53 O10 N0 P1 Na1	615.327	1.48065	0.138447	5.66395	0.00154897	0.329208	0.426691	0.571426	0.415972	0.0897873	0.0699178	0.0899598	ug/g	0.471363
PG(11:0_12:3)+H	PG(23:3)+H	PG	(11:0_12:3)	C29 H52 O10 N0 P1	591.329	1.95668	0.0500138	4.37848	0.0144541	0.51541	2.28215	2.51646	1.283	0.473557	0.436437	0.47898	ug/g	2.0272
PG(27:0)+NH4	PG(27:0)+NH4	PG	(27:0)	C33 H69 O10 N1 P1	670.465	6.794	0.0511438	2.27472	0.00349519	0.128747	0.158069	0.116558	0.131241	0.057611	0.0629852	0.0578292	ug/g	0.135289
PG(29:0)+NH4	PG(29:0)+NH4	PG	(29:0)	C35 H73 O10 N1 P1	698.497	6.7585	0.0487047	0.469934	0.000172559	0.329965	0.0364936	0.0363245	0.0304207	0.0766026	0.0694966	0.0735888	ug/g	0.034413
PG(29:0)+NH4	PG(29:0)+NH4	PG	(29:0)	C35 H73 O10 N1 P1	698.497	8.07046	0.0153724	0.616829	0.00554341	0.204175	0.0218825	0.0149541	0.0210692	0.0309496	0.0318421	0.0310848	ug/g	0.0193019
PG(29:1e)+Na	PG(29:1e)+Na	PG	(29:1e)	C35 H69 O9 N0 P1 Na1	687.457	8.29409	0.0679091	4.47557	0.253342	0.0555746	0.166415	0.37957	0.0082067	0.0444766	0.0392618	0.0400875	ug/g	0.184731
PG(18:2e_11:0)+NH4	PG(29:2e)+NH4	PG	(18:2e_11:0)	C35 H71 O9 N1 P1	680.486	6.024	0.0343332	4.20743	0.21406	0.0529578	0.330041	0.686512	0.0512003	0.0827715	0.0879421	0.0830646	ug/g	0.355918
PG(18:2e_11:0)+NH4	PG(29:2e)+NH4	PG	(18:2e_11:0)	C35 H71 O9 N1 P1	680.486	11.6792	0.19923	5.79007	2.35226e-06	0.831452	2.62693	2.67502	2.6297	0.561671	0.404059	0.404143	ug/g	2.64388
PG(18:2e_11:0)+NH4	PG(29:2e)+NH4	PG	(18:2e_11:0)	C35 H71 O9 N1 P1	680.486	12.4311	0.0773282	2.41105	0.0147824	0.126138	0.138522	0.229405	0.198876	0.0749213	0.0853586	0.0748058	ug/g	0.188935
PG(18:2e_11:0)+NH4	PG(29:2e)+NH4	PG	(18:2e_11:0)	C35 H71 O9 N1 P1	680.486	15.3598	0.136025	4.34262	0.0131722	0.323415	0.884925	0.699259	0.460442	0.132369	0.167547	0.170912	ug/g	0.681542
PG(29:3)+H	PG(29:3)+H	PG	(29:3)	C35 H64 O10 N0 P1	675.423	6.56305	0.0325602	3.86963	0.349808	0.122713	0.131658	0.494375	0.00325217	0.0552573	0.0521695	0.0551949	ug/g	0.209762
PG(29:3)+H	PG(29:3)+H	PG	(29:3)	C35 H64 O10 N0 P1	675.423	7.594	0.00956781	2.85201	0.00152429	0.0484665	0.0285868	0.0363905	0.0379121	0.0119355	0.0121551	0.0119856	ug/g	0.0342965
PG(15:0_16:0)+NH4	PG(31:0)+NH4	PG	(15:0_16:0)	C37 H77 O10 N1 P1	726.528	6.7903	0.0317629	0.191749	0.000465347	0.148432	0.003981	0.00297211	0.000645401	0.0136933	0.0129805	0.0129536	ug/g	0.00253284
PG(15:0_16:0)+NH4	PG(31:0)+NH4	PG	(15:0_16:0)	C37 H77 O10 N1 P1	726.528	7.27695	0.0559006	0.387188	0.000668257	0.481301	0.0755177	0.0501378	0.0505159	0.161295	0.145317	0.14839	ug/g	0.0587238
PG(17:0_14:0)+NH4	PG(31:0)+NH4	PG	(17:0_14:0)	C37 H77 O10 N1 P1	726.528	8.0648	0.00761684	0.406991	0.00032492	0.286716	0.0219168	0.026546	0.0170142	0.0538989	0.0531572	0.0538247	ug/g	0.0218257
PG(10:0_21:1)+NH4	PG(31:1)+NH4	PG	(10:0_21:1)	C37 H75 O10 N1 P1	724.512	10.672	0.095185	3.85369	0.0122082	0.341666	1.32066	1.11688	0.713515	0.287349	0.242601	0.287721	ug/g	1.05035
PG(31:2e)+NH4	PG(31:2e)+NH4	PG	(31:2e)	C37 H75 O9 N1 P1	708.517	12.0662	0.521614	0.58499	0.250716	0.357403	0.0767711	0.0518362	0.0581681	0.170111	0.06826	0.0809089	ug/g	0.0622585
PG(31:2e)+NH4	PG(31:2e)+NH4	PG	(31:2e)	C37 H75 O9 N1 P1	708.517	12.6124	0.0711219	5.3753	0.16946	0.591337	1.6042	0.0725625	1.10663	0.186563	0.167759	0.16349	ug/g	0.927798
PG(31:2e)+NH4	PG(31:2e)+NH4	PG	(31:2e)	C37 H75 O9 N1 P1	708.517	13.622	1.06743	0.444967	0.431755	0.169828	0.00696694	0.011638	0.023363	0.0701499	0.0135965	0.0105705	ug/g	0.0139893
PG(16:0_16:0)+NH4	PG(32:0)+NH4	PG	(16:0_16:0)	C38 H79 O10 N1 P1	740.544	7.271	0.0232413	0.341475	0.00141254	0.466977	0.0714691	0.0365524	0.0364508	0.14263	0.137257	0.143196	ug/g	0.0481574
PG(32:2e)+NH4	PG(32:2e)+NH4	PG	(32:2e)	C38 H77 O9 N1 P1	722.533	10.6603	0.013409	2.97061	0.00403356	0.545075	4.59372	3.90756	3.09929	1.3204	1.29887	1.28584	ug/g	3.86686
PG(25:0_8:0)+NH4	PG(33:0)+NH4	PG	(25:0_8:0)	C39 H81 O10 N1 P1	754.559	8.52332	0.0246171	0.325937	0.00190924	0.518075	0.0524773	0.0819724	0.0289797	0.17152	0.163358	0.166537	ug/g	0.0544765
PG(18:2e_15:0)+NH4	PG(33:2e)+NH4	PG	(18:2e_15:0)	C39 H79 O9 N1 P1	736.549	11.2358	0.820202	1038.44	0.348799	11.433	6.00731	1610.61	58.9473	0.135715	0.468127	1.0097	ug/g	558.523
PG(33:2e)+NH4	PG(33:2e)+NH4	PG	(33:2e)	C39 H79 O9 N1 P1	736.549	15.635	0.0602525	3.28761	0.00239089	0.164212	0.373228	0.389503	0.277099	0.109769	0.10838	0.098138	ug/g	0.34661
PG(18:0_16:0)+NH4	PG(34:0)+NH4	PG	(18:0_16:0)	C40 H83 O10 N1 P1	768.575	9.23485	0.0878248	4.77821	0.172851	0.0996533	0.609715	0.750829	0.028817	0.101577	0.0870987	0.102095	ug/g	0.46312
PG(16:0_18:3)+Na	PG(34:3)+Na	PG	(16:0_18:3)	C40 H73 O10 N0 P1 Na1	767.483	9.272	0.00492127	2.94894	0.193615	0.0759944	0.29247	0.340745	0.0362255	0.0760699	0.075607	0.0753332	ug/g	0.223147
PG(35:6)+Na	PG(35:6)+Na	PG	(35:6)	C41 H69 O10 N0 P1 Na1	775.452	7.296	0.0557709	4.63188	0.137817	0.399373	0.584356	0.100994	0.828137	0.110309	0.102269	0.114177	ug/g	0.504495
PG(36:2)+NH4	PG(36:2)+NH4	PG	(36:2)	C42 H83 O10 N1 P1	792.575	8.46623	0.0500495	4.07392	0.189767	0.0238364	0.120504	0.241562	0.0272134	0.0327045	0.0300122	0.0328374	ug/g	0.12976
PG(16:0_20:5)+Na	PG(36:5)+Na	PG	(16:0_20:5)	C42 H73 O10 N0 P1 Na1	791.483	8.486	0.0402603	2.83885	0.236128	0.083704	0.163352	0.223356	0.0142742	0.0472761	0.0450979	0.0488742	ug/g	0.133661
PG(37:0)+H	PG(37:0)+H	PG	(37:0)	C43 H86 O10 N0 P1	793.595	11.7933	0.0346149	1.61228	0.137281	0.579085	1.09429	0.79869	0.523944	0.491542	0.48797	0.519555	ug/g	0.80564
PG(37:1)+H	PG(37:1)+H	PG	(37:1)	C43 H84 O10 N0 P1	791.58	10.939	0.0665034	2.14321	0.0461797	0.34793	0.890924	0.762867	0.451373	0.3174	0.312452	0.352396	ug/g	0.701722
PG(19:1_18:1)+H	PG(37:2)+H	PG	(19:1_18:1)	C43 H82 O10 N0 P1	789.564	10.1024	0.085587	3.00434	0.0296061	0.155053	0.641884	0.675327	0.329296	0.185399	0.165865	0.196779	ug/g	0.548836
PG(20:3e_18:2)+NH4	PG(38:5e)+NH4	PG	(20:3e_18:2)	C44 H83 O9 N1 P1	800.58	6.074	0.0269795	7.48951	0.148722	0.107063	0.00604501	0.143254	0.101942	0.0115057	0.0109088	0.0111311	ug/g	0.0837468
PG(18:3e_20:4)+NH4	PG(38:7e)+NH4	PG	(18:3e_20:4)	C44 H79 O9 N1 P1	796.549	15.676	0.0215904	2.94455	0.00386899	0.153468	0.390623	0.430472	0.293087	0.124959	0.129242	0.124187	ug/g	0.371394
PG(18:3_20:5)+H	PG(38:8)+H	PG	(18:3_20:5)	C44 H72 O10 N0 P1	791.486	8.46937	0.0402603	2.83885	0.236128	0.083704	0.163352	0.223356	0.0142742	0.0472761	0.0450979	0.0488742	ug/g	0.133661
PG(39:6)+H	PG(39:6)+H	PG	(39:6)	C45 H78 O10 N0 P1	809.533	5.769	0.0122114	3.68383	0.31961	0.104585	0.131535	0.407191	0.0103065	0.0501974	0.049012	0.0498292	ug/g	0.183011
PG(17:1_22:6)+NH4	PG(39:7)+NH4	PG	(17:1_22:6)	C45 H79 O10 N1 P1	824.544	3.06567	0.0252319	3.94891	0.0377362	0.254197	0.408225	0.161557	0.312164	0.0744725	0.0725551	0.0763116	ug/g	0.293982
PG(40:0)+H	PG(40:0)+H	PG	(40:0)	C46 H92 O10 N0 P1	835.642	13.163	0.0908388	26.8623	0.023753	0.700251	1.57104	1.27932	0.54132	0.0399603	0.0398007	0.046501	ug/g	1.13056
PG(40:0)+H	PG(40:0)+H	PG	(40:0)	C46 H92 O10 N0 P1	835.642	14.8821	0.0611062	4.15298	4.93601e-07	0.372037	0.825306	0.804721	0.830738	0.183794	0.202232	0.206504	ug/g	0.820255
PG(40:1)+H	PG(40:1)+H	PG	(40:1)	C46 H90 O10 N0 P1	833.627	12.4288	0.116337	3.71978	0.0969231	0.0981535	0.514424	0.476922	0.12102	0.0979957	0.112027	0.089018	ug/g	0.370789
PG(20:1_20:1)+H	PG(40:2)+H	PG	(20:1_20:1)	C46 H88 O10 N0 P1	831.611	11.5478	0.0348919	2.33916	0.116304	0.227437	0.588247	0.555068	0.190765	0.18266	0.192285	0.19538	ug/g	0.444693
PG(41:0)+H	PG(41:0)+H	PG	(41:0)	C47 H94 O10 N0 P1	849.658	13.245	0.010172	3.77852	0.00346063	0.511933	2.51276	2.19886	1.65074	0.567811	0.558755	0.557259	ug/g	2.12079
PG(41:1)+H	PG(41:1)+H	PG	(41:1)	C47 H92 O10 N0 P1	847.642	14.0705	0.045335	4.97037	0.0458818	0.36097	1.01597	1.4426	0.492869	0.201256	0.187775	0.204776	ug/g	0.983813
PG(41:7)+H	PG(41:7)+H	PG	(41:7)	C47 H80 O10 N0 P1	835.548	6.574	0.0750016	3.93538	0.0773104	0.11007	0.4573	0.544927	0.14684	0.0929498	0.105755	0.0932789	ug/g	0.383022
PG(42:0)+H	PG(42:0)+H	PG	(42:0)	C48 H96 O10 N0 P1	863.674	15.1575	0.0156213	3.61962	0.0174359	0.270784	1.15714	1.1588	0.615097	0.266259	0.268974	0.274531	ug/g	0.97701
PG(42:1)+H	PG(42:1)+H	PG	(42:1)	C48 H94 O10 N0 P1	861.658	14.4421	0.0137726	3.63531	0.0165701	0.743204	8.35282	8.03805	4.40585	1.8863	1.89796	1.93649	ug/g	6.93224
PG(42:1)+H	PG(42:1)+H	PG	(42:1)	C48 H94 O10 N0 P1	861.658	14.9077	0.0440776	4.1445	0.0100875	0.166571	0.254653	0.223874	0.140589	0.0486383	0.048419	0.0523254	ug/g	0.206372
PG(42:2)+H	PG(42:2)+H	PG	(42:2)	C48 H92 O10 N0 P1	859.642	14.1431	0.0713421	4.36011	1.32683e-05	0.266103	0.403927	0.379508	0.367031	0.0819462	0.0944654	0.0874497	ug/g	0.383488
PG(27:0_16:0)+NH4	PG(43:0)+NH4	PG	(27:0_16:0)	C49 H101 O10 N1 P1	894.716	12.2757	0.034013	0.889807	0.720474	0.358172	0.102225	0.131065	0.0342757	0.0981681	0.0983642	0.104169	ug/g	0.0891886
PG(43:3)+H	PG(43:3)+H	PG	(43:3)	C49 H92 O10 N0 P1	871.642	12.322	0.0940713	0.592942	0.242141	0.271323	0.0165483	0.0579734	0.0132254	0.0469961	0.0463173	0.0546726	ug/g	0.029249
PG(25:0_19:0)+NH4	PG(44:0)+NH4	PG	(25:0_19:0)	C50 H103 O10 N1 P1	908.731	12.8422	0.0500495	2.53859	0.0710671	0.177075	0.341121	0.411937	0.158891	0.123	0.112828	0.123406	ug/g	0.303983
PG(25:0_19:0)+NH4	PG(44:0)+NH4	PG	(25:0_19:0)	C50 H103 O10 N1 P1	908.731	13.6577	0.0673305	0.584279	0.110687	0.513155	0.152852	0.137025	0.0347565	0.179542	0.17657	0.199501	ug/g	0.108211
PG(36:0_8:0)+H	PG(44:0)+H	PG	(36:0_8:0)	C50 H100 O10 N0 P1	891.705	14.2224	0.00606704	4.64858	0.000431039	0.315252	0.469309	0.380266	0.484968	0.0951849	0.096327	0.0955745	ug/g	0.444848
PG(22:0_22:1)+H	PG(44:1)+H	PG	(22:0_22:1)	C50 H98 O10 N0 P1	889.689	13.5423	0.00721929	3.62123	0.0898997	0.0521653	0.180912	0.319269	0.0972807	0.0546686	0.0554378	0.0548824	ug/g	0.199154
PG(22:0_22:1)+H	PG(44:1)+H	PG	(22:0_22:1)	C50 H98 O10 N0 P1	889.689	14.409	0.0981148	3.26531	0.281719	0.14366	0.165091	0.499377	0.0546053	0.0772512	0.0650968	0.0778684	ug/g	0.239691
PG(36:1_9:0)+Na	PG(45:1)+Na	PG	(36:1_9:0)	C51 H99 O10 N0 P1 Na1	925.687	14.534	0.0260427	4.52836	0.000276472	0.207681	0.245337	0.25954	0.207884	0.0515884	0.0540407	0.0517703	ug/g	0.237587
PG(35:0_11:0)+NH4	PG(46:0)+NH4	PG	(35:0_11:0)	C52 H107 O10 N1 P1	936.763	12.8266	0.0478145	3.18379	0.0790986	0.123374	0.990404	1.07086	0.333436	0.243332	0.26455	0.244272	ug/g	0.798232
PG(25:0_21:0)+NH4	PG(46:0)+NH4	PG	(25:0_21:0)	C52 H107 O10 N1 P1	936.763	13.6532	0.0515272	0.707303	0.118795	0.703074	0.283926	0.331643	0.155448	0.355049	0.350232	0.3848	ug/g	0.257006
PG(25:0_21:1)+NH4	PG(46:1)+NH4	PG	(25:0_21:1)	C52 H105 O10 N1 P1	934.747	12.1181	0.053715	2.29328	0.0887564	0.139191	0.110199	0.14606	0.0559846	0.0444704	0.043537	0.0481481	ug/g	0.104081
PG(22:0_24:1)+NH4	PG(46:1)+NH4	PG	(22:0_24:1)	C52 H105 O10 N1 P1	934.747	12.9418	0.0435418	1.37178	0.590979	0.495716	0.271072	0.564417	0.0781072	0.219992	0.213491	0.232509	ug/g	0.304532
PG(46:1)+H	PG(46:1)+H	PG	(46:1)	C52 H102 O10 N0 P1	917.721	14.0674	0.0149539	3.16244	0.0342152	0.128042	0.480517	0.468154	0.221331	0.121768	0.12284	0.12536	ug/g	0.390001
PG(27:1_19:1)+H	PG(46:2)+H	PG	(27:1_19:1)	C52 H100 O10 N0 P1	915.705	13.4627	0.0573523	3.13615	0.0149023	0.200637	0.847606	0.869428	0.492337	0.233851	0.221876	0.248758	ug/g	0.736457
PG(46:2)+H	PG(46:2)+H	PG	(46:2)	C52 H100 O10 N0 P1	915.705	14.354	0.0721074	0.719165	0.169216	0.430703	0.0749821	0.142157	0.076671	0.131709	0.129393	0.147441	ug/g	0.0979365
PG(46:3)+H	PG(46:3)+H	PG	(46:3)	C52 H98 O10 N0 P1	913.689	12.7601	0.0610703	2.19552	0.0180882	0.175193	0.162354	0.197611	0.120103	0.0779778	0.0697343	0.0709455	ug/g	0.160023
PG(46:3)+H	PG(46:3)+H	PG	(46:3)	C52 H98 O10 N0 P1	913.689	13.6612	0.0588256	0.466355	0.0351173	0.514766	0.138944	0.0795977	0.034616	0.175921	0.173748	0.193175	ug/g	0.084386
PG(46:4)+H	PG(46:4)+H	PG	(46:4)	C52 H96 O10 N0 P1	911.674	12.131	0.0245895	1.86716	0.0481695	0.165021	0.0710689	0.104037	0.0610594	0.0422874	0.0410672	0.0431291	ug/g	0.0787217
PG(46:4)+H	PG(46:4)+H	PG	(46:4)	C52 H96 O10 N0 P1	911.674	12.9503	0.0542236	1.48801	0.504116	0.349102	0.144744	0.317559	0.0549965	0.113189	0.111393	0.123063	ug/g	0.172433
PG(47:5)+Na	PG(47:5)+Na	PG	(47:5)	C53 H95 O10 N0 P1 Na1	945.656	10.871	0.0188275	3.63261	0.337242	0.133659	0.174827	0.569367	0.00720449	0.0701962	0.0690463	0.0676054	ug/g	0.250466
PG(47:5)+H	PG(47:5)+H	PG	(47:5)	C53 H96 O10 N0 P1	923.674	13.831	0.0412344	5.34577	0.00230648	0.18442	0.124125	0.107083	0.15908	0.0237097	0.0254937	0.0238054	ug/g	0.130096
PG(31:1_18:4)+NH4	PG(49:5)+NH4	PG	(31:1_18:4)	C55 H103 O10 N1 P1	968.731	11.296	0.0462938	3.76658	0.292796	0.225987	1.09288	2.86031	0.0725404	0.368718	0.362522	0.337562	ug/g	1.34191
PG(52:4)+Na	PG(52:4)+Na	PG	(52:4)	C58 H107 O10 N0 P1 Na1	1017.75	12.978	0.0727622	1.71344	0.424047	0.284352	0.33344	0.323461	0.0146199	0.126033	0.124311	0.141568	ug/g	0.22384
PG(35:1_18:2)+Na	PG(53:3)+Na	PG	(35:1_18:2)	C59 H111 O10 N0 P1 Na1	1033.78	15.5822	0.0481415	4.20338	0.00499675	0.0820855	0.0502293	0.0378266	0.0317771	0.0100194	0.00914883	0.00934044	ug/g	0.0399443
PG(35:1_18:3)+Na	PG(53:4)+Na	PG	(35:1_18:3)	C59 H109 O10 N0 P1 Na1	1031.77	15.1243	0.0319921	3.73412	0.00640041	0.190634	0.389667	0.337116	0.236437	0.0873927	0.0828137	0.0877442	ug/g	0.321073
PG(55:5)+Na	PG(55:5)+Na	PG	(55:5)	C61 H111 O10 N0 P1 Na1	1057.78	15.167	0.125292	4.09721	0.0257091	0.0927575	0.109387	0.105766	0.0499992	0.0199972	0.0246926	0.0200255	ug/g	0.0883841
phSM(t40:3)+HCOO	phSM(t40:3)+HCOO	phSM	(t40:3)	C46 H88 O10 N2 P1	859.618	14.018	0.0666934	4.0858	0.414258	0.533997	0.663337	6.96069	0.235398	0.617495	0.690564	0.615534	ug/g	2.61981	2.61981
PI(10:0e_10:3)-H	PI(20:3e)-H	PI	(10:0e_10:3)	C29 H50 O12 N0 P1	621.305	1.272	0.0223272	3.10008	0.00422604	1.503	19.9505	20.1194	27.8803	7.39865	7.11793	7.40228	ug/g	22.6501	495.674
PI(16:1_6:0)+Na	PI(22:1)+Na	PI	(16:1_6:0)	C31 H57 O13 N0 P1 Na1	691.343	1.261	0.0833571	40.3571	0.00316718	1.58181	4.1837	6.60558	4.37513	0.116608	0.122296	0.136852	ug/g	5.0548
PI(22:3)+Na	PI(22:3)+Na	PI	(22:3)	C31 H53 O13 N0 P1 Na1	687.312	1.33381	0.00986098	7.20894	0.0278847	2.77468	20.0451	48.5653	29.8035	4.50473	4.55252	4.59441	ug/g	32.8047
PI(4:0_18:4)+NH4	PI(22:4)+NH4	PI	(4:0_18:4)	C31 H55 O13 N1 P1	680.341	1.313	0.00787169	4.88785	0.00638568	1.02547	4.02254	5.59524	6.92437	1.13753	1.12692	1.11989	ug/g	5.51405
PI(8:0e_14:4)+H	PI(22:4e)+H	PI	(8:0e_14:4)	C31 H54 O12 N0 P1	649.335	1.4824	0.0114212	3.83093	0.0359058	2.78507	61.1989	151.192	127.029	29.2382	29.4607	29.901	ug/g	113.14
PI(4:0_20:3)+NH4	PI(24:3)+NH4	PI	(4:0_20:3)	C33 H61 O13 N1 P1	710.388	1.36477	0.0434514	5.6216	0.0356287	1.10552	3.40746	9.08498	9.13794	1.34654	1.24446	1.25673	ug/g	7.21013
PI(24:4)+NH4	PI(24:4)+NH4	PI	(24:4)	C33 H59 O13 N1 P1	708.372	1.75583	0.0122348	3.64081	0.0411061	1.17291	13.4694	34.289	27.9904	6.92104	6.85826	7.02619	ug/g	25.2496
PI(18:0e_23:0)+NH4	PI(41:0e)+NH4	PI	(18:0e_23:0)	C50 H103 O12 N1 P1	940.721	14.031	0.0756182	0.0430827	2.61763e-05	2.00258	0.0871438	0.0913173	0.119983	2.21679	2.19998	2.51046	ug/g	0.0994813
PI(43:0e)+NH4	PI(43:0e)+NH4	PI	(43:0e)	C52 H107 O12 N1 P1	968.753	14.1864	0.285015	0.0895335	0.00586631	1.35905	0.00858058	0.11788	0.166151	1.44352	0.863852	0.960802	ug/g	0.0975371
PI(10:0_10:3)-H	PI(20:3)-H	PI	(10:0_10:3)	C29 H48 O13 N0 P1	635.284	1.19253	0.16364	3.89064	0.000235095	0.487817	1.59511	1.8065	1.92408	0.500516	0.370075	0.498255	ug/g	1.77523
PI(10:0e_10:3)-H	PI(20:3e)-H	PI	(10:0e_10:3)	C29 H50 O12 N0 P1	621.305	2.05017	0.43305	1.18435	0.615966	0.258871	0.119815	0.0785462	0.158428	0.133537	0.116542	0.0511723	ug/g	0.11893
PI(10:0e_10:3)-H	PI(20:3e)-H	PI	(10:0e_10:3)	C29 H50 O12 N0 P1	621.305	4.447	0.0734588	3.52637	0.0265586	0.0722631	0.0716527	0.149232	0.103128	0.0308549	0.0282728	0.0327553	ug/g	0.108005
PI(10:1e_10:3)-H	PI(20:4e)-H	PI	(10:1e_10:3)	C29 H48 O12 N0 P1	619.289	1.30025	0.0175277	2.98059	0.000947436	0.52883	3.9817	5.03569	4.10609	1.45716	1.49697	1.44884	ug/g	4.37449
PI(11:0_10:3)-H	PI(21:3)-H	PI	(11:0_10:3)	C30 H50 O13 N0 P1	649.299	1.243	0.186845	3.16922	0.00695353	0.211771	0.370228	0.273253	0.433264	0.105534	0.137186	0.097031	ug/g	0.358915
PI(23:1)-H	PI(23:1)-H	PI	(23:1)	C32 H58 O13 N0 P1	681.362	1.602	0.0330616	3.96966	0.0660338	0.251108	0.275158	0.148083	0.44612	0.0755391	0.0727271	0.0707354	ug/g	0.289787
PI(14:1_11:2)-H	PI(25:3)-H	PI	(14:1_11:2)	C34 H58 O13 N0 P1	705.362	1.44724	0.0298306	2.40562	0.145632	0.333443	0.892733	1.16455	0.301735	0.321254	0.338134	0.321236	ug/g	0.786338
PI(15:0_16:0)-H	PI(31:0)-H	PI	(15:0_16:0)	C40 H76 O13 N0 P1	795.503	7.32283	0.0137611	0.205718	0.00191476	0.192328	0.00241344	0.00932831	0.00185048	0.0217066	0.0223103	0.0220553	ug/g	0.00453074
PI(15:0_16:0)-H	PI(31:0)-H	PI	(15:0_16:0)	C40 H76 O13 N0 P1	795.503	8.376	0.0334572	5.89116	0.131602	0.101558	0.078213	0.0232113	0.0235109	0.00708634	0.00729648	0.00682441	ug/g	0.0416451
PI(16:0_16:0)-H	PI(32:0)-H	PI	(16:0_16:0)	C41 H78 O13 N0 P1	809.519	8.94334	0.0318644	4.5508	0.0554078	0.418085	1.43681	0.667225	0.620387	0.200154	0.205594	0.192919	ug/g	0.90814
PI(33:1)-H	PI(33:1)-H	PI	(33:1)	C42 H78 O13 N0 P1	821.519	5.938	0.346085	7.08486	0.054228	0.1758	0.0849817	0.230442	0.109693	0.012017	0.0243188	0.0236677	ug/g	0.141705
PI(15:0_18:1)-H	PI(33:1)-H	PI	(15:0_18:1)	C42 H78 O13 N0 P1	821.519	8.611	0.14208	3.0926	0.00148259	0.64057	5.82136	7.60221	6.19027	1.92432	1.9575	2.46036	ug/g	6.53795
PI(15:0_18:2)-H	PI(33:2)-H	PI	(15:0_18:2)	C42 H76 O13 N0 P1	819.503	7.68463	0.0325892	3.0806	0.000182936	0.710886	6.10399	5.40282	5.1747	1.80868	1.8619	1.74443	ug/g	5.5605
PI(15:0_18:3)-H	PI(33:3)-H	PI	(15:0_18:3)	C42 H74 O13 N0 P1	817.487	6.7709	0.0849818	4.07096	0.167632	0.0360835	0.06461	0.0439357	0.00612118	0.0103025	0.00903601	0.00882851	ug/g	0.0382223
PI(16:0_18:1)-H	PI(34:1)-H	PI	(16:0_18:1)	C43 H80 O13 N0 P1	835.534	9.07093	0.0278595	4.06183	0.119839	0.398971	4.94109	3.44699	0.892055	0.783019	0.761106	0.740593	ug/g	3.09338
PI(16:0_18:2)-H	PI(34:2)-H	PI	(16:0_18:2)	C43 H78 O13 N0 P1	833.519	8.16606	0.0197174	4.32348	0.145121	1.19995	34.4404	19.5117	5.32147	4.54535	4.66973	4.4946	ug/g	19.7579
PI(16:0_18:2)-H	PI(34:2)-H	PI	(16:0_18:2)	C43 H78 O13 N0 P1	833.519	8.69726	0.843849	4.23438	0.482938	1.22032	41.7706	0.429653	0.075683	4.93673	0.0852545	4.96198	ug/g	14.092
PI(16:0_18:3)-H	PI(34:3)-H	PI	(16:0_18:3)	C43 H76 O13 N0 P1	831.503	7.39168	0.0184373	4.4998	0.136982	0.511315	6.25255	3.94278	0.900929	0.816781	0.839052	0.81011	ug/g	3.69875
PI(16:0_18:3)-H	PI(34:3)-H	PI	(16:0_18:3)	C43 H76 O13 N0 P1	831.503	7.87996	0.558681	9.38886	0.299887	0.097601	0.112533	0.0216598	0.00197946	0.00633545	0.00171645	0.00645166	ug/g	0.0453906
PI(17:0_18:1)-H	PI(35:1)-H	PI	(17:0_18:1)	C44 H82 O13 N0 P1	849.55	9.654	0.0818153	4.12927	0.199705	0.0756923	0.0968432	0.0303238	0.0196127	0.0122356	0.0125649	0.0107456	ug/g	0.0489266
PI(17:0_18:2)-H	PI(35:2)-H	PI	(17:0_18:2)	C44 H80 O13 N0 P1	847.534	8.74921	0.0453214	4.78442	0.0979855	0.217199	0.642522	0.369659	0.149865	0.0788288	0.0851973	0.0788552	ug/g	0.387348
PI(17:1_18:2)-H	PI(35:3)-H	PI	(17:1_18:2)	C44 H78 O13 N0 P1	845.519	5.382	0.0706971	4.90957	0.00563607	0.189634	0.217429	0.211	0.132103	0.035807	0.0373269	0.0410374	ug/g	0.186844
PI(17:0_18:3)-H	PI(35:3)-H	PI	(17:0_18:3)	C44 H78 O13 N0 P1	845.519	7.97947	0.0134723	4.43459	0.0445146	0.135683	0.24285	0.213716	0.0853265	0.0401658	0.0412614	0.0407695	ug/g	0.180631
PI(16:2e_19:1)-H	PI(35:3e)-H	PI	(16:2e_19:1)	C44 H80 O12 N0 P1	831.539	7.664	0.13142	3.8125	0.311337	0.0508927	0.0226434	0.0959809	0.00880454	0.0101527	0.0104478	0.0128234	ug/g	0.0424763
PI(35:4)-H	PI(35:4)-H	PI	(35:4)	C44 H76 O13 N0 P1	843.503	5.254	0.525807	8.22863	0.141303	0.208183	0.196704	0.459881	0.0672579	0.0115774	0.0394404	0.0369485	ug/g	0.241281
PI(18:0_18:1)-H	PI(36:1)-H	PI	(18:0_18:1)	C45 H84 O13 N0 P1	863.566	10.2201	0.0090187	4.10183	0.00344866	0.171071	0.169273	0.110798	0.156626	0.0353052	0.0358574	0.035301	ug/g	0.145565
PI(18:0_18:2)-H	PI(36:2)-H	PI	(18:0_18:2)	C45 H82 O13 N0 P1	861.55	8.55235	0.0376495	2.69964	0.000337166	0.168843	0.33181	0.347605	0.396872	0.133496	0.137567	0.127615	ug/g	0.358763
PI(18:0_18:2)-H	PI(36:2)-H	PI	(18:0_18:2)	C45 H82 O13 N0 P1	861.55	9.2504	0.0980831	3.73853	0.156916	0.13941	0.720744	0.403927	0.117436	0.11687	0.0982064	0.117168	ug/g	0.414036
PI(18:1_18:2)-H	PI(36:3)-H	PI	(18:1_18:2)	C45 H80 O13 N0 P1	859.534	8.28015	0.0204924	4.82283	0.193247	0.177657	0.578061	0.236586	0.0698172	0.0608434	0.0625018	0.0600462	ug/g	0.294822
PI(18:2_18:2)-H	PI(36:4)-H	PI	(18:2_18:2)	C45 H78 O13 N0 P1	857.519	7.39876	0.0508412	5.00635	0.189447	0.306693	1.59969	0.656563	0.193395	0.158367	0.172678	0.158264	ug/g	0.816549
PI(18:3_18:2)-H	PI(36:5)-H	PI	(18:3_18:2)	C45 H76 O13 N0 P1	855.503	6.57916	0.0414842	5.00861	0.193239	0.163991	0.508539	0.223063	0.0505313	0.0519705	0.0542518	0.0499354	ug/g	0.260711
PI(18:3_18:3)-H	PI(36:6)-H	PI	(18:3_18:3)	C45 H74 O13 N0 P1	853.487	5.777	0.0196631	6.05131	0.23527	0.0478052	0.0237041	0.00479871	0.00389298	0.00179723	0.00181145	0.00174483	ug/g	0.0107986
PI(18:0_20:3)-H	PI(38:3)-H	PI	(18:0_20:3)	C47 H84 O13 N0 P1	887.566	9.992	0.0186576	0.377483	0.00631205	0.179209	0.00408796	0.0122902	0.00676544	0.0206545	0.0199965	0.0206594	ug/g	0.00771454
PI(18:0_20:4)-H	PI(38:4)-H	PI	(18:0_20:4)	C47 H82 O13 N0 P1	885.55	9.12746	0.064892	0.294774	0.000864878	0.323277	0.0118497	0.0194266	0.027937	0.0684352	0.0703738	0.0620682	ug/g	0.0197378
PI(18:1_20:4)-H	PI(38:5)-H	PI	(18:1_20:4)	C47 H80 O13 N0 P1	883.534	8.08	0.0181179	0.16632	0.000573781	0.112983	3.37e-09	0.0018999	0.00191004	0.00774045	0.00768794	0.00747893	ug/g	0.00126998
PI(22:0_18:3)-H	PI(40:3)-H	PI	(22:0_18:3)	C49 H88 O13 N0 P1	915.597	8.58482	0.0597928	8.26607	0.0220452	0.337657	0.21916	0.460352	0.551796	0.0513146	0.0462255	0.0514193	ug/g	0.410436
PI(20:2_20:2)-H	PI(40:4)-H	PI	(20:2_20:2)	C49 H86 O13 N0 P1	913.581	6.39005	0.0404724	6.67783	0.0184902	0.612586	0.893979	1.63188	2.04953	0.238742	0.225451	0.220968	ug/g	1.52513
PI(40:5)-H	PI(40:5)-H	PI	(40:5)	C49 H84 O13 N0 P1	911.566	6.3634	0.0151208	5.98598	0.019776	0.205456	0.112821	0.219123	0.259063	0.0331986	0.032336	0.0331972	ug/g	0.197002
PI(24:2_18:2)-H	PI(42:4)-H	PI	(24:2_18:2)	C51 H90 O13 N0 P1	941.612	9.461	0.0124918	3.61395	0.0593527	0.0644253	0.165806	0.208008	0.069634	0.0414883	0.0405549	0.0406615	ug/g	0.147816
PI(43:3)-H	PI(43:3)-H	PI	(43:3)	C52 H94 O13 N0 P1	957.644	11.2963	0.294215	0.946642	0.899518	0.222166	0.0407009	0.062238	0.0120914	0.0470398	0.0267497	0.0477246	ug/g	0.0383434
PI(47:3)-H	PI(47:3)-H	PI	(47:3)	C56 H102 O13 N0 P1	1013.71	11.7694	0.0630198	3.42757	0.318788	0.237153	1.2471	0.198958	0.220651	0.156299	0.173883	0.156084	ug/g	0.55557
PI(51:1)-H	PI(51:1)-H	PI	(51:1)	C60 H114 O13 N0 P1	1073.8	15.285	0.0519853	3.31734	0.012096	0.055384	0.0247418	0.0353604	0.043939	0.0110604	0.0102922	0.0100103	ug/g	0.0346804
PI(51:5)-H	PI(51:5)-H	PI	(51:5)	C60 H106 O13 N0 P1	1065.74	12.386	0.391763	2.32955	0.546286	0.0213167	0.000264164	0.000797945	0.0103608	0.0019903	0.000895271	0.00201791	ug/g	0.00380764
PI(6:0_10:1)+H	PI(16:1)+H	PI	(6:0_10:1)	C25 H46 O13 N0 P1	585.267	1.044	0.0394809	8.75914	0.35571	0.336034	0.212908	2.67078	0.0876372	0.110543	0.11823	0.110453	ug/g	0.990443
PI(8:1e_12:4)+NH4	PI(20:5e)+NH4	PI	(8:1e_12:4)	C29 H51 O12 N1 P1	636.314	1.246	0.059936	6.82499	0.219034	1.36333	3.32395	1.06194	10.9863	0.780161	0.773197	0.698973	ug/g	5.12405
PI(8:1e_14:4)+H	PI(22:5e)+H	PI	(8:1e_14:4)	C31 H52 O12 N0 P1	647.319	1.78245	0.0558116	2.9671	0.020528	0.887279	7.78228	12.0757	14.8682	3.77421	4.15265	3.77685	ug/g	11.5754
PI(24:3e)+NH4	PI(24:3e)+NH4	PI	(24:3e)	C33 H63 O12 N1 P1	696.408	1.807	0.0924452	4.60217	0.0207419	0.648591	1.76603	3.59618	3.77929	0.684623	0.592838	0.708883	ug/g	3.04717
PI(10:0_14:4)+NH4	PI(24:4)+NH4	PI	(10:0_14:4)	C33 H59 O13 N1 P1	708.372	1.32235	0.0621869	4.77774	0.0280833	0.987985	3.68698	8.35742	8.75017	1.50321	1.34662	1.50256	ug/g	6.93152
PI(10:1e_14:3)+H	PI(24:4e)+H	PI	(10:1e_14:3)	C33 H58 O12 N0 P1	677.366	1.56492	0.0129275	3.6476	0.0411982	0.410806	2.36837	5.58517	3.56475	1.03793	1.05502	1.06482	ug/g	3.83943
PI(24:4e)+NH4	PI(24:4e)+NH4	PI	(24:4e)	C33 H61 O12 N1 P1	694.393	2.17493	0.312793	1.43403	0.377048	1.03172	1.25644	2.86194	1.40919	1.46951	1.56123	0.82382	ug/g	1.84252
PI(14:1_11:1)+NH4	PI(25:2)+NH4	PI	(14:1_11:1)	C34 H65 O13 N1 P1	726.419	1.63847	0.025792	3.20898	0.393987	1.18183	3.4834	21.6521	1.51829	2.80999	2.68621	2.8098	ug/g	8.88461
PI(26:2e)+NH4	PI(26:2e)+NH4	PI	(26:2e)	C35 H69 O12 N1 P1	726.455	2.65109	0.0206169	3.05984	0.0457757	0.269237	0.518519	0.635145	1.09591	0.250795	0.241249	0.243151	ug/g	0.749859
PI(26:3e)+NH4	PI(26:3e)+NH4	PI	(26:3e)	C35 H67 O12 N1 P1	724.44	1.84912	0.0295989	2.50583	0.077769	0.439041	1.68885	4.51616	3.86693	1.36858	1.29457	1.35626	ug/g	3.35731
PI(4:0_22:4)+NH4	PI(26:4)+NH4	PI	(4:0_22:4)	C35 H63 O13 N1 P1	736.403	1.77628	0.0306507	2.99225	0.0577291	1.29641	17.606	42.1998	46.0116	12.1042	11.3942	11.8655	ug/g	35.2725
PI(4:0_22:4)+NH4	PI(26:4)+NH4	PI	(4:0_22:4)	C35 H63 O13 N1 P1	736.403	2.301	0.406449	274.611	0.372557	2.21467	0.0833707	0.0453009	28.4341	0.03028	0.0504352	0.0232969	ug/g	9.52094
PI(16:1e_10:3)+NH4	PI(26:4e)+NH4	PI	(16:1e_10:3)	C35 H65 O12 N1 P1	722.424	1.68255	0.0507084	2.78912	0.123222	0.567735	2.8608	7.94346	3.6224	1.82477	1.66671	1.68098	ug/g	4.80889
PI(16:1e_10:3)+NH4	PI(26:4e)+NH4	PI	(16:1e_10:3)	C35 H65 O12 N1 P1	722.424	2.27993	0.134399	3.14275	0.075131	0.412786	5.25844	10.6878	4.54088	1.91614	2.49063	2.11209	ug/g	6.82906
PI(8:0_20:4)+NH4	PI(28:4)+NH4	PI	(8:0_20:4)	C37 H67 O13 N1 P1	764.434	1.812	0.0475156	2.46866	0.0867957	0.244775	0.502223	1.22206	1.39687	0.444482	0.408268	0.411564	ug/g	1.04039
PI(32:0e)+Na	PI(32:0e)+Na	PI	(32:0e)	C41 H81 O12 N0 P1 Na1	819.536	10.757	0.0817559	3.67816	0.182515	0.0522897	0.258955	0.673409	0.140403	0.0882881	0.103515	0.0998562	ug/g	0.357589
PI(32:1e)+Na	PI(32:1e)+Na	PI	(32:1e)	C41 H79 O12 N0 P1 Na1	817.52	9.42153	0.00951619	2.30001	0.050484	1.13351	6.63045	13.3215	8.90143	4.17534	4.14538	4.22422	ug/g	9.61781
PI(32:2e)+H	PI(32:2e)+H	PI	(32:2e)	C41 H78 O12 N0 P1	793.523	10.3005	0.00680292	2.60596	0.131719	0.591204	2.15478	6.32415	3.11804	1.49467	1.48025	1.47524	ug/g	3.86566
PI(22:4_11:2)+Na	PI(33:6)+Na	PI	(22:4_11:2)	C42 H69 O13 N0 P1 Na1	835.437	1.83227	0.279172	3.60366	0.164123	0.106991	3.99484	10.7574	2.81863	1.69603	2.03948	1.14033	ug/g	5.85694
PI(22:3_11:3)+Na	PI(33:6)+Na	PI	(22:3_11:3)	C42 H69 O13 N0 P1 Na1	835.437	2.44487	0.0477232	2.77694	0.0540739	0.325695	1.35499	2.73405	1.48375	0.651053	0.705794	0.649963	ug/g	1.8576
PI(22:4_11:2)+Na	PI(33:6)+Na	PI	(22:4_11:2)	C42 H69 O13 N0 P1 Na1	835.437	3.103	0.0414122	2.6711	0.0535788	0.208771	0.499704	1.12384	0.739668	0.303293	0.300542	0.280899	ug/g	0.787736
PI(26:0_8:0)+H	PI(34:0)+H	PI	(26:0_8:0)	C43 H84 O13 N0 P1	839.564	9.12501	0.0971608	0.539789	0.115332	0.58112	0.221103	0.138058	0.0342632	0.215721	0.255494	0.257635	ug/g	0.131142
PI(10:0_24:1)+H	PI(34:1)+H	PI	(10:0_24:1)	C43 H82 O13 N0 P1	837.549	8.251	0.0818506	1.90232	0.270823	0.454782	0.959998	0.994958	0.184798	0.382872	0.341061	0.40088	ug/g	0.713251
PI(34:2e)+H	PI(34:2e)+H	PI	(34:2e)	C43 H82 O12 N0 P1	821.554	11.4852	0.0568948	3.01761	0.192101	0.424456	1.22435	3.49443	0.951497	0.606196	0.6675	0.605364	ug/g	1.89009
PI(34:3e)+H	PI(34:3e)+H	PI	(34:3e)	C43 H80 O12 N0 P1	819.538	10.4137	0.0193802	2.09645	0.0741733	0.675032	1.47227	3.07809	1.98083	1.04714	1.05278	1.01544	ug/g	2.17707
PI(34:4e)+H	PI(34:4e)+H	PI	(34:4e)	C43 H78 O12 N0 P1	817.523	9.43076	0.00951619	2.30001	0.050484	1.13351	6.63045	13.3215	8.90143	4.17534	4.14538	4.22422	ug/g	9.61781
PI(36:1)+NH4	PI(36:1)+NH4	PI	(36:1)	C45 H89 O13 N1 P1	882.607	9.08983	0.0858767	3.91311	0.048102	0.208351	0.919885	1.17574	0.420919	0.225008	0.193112	0.224987	ug/g	0.838849
PI(20:5_18:2)+NH4	PI(38:7)+NH4	PI	(20:5_18:2)	C47 H81 O13 N1 P1	898.544	3.142	0.0902008	3.62256	0.154374	0.366961	0.495577	0.433209	1.44044	0.229347	0.1953	0.229372	ug/g	0.789741
PI(18:4_20:5)+NH4	PI(38:9)+NH4	PI	(18:4_20:5)	C47 H77 O13 N1 P1	894.513	4.506	0.136153	3.40331	0.200943	0.612483	1.25034	1.4892	4.87601	0.688427	0.863155	0.686106	ug/g	2.53852
PI(39:3)+NH4	PI(39:3)+NH4	PI	(39:3)	C48 H91 O13 N1 P1	920.622	8.845	0.0239657	3.78145	0.0743951	0.131333	0.364068	0.863687	0.378773	0.137719	0.143194	0.143932	ug/g	0.535509
PI(40:2)+NH4	PI(40:2)+NH4	PI	(40:2)	C49 H95 O13 N1 P1	936.654	9.45393	0.01534	3.39782	0.119029	0.529705	17.1909	44.5607	16.2827	7.78437	7.55473	7.62689	ug/g	26.0115
PI(18:1_22:5)+NH4	PI(40:6)+NH4	PI	(18:1_22:5)	C49 H87 O13 N1 P1	928.591	6.419	0.112349	5.61985	0.396611	0.173859	0.0853579	0.925734	0.00687339	0.0565436	0.0682115	0.0563823	ug/g	0.339322
PI(40:7)+NH4	PI(40:7)+NH4	PI	(40:7)	C49 H85 O13 N1 P1	926.575	6.881	0.0526138	3.14944	0.106552	0.209685	0.260612	0.103002	0.387517	0.0771082	0.0843285	0.0770597	ug/g	0.250377
PI(18:4_22:5)+NH4	PI(40:9)+NH4	PI	(18:4_22:5)	C49 H81 O13 N1 P1	922.544	3.898	0.0695624	3.6719	0.02365	0.198927	0.282196	0.559753	0.586369	0.134822	0.119247	0.134917	ug/g	0.476106
PI(41:3)+NH4	PI(41:3)+NH4	PI	(41:3)	C50 H95 O13 N1 P1	948.654	10.022	0.00505201	3.21205	0.0289163	0.851069	12.9162	26.805	18.7915	6.05908	6.05028	6.10727	ug/g	19.5043
PI(24:2_18:2)+NH4	PI(42:4)+NH4	PI	(24:2_18:2)	C51 H95 O13 N1 P1	960.654	8.62226	0.0132586	3.4116	0.147455	0.397642	8.82257	25.7555	8.62403	4.27733	4.1654	4.22057	ug/g	14.4007
PI(43:0)+NH4	PI(43:0)+NH4	PI	(43:0)	C52 H105 O13 N1 P1	982.732	13.7228	0.0365652	3.2929	0.318927	0.646033	2.09275	8.3525	0.889935	1.19084	1.10709	1.14438	ug/g	3.77839
PI(43:2)+NH4	PI(43:2)+NH4	PI	(43:2)	C52 H101 O13 N1 P1	978.701	12.098	0.0330668	3.98672	0.0766087	0.16078	0.380416	0.891633	0.36767	0.142282	0.133872	0.135141	ug/g	0.546573
PI(44:5e)+NH4	PI(44:5e)+NH4	PI	(44:5e)	C53 H99 O12 N1 P1	972.69	7.805	0.235882	6.83571	0.358151	0.197198	0.0658353	1.19069	0.0939655	0.0479288	0.0753675	0.0742673	ug/g	0.450163
PI(45:0)+Na	PI(45:0)+Na	PI	(45:0)	C54 H105 O13 N0 P1 Na1	1015.72	12.265	0.0460604	0.273042	0.00064277	0.771737	0.0906512	0.150103	0.0617685	0.349771	0.377469	0.38073	ug/g	0.100841
PI(45:2)+NH4	PI(45:2)+NH4	PI	(45:2)	C54 H105 O13 N1 P1	1006.73	12.8153	0.0284394	3.78569	0.342873	0.246541	0.498145	1.91827	0.0508934	0.221781	0.219754	0.210211	ug/g	0.822436
PI(45:2)+NH4	PI(45:2)+NH4	PI	(45:2)	C54 H105 O13 N1 P1	1006.73	13.528	0.00531838	4.07847	0.301847	0.18868	0.498493	1.75448	0.0969572	0.193237	0.191406	0.191535	ug/g	0.783309
PI(45:3)+NH4	PI(45:3)+NH4	PI	(45:3)	C54 H103 O13 N1 P1	1004.72	12.327	0.0388731	4.01074	0.323016	0.242694	0.611635	2.33581	0.0985417	0.264455	0.246482	0.248521	ug/g	1.01533
PI(47:1)+H	PI(47:1)+H	PI	(47:1)	C56 H108 O13 N0 P1	1019.75	13.717	0.0421437	0.0628689	3.21031e-05	0.924389	0.00395473	0.0220469	0.0675753	0.485225	0.482964	0.520257	ug/g	0.0311923
PI(35:1_12:1)+H	PI(47:2)+H	PI	(35:1_12:1)	C56 H106 O13 N0 P1	1017.74	13.047	0.0238259	0.550277	0.25952	1.04884	0.301259	0.852426	0.0224059	0.705225	0.700234	0.73181	ug/g	0.39203
PI(47:4)+H	PI(47:4)+H	PI	(47:4)	C56 H102 O13 N0 P1	1013.71	11.553	0.0522779	0.392611	0.00164576	0.355065	0.0447164	0.0278586	0.0249147	0.0858064	0.0778158	0.0846892	ug/g	0.0324966
PI(50:4)+Na	PI(50:4)+Na	PI	(50:4)	C59 H107 O13 N0 P1 Na1	1077.73	14.401	0.0860022	4.70125	0.00849786	0.335609	0.577114	0.997229	0.70973	0.145866	0.169853	0.170124	ug/g	0.761358
PI(51:1)+H	PI(51:1)+H	PI	(51:1)	C60 H116 O13 N0 P1	1075.81	14.619	0.152738	7.73115	0.331497	0.224505	0.0979599	1.2689	0.110387	0.0658652	0.0530617	0.0721508	ug/g	0.492417
PI(58:3)+NH4	PI(58:3)+NH4	PI	(58:3)	C67 H129 O13 N1 P1	1186.92	15.241	0.255407	8.5066	0.141799	0.221524	0.139136	0.417305	0.0842043	0.0227373	0.0323624	0.0202118	ug/g	0.213548
PIP(16:0_22:6)-H	PIP(38:6)-H	PIP	(16:0_22:6)	C47 H79 O16 N0 P2	961.485	9.089	0.107503	2.86303	0.201138	0.0244747	0.0446193	0.0295336	0.00572541	0.0104311	0.00853448	0.00893436	ug/g	0.0266261	59.3416
PIP(20:5_18:2)-H	PIP(38:7)-H	PIP	(20:5_18:2)	C47 H77 O16 N0 P2	959.469	8.16822	0.0128708	2.52011	0.0969012	0.121447	0.185252	0.210227	0.0696609	0.0606135	0.0620535	0.0619045	ug/g	0.155047
PIP(38:7e)-H	PIP(38:7e)-H	PIP	(38:7e)	C47 H79 O15 N0 P2	945.49	8.974	0.0644346	4.55214	0.00183542	0.117696	0.0829585	0.0941765	0.0648268	0.0170609	0.019036	0.0170564	ug/g	0.0806539
PIP(18:3_20:5)-H	PIP(38:8)-H	PIP	(18:3_20:5)	C47 H75 O16 N0 P2	957.454	7.409	0.018187	4.46647	0.116911	0.0553666	0.0821643	0.0639339	0.0131235	0.0120087	0.0116332	0.0120062	ug/g	0.0530739
PIP(40:1)-H	PIP(40:1)-H	PIP	(40:1)	C49 H93 O16 N0 P2	999.594	5.306	0.0987931	2.73075	0.188367	0.060766	0.0326581	0.058203	0.0111802	0.0131501	0.0110351	0.0131824	ug/g	0.0340138
PIP(40:8e)-H	PIP(40:8e)-H	PIP	(40:8e)	C49 H81 O15 N0 P2	971.506	9.05564	0.117061	3.21733	0.117992	0.0488151	0.136773	0.0971806	0.0316158	0.0312149	0.0259877	0.025341	ug/g	0.0885233
PIP(40:9e)-H	PIP(40:9e)-H	PIP	(40:9e)	C49 H79 O15 N0 P2	969.49	8.18251	0.0242286	3.06973	0.0781776	0.145071	0.955239	0.788579	0.303589	0.219223	0.228542	0.219202	ug/g	0.682469
PIP(10:0e_17:0)+H	PIP(27:0e)+H	PIP	(10:0e_17:0)	C36 H73 O15 N0 P2	807.442	2.451	0.0342803	3.38146	0.0659411	0.413369	0.928967	0.648231	1.66415	0.326889	0.324741	0.306935	ug/g	1.08045
PIP(10:0e_17:1)+H	PIP(27:1e)+H	PIP	(10:0e_17:1)	C36 H71 O15 N0 P2	805.426	2.07	0.118187	4.40871	0.0661814	0.67133	1.71711	0.877395	2.78533	0.377016	0.46222	0.381039	ug/g	1.79328
PIP(14:0_14:0)+Na	PIP(28:0)+Na	PIP	(14:0_14:0)	C37 H72 O16 N0 P2 Na1	857.419	2.00586	0.0756996	1.97677	0.0957683	0.515382	1.2882	1.81765	2.81334	1.04503	1.03838	0.910964	ug/g	1.97306
PIP(14:0_14:0)+Na	PIP(28:0)+Na	PIP	(14:0_14:0)	C37 H72 O16 N0 P2 Na1	857.419	2.44201	0.498283	1.08983	0.819406	0.751033	0.640194	1.08178	0.565294	0.492386	1.10203	0.504312	ug/g	0.762423
PIP(6:0_22:0)+NH4	PIP(28:0)+NH4	PIP	(6:0_22:0)	C37 H76 O16 N1 P2	852.463	3.10876	0.250481	3.86799	0.0293017	0.122308	0.110996	0.252463	0.22004	0.0423385	0.0648066	0.0437079	ug/g	0.194499
PIP(28:0e)+H	PIP(28:0e)+H	PIP	(28:0e)	C37 H75 O15 N0 P2	821.458	3.39	0.0306286	7.85589	0.0796846	0.81787	0.867625	2.91117	4.36188	0.337285	0.341587	0.357378	ug/g	2.71356
PIP(16:0_12:1)+H	PIP(28:1)+H	PIP	(16:0_12:1)	C37 H71 O16 N0 P2	833.421	1.917	0.187887	4.21805	0.304359	0.367909	1.11642	6.95005	1.01876	0.796314	0.5622	0.795378	ug/g	3.02841
PIP(28:1e)+H	PIP(28:1e)+H	PIP	(28:1e)	C37 H73 O15 N0 P2	819.442	2.1469	0.0259426	4.40648	0.0440443	0.522268	2.00191	4.59103	2.43023	0.695719	0.662434	0.689553	ug/g	3.00772
PIP(10:1e_18:0)+H	PIP(28:1e)+H	PIP	(10:1e_18:0)	C37 H73 O15 N0 P2	819.442	3.58555	0.0374591	2.95427	0.0369052	0.695181	6.54347	14.3632	13.2688	3.95827	3.91907	3.6908	ug/g	11.3918
PIP(10:0e_18:2)+H	PIP(28:2e)+H	PIP	(10:0e_18:2)	C37 H71 O15 N0 P2	817.426	3.02059	0.331706	2.75758	0.0540766	0.201488	0.883606	1.31501	0.592496	0.265915	0.46636	0.279883	ug/g	0.930369
PIP(28:2e)+H	PIP(28:2e)+H	PIP	(28:2e)	C37 H71 O15 N0 P2	817.426	3.525	0.268369	11.161	0.310217	0.436381	0.206838	3.28446	0.347456	0.0975841	0.0961934	0.150167	ug/g	1.27959
PIP(28:2e)+H	PIP(28:2e)+H	PIP	(28:2e)	C37 H71 O15 N0 P2	817.426	6.40131	0.00566573	3.65223	0.0402601	0.265586	0.362	0.49422	0.817999	0.152244	0.152365	0.1538	ug/g	0.558073
PIP(28:3e)+H	PIP(28:3e)+H	PIP	(28:3e)	C37 H69 O15 N0 P2	815.411	5.639	0.0491544	3.68745	0.044189	0.187502	0.200194	0.423554	0.526837	0.109381	0.0992037	0.103442	ug/g	0.383528
PIP(29:0)+NH4	PIP(29:0)+NH4	PIP	(29:0)	C38 H78 O16 N1 P2	866.479	2.87176	0.0507142	3.22666	0.34138	0.52182	0.587764	0.63383	3.86204	0.545996	0.534354	0.49516	ug/g	1.69454
PIP(29:0)+NH4	PIP(29:0)+NH4	PIP	(29:0)	C38 H78 O16 N1 P2	866.479	4.51655	0.0440178	4.65478	0.0610336	0.362194	0.392241	0.823863	1.26106	0.181958	0.168376	0.181842	ug/g	0.82572
PIP(6:0_24:0)+NH4	PIP(30:0)+NH4	PIP	(6:0_24:0)	C39 H80 O16 N1 P2	880.495	3.26032	0.0726482	3.23254	0.031342	0.216194	0.547135	1.18503	1.10334	0.304662	0.267864	0.30465	ug/g	0.945168
PIP(6:0_24:0)+NH4	PIP(30:0)+NH4	PIP	(6:0_24:0)	C39 H80 O16 N1 P2	880.495	3.75614	0.0552275	3.22154	0.246795	0.65028	1.28602	1.85658	6.40095	1.0502	0.951352	0.960858	ug/g	3.18118
PIP(30:0)+H	PIP(30:0)+H	PIP	(30:0)	C39 H77 O16 N0 P2	863.468	4.702	0.0157468	3.66373	0.0452458	0.304951	0.465283	0.661274	1.10021	0.205334	0.20336	0.199092	ug/g	0.742256
PIP(30:1)+H	PIP(30:1)+H	PIP	(30:1)	C39 H75 O16 N0 P2	861.452	2.075	0.133925	2.18441	0.162386	0.518019	1.94842	1.37145	3.86894	1.01283	1.26663	1.01151	ug/g	2.39627
PIP(30:1)+H	PIP(30:1)+H	PIP	(30:1)	C39 H75 O16 N0 P2	861.452	3.09547	0.129776	3.05074	0.209815	0.498214	0.878279	2.5458	5.41531	1.11051	0.890684	0.896258	ug/g	2.94646
PIP(30:1)+H	PIP(30:1)+H	PIP	(30:1)	C39 H75 O16 N0 P2	861.452	4.139	0.10511	6.57245	0.00233961	0.381389	0.43483	0.672236	0.574568	0.0798408	0.0956335	0.0803866	ug/g	0.560545
PIP(30:2e)+NH4	PIP(30:2e)+NH4	PIP	(30:2e)	C39 H78 O15 N1 P2	862.484	4.327	0.0109806	3.26419	0.0625343	0.135665	0.356812	1.00034	0.702973	0.210424	0.208043	0.212663	ug/g	0.686709
PIP(12:0e_18:2)+NH4	PIP(30:2e)+NH4	PIP	(12:0e_18:2)	C39 H78 O15 N1 P2	862.484	6.497	0.0080352	2.46671	0.196896	0.352564	0.785399	0.726094	2.1705	0.501804	0.497005	0.493865	ug/g	1.22733
PIP(30:3)+H	PIP(30:3)+H	PIP	(30:3)	C39 H71 O16 N0 P2	857.421	3.498	0.0180253	4.71056	0.0752958	0.264912	0.459064	1.29241	0.595758	0.163085	0.169073	0.166134	ug/g	0.782411
PIP(31:0)+NH4	PIP(31:0)+NH4	PIP	(31:0)	C40 H82 O16 N1 P2	894.51	4.69062	0.0365451	1.93781	0.430487	0.576147	2.0799	0.040363	3.83528	0.98153	1.0414	1.05041	ug/g	1.98518
PIP(32:0)+NH4	PIP(32:0)+NH4	PIP	(32:0)	C41 H84 O16 N1 P2	908.526	2.192	0.0178647	3.32323	0.0490657	0.443749	1.31738	2.45918	3.38039	0.732193	0.707448	0.713974	ug/g	2.38565
PIP(32:0)+NH4	PIP(32:0)+NH4	PIP	(32:0)	C41 H84 O16 N1 P2	908.526	3.79411	0.0421908	3.22791	0.0842842	0.764316	3.29151	5.30334	9.46359	1.95515	1.81121	1.82812	ug/g	6.01948
PIP(33:0)+NH4	PIP(33:0)+NH4	PIP	(33:0)	C42 H86 O16 N1 P2	922.542	6.954	0.193852	4.55455	0.0289387	0.478115	0.865547	0.707341	1.48435	0.198816	0.273835	0.1986	ug/g	1.01908
PIP(33:1)+NH4	PIP(33:1)+NH4	PIP	(33:1)	C42 H84 O16 N1 P2	920.526	5.729	0.560134	6.72975	0.20658	0.381039	0.25191	0.117556	0.877586	0.0218782	0.0836234	0.0798027	ug/g	0.415684
PIP(34:6)+Na	PIP(34:6)+Na	PIP	(34:6)	C43 H72 O16 N0 P2 Na1	929.419	5.74449	0.0321067	2.54857	0.268286	0.370369	0.685906	0.615308	2.4001	0.495203	0.49077	0.46634	ug/g	1.23377
PIP(28:0_16:0)+H	PIP(44:0)+H	PIP	(28:0_16:0)	C53 H105 O16 N0 P2	1059.69	11.927	0.282322	2.26336	0.557058	0.0637918	0.210207	0.0206409	3.28e-07	0.0391019	0.0399657	0.0229258	ug/g	0.0769494
PIP2(18:2_18:2)-H	PIP2(36:4)-H	PIP2	(18:2_18:2)	C45 H80 O19 N0 P3	1017.45	8.39962	0.111371	1.92082	0.434109	0.108128	0.0249391	0.0549197	0.00263012	0.0151985	0.0124745	0.0152717	ug/g	0.0274963	0.0274963
PIP3(21:2)+H	PIP3(21:2)+H	PIP3	(21:2)	C30 H57 O22 N0 P4	893.229	14.0934	0.0349469	1.84042	0.0548674	0.927645	2.05234	3.60829	2.50755	1.45007	1.5391	1.44904	ug/g	2.72273	18.6675
PIP3(23:2)+NH4	PIP3(23:2)+NH4	PIP3	(23:2)	C32 H64 O22 N1 P4	938.287	14.0906	0.0211686	2.06465	0.0652311	1.83645	10.8074	21.9875	15.0395	7.90696	7.59491	7.66639	ug/g	15.9448
PS(11:0_16:0)-H	PS(27:0)-H	PS	(11:0_16:0)	C33 H63 O10 N1 P1	664.42	2.43438	0.057127	0.16072	0.00408183	2.66469	0.0612442	1.79497	0.126972	4.34451	4.12016	3.87473	ug/g	0.661061	1477.97
PS(27:0)-H	PS(27:0)-H	PS	(27:0)	C33 H63 O10 N1 P1	664.42	8.52433	0.0512922	0.0661061	2.51904e-05	1.31207	0.0173757	0.121418	0.0587057	0.981232	1.05267	0.953709	ug/g	0.0658332
PS(29:0)-H	PS(29:0)-H	PS	(29:0)	C35 H67 O10 N1 P1	692.451	3.5189	0.0697228	0.207988	0.0169387	1.83694	0.0165583	1.18417	0.0272277	2.08687	1.99925	1.81784	ug/g	0.409317
PS(38:4)-H	PS(38:4)-H	PS	(38:4)	C44 H77 O10 N1 P1	810.529	10.749	0.0629216	0.0364599	1.41486e-05	1.26026	0.0350401	0.0481649	0.0152141	0.965168	0.867038	0.867173	ug/g	0.0328063
PS(35:1_16:0)+H	PS(51:1)+H	PS	(35:1_16:0)	C57 H111 O10 N1 P1	1000.79	15.034	0.311054	0.141989	0.0163136	3.99233	0.300244	3.72556	0.160184	8.55818	7.60909	13.3139	ug/g	1.39533
PS(34:3)-H	PS(34:3)-H	PS	(34:3)	C40 H71 O10 N1 P1	756.482	9.47774	0.155885	10.3724	0.212074	0.513754	0.453912	2.86963	0.559438	0.118736	0.146543	0.109077	ug/g	1.29433
PS(34:3e)-H	PS(34:3e)-H	PS	(34:3e)	C40 H73 O9 N1 P1	742.503	8.41675	0.109657	0.919478	0.90016	1.13316	0.45645	1.90047	0.138482	1.00583	0.807556	0.900547	ug/g	0.831801
PS(35:3)-H	PS(35:3)-H	PS	(35:3)	C41 H73 O10 N1 P1	770.498	10.275	0.129441	4.99683	0.394991	0.135002	0.0685061	0.552752	5.4e-08	0.0470417	0.0409408	0.0363481	ug/g	0.207086
PS(36:3)-H	PS(36:3)-H	PS	(36:3)	C42 H75 O10 N1 P1	784.513	10.6813	0.0764561	0.315209	0.0511802	1.33828	0.0500786	0.125697	0.992891	1.32063	1.25298	1.13399	ug/g	0.389556
PS(18:2_18:2)-H	PS(36:4)-H	PS	(18:2_18:2)	C42 H73 O10 N1 P1	782.498	9.59914	0.25526	1.37857	0.744399	0.635368	0.167969	1.15016	0.0360248	0.422072	0.296466	0.263749	ug/g	0.451385
PS(38:3)-H	PS(38:3)-H	PS	(38:3)	C44 H79 O10 N1 P1	812.545	11.8603	0.063828	0.611937	0.438866	1.38913	0.0109019	1.89287	0.42405	1.32228	1.30675	1.17498	ug/g	0.775939
PS(38:4)-H	PS(38:4)-H	PS	(38:4)	C44 H77 O10 N1 P1	810.529	8.37399	0.226654	0.949387	0.947891	1.64005	0.964763	4.66008	0.0134656	2.24374	2.23359	1.46156	ug/g	1.87943
PS(38:5)-H	PS(38:5)-H	PS	(38:5)	C44 H75 O10 N1 P1	808.513	7.50376	0.0686395	2.98392	0.479117	0.576027	0.277444	3.98851	0.15823	0.470218	0.533035	0.479424	ug/g	1.47473
PS(38:6)-H	PS(38:6)-H	PS	(38:6)	C44 H73 O10 N1 P1	806.498	6.68523	0.246111	1.48243	0.710811	1.09627	0.30438	4.27424	0.309649	0.795023	1.3129	1.18955	ug/g	1.62942
PS(38:6)-H	PS(38:6)-H	PS	(38:6)	C44 H73 O10 N1 P1	806.498	8.82998	0.0750822	0.745222	0.669702	1.0433	0.226151	1.34278	0.0601392	0.763382	0.757031	0.665605	ug/g	0.543023
PS(10:0e_10:3)+H	PS(20:3e)+H	PS	(10:0e_10:3)	C26 H47 O9 N1 P1	548.298	2.25293	0.325041	2.86194	0.499475	3.17767	6.44764	110.397	3.63128	18.0574	9.07825	14.9603	ug/g	40.1586
PS(11:0_12:3)+H	PS(23:3)+H	PS	(11:0_12:3)	C29 H51 O10 N1 P1	604.325	1.43408	0.363042	2.08566	0.216513	4.5322	82.4511	255.117	348.129	143.976	66.0131	118.779	ug/g	228.565
PS(9:0_14:4)+H	PS(23:4)+H	PS	(9:0_14:4)	C29 H49 O10 N1 P1	602.309	4.705	0.335329	2.30598	0.128427	1.0256	5.47014	16.8177	12.7977	6.5789	3.22787	5.40827	ug/g	11.6952
PS(10:1e_14:2)+H	PS(24:3e)+H	PS	(10:1e_14:2)	C30 H55 O9 N1 P1	604.361	2.25206	0.417137	1.18814	0.859173	4.07239	3.13393	41.5513	2.81481	18.7759	7.66429	13.5384	ug/g	15.8334
PS(10:1e_14:4)+Na	PS(24:5e)+Na	PS	(10:1e_14:4)	C30 H50 O9 N1 P1 Na1	622.312	1.17523	0.434349	5.20658	0.276172	1.77037	22.4944	193.708	39.3836	23.4803	9.26585	16.3428	ug/g	85.1952
PS(16:1_10:3)+H	PS(26:4)+H	PS	(16:1_10:3)	C32 H55 O10 N1 P1	644.356	2.308	0.338424	1.38732	0.674556	0.850551	1.68495	0.59878	6.0813	2.56817	1.2523	2.20918	ug/g	2.78834
PS(36:2e)+Na	PS(36:2e)+Na	PS	(36:2e)	C42 H80 O9 N1 P1 Na1	796.546	9.469	0.771374	3.51283	0.449179	3.42698	5.20985	297.454	29.8884	57.8407	27.0355	9.79158	ug/g	110.851
PS(37:5)+H	PS(37:5)+H	PS	(37:5)	C43 H75 O10 N1 P1	796.512	3.063	0.310293	3.04556	0.047783	0.251767	1.35641	3.18191	2.31709	0.913737	0.483744	0.853474	ug/g	2.28514
PS(38:1)+Na	PS(38:1)+Na	PS	(38:1)	C44 H84 O10 N1 P1 Na1	840.573	15.674	0.282597	5.14922	0.393093	1.21689	2.9275	49.4972	2.89763	3.37903	2.68561	4.67918	ug/g	18.4408
PS(33:1_6:0)+H	PS(39:1)+H	PS	(33:1_6:0)	C45 H87 O10 N1 P1	832.606	11.53	0.332035	3.70874	0.45052	1.65975	2.86513	52.8611	2.03611	6.57762	3.26137	5.73567	ug/g	19.2541
PS(41:5)+Na	PS(41:5)+Na	PS	(41:5)	C47 H82 O10 N1 P1 Na1	874.557	8.067	0.352883	2.35269	0.515393	1.27778	0.827805	12.4835	1.07151	2.65847	1.24977	2.20509	ug/g	4.79427
PS(31:0_14:0)+Na	PS(45:0)+Na	PS	(31:0_14:0)	C51 H100 O10 N1 P1 Na1	940.698	11.1117	0.2347	5.24474	0.434722	1.41958	1.95919	53.8033	0.57251	4.38855	2.71124	3.64144	ug/g	18.7783
PS(31:0_14:0)+Na	PS(45:0)+Na	PS	(31:0_14:0)	C51 H100 O10 N1 P1 Na1	940.698	11.5966	0.400573	7.44097	0.421459	2.20742	2.6083	130.755	0.356692	8.02636	3.34479	6.5997	ug/g	44.5735
PS(45:1)+Na	PS(45:1)+Na	PS	(45:1)	C51 H98 O10 N1 P1 Na1	938.682	10.2789	0.446232	3.90276	0.417616	2.01764	5.74636	104.816	8.47181	14.751	5.67916	10.0699	ug/g	39.6781
PS(46:5)+H	PS(46:5)+H	PS	(46:5)	C52 H93 O10 N1 P1	922.653	9.778	0.473534	3.69476	0.340985	0.4792	1.12193	9.19388	1.46212	1.53851	0.536007	1.11322	ug/g	3.92598
PS(38:0_9:0)+Na	PS(47:0)+Na	PS	(38:0_9:0)	C53 H104 O10 N1 P1 Na1	968.729	11.2899	0.361942	5.68759	0.436929	3.06492	6.96427	254.367	1.01511	20.8292	9.70553	15.5914	ug/g	87.4489
PS(47:2)+Na	PS(47:2)+Na	PS	(47:2)	C53 H100 O10 N1 P1 Na1	964.698	10.4192	0.37737	3.84614	0.410638	2.66022	12.6726	174.864	13.5739	23.3823	10.3684	18.5383	ug/g	67.0369
PS(47:3)+Na	PS(47:3)+Na	PS	(47:3)	C53 H98 O10 N1 P1 Na1	962.682	9.46764	0.371101	3.32607	0.426916	6.28782	55.0283	702.817	60.0145	108.253	48.6488	88.9915	ug/g	272.62
PS(47:3)+H	PS(47:3)+H	PS	(47:3)	C53 H99 O10 N1 P1	940.7	11.3741	0.402783	8.15887	0.416843	2.6313	2.92348	180.231	0.814941	10.428	4.38519	7.73519	ug/g	61.3232
PS(31:0_18:3)+H	PS(49:3)+H	PS	(31:0_18:3)	C55 H103 O10 N1 P1	968.731	11.3049	0.313244	5.90907	0.433069	2.97525	6.75951	241.741	0.979242	18.0609	9.33942	14.8195	ug/g	83.16
PS(31:1_18:2)+H	PS(49:3)+H	PS	(31:1_18:2)	C55 H103 O10 N1 P1	968.731	11.844	0.36853	6.39336	0.433004	0.966424	0.435819	25.5426	0.118882	1.81347	0.82174	1.44673	ug/g	8.69911
PS(49:4)+Na	PS(49:4)+Na	PS	(49:4)	C55 H100 O10 N1 P1 Na1	988.698	9.848	0.377327	3.91287	0.390286	1.75456	8.19836	84.6631	7.02956	11.4553	5.08688	8.98661	ug/g	33.297
PS(49:6)+Na	PS(49:6)+Na	PS	(49:6)	C55 H96 O10 N1 P1 Na1	984.666	7.81344	0.374191	3.72817	0.407618	2.00814	8.2516	94.2104	7.12868	12.9604	5.77931	10.6556	ug/g	36.5302
PS(50:3)+Na	PS(50:3)+Na	PS	(50:3)	C56 H104 O10 N1 P1 Na1	1004.73	11.229	0.39415	3.55658	0.391691	0.580481	0.732936	8.18593	0.933318	1.26864	0.543251	0.958237	ug/g	3.28406
PS(51:3)+Na	PS(51:3)+Na	PS	(51:3)	C57 H106 O10 N1 P1 Na1	1018.74	12.845	0.358385	0.697677	0.661397	6.65568	3.31725	57.4442	2.21114	38.4478	17.9166	33.896	ug/g	20.9909
PS(53:3)+Na	PS(53:3)+Na	PS	(53:3)	C59 H110 O10 N1 P1 Na1	1046.78	13.8689	0.393211	4.13337	0.423249	2.78782	11.9539	196.895	10.096	23.569	10.0116	19.3892	ug/g	72.9815
PS(55:6)+H	PS(55:6)+H	PS	(55:6)	C61 H109 O10 N1 P1	1046.78	13.8655	0.396231	4.17837	0.422983	2.7495	11.735	193.885	9.59573	22.9509	9.67301	18.8833	ug/g	71.7387
SM(d34:1)+HCOO	SM(d34:1)+HCOO	SM	(d34:1)	C40 H80 O8 N2 P1	747.566	8.96736	0.0149876	0.467756	0.000541764	1.04424	0.382147	0.379922	0.26667	0.734775	0.721374	0.743157	ug/g	0.342913	3.30816
SM(d32:1)+HCOO	SM(d32:1)+HCOO	SM	(d32:1)	C38 H76 O8 N2 P1	719.534	7.70057	0.0158874	0.292345	3.07658e-07	0.195642	0.00728573	0.00702585	0.00683502	0.0241786	0.0236993	0.0244566	ug/g	0.00704887
SM(d32:2)+HCOO	SM(d32:2)+HCOO	SM	(d32:2)	C38 H74 O8 N2 P1	717.519	10.206	0.0264151	0.400865	0.00831875	0.154962	0.00255009	0.00893389	0.00751732	0.0155461	0.0162819	0.0155727	ug/g	0.00633377
SM(d33:1)+HCOO	SM(d33:1)+HCOO	SM	(d33:1)	C39 H78 O8 N2 P1	733.55	8.35788	0.00288156	0.361808	8.01227e-05	0.268805	0.0196795	0.0175113	0.0134972	0.0468533	0.0466069	0.0466363	ug/g	0.016896
SM(d34:0)+HCOO	SM(d34:0)+HCOO	SM	(d34:0)	C40 H82 O8 N2 P1	749.581	9.47825	0.0207228	0.408518	0.000446994	0.432766	0.0577285	0.0558142	0.0367983	0.123378	0.119851	0.124786	ug/g	0.0501137
SM(d34:2)+HCOO	SM(d34:2)+HCOO	SM	(d34:2)	C40 H78 O8 N2 P1	745.55	7.89064	0.00535405	0.259487	3.49967e-05	0.238774	0.0115129	0.00700272	0.00932689	0.0355724	0.0359553	0.0357706	ug/g	0.00928083
SM(d35:1)+HCOO	SM(d35:1)+HCOO	SM	(d35:1)	C41 H82 O8 N2 P1	761.581	9.65314	0.0302842	0.348523	0.00452504	0.208718	0.0138103	0.0117643	0.00359383	0.0275388	0.0288621	0.0272906	ug/g	0.00972281
SM(d36:0)+HCOO	SM(d36:0)+HCOO	SM	(d36:0)	C42 H86 O8 N2 P1	777.613	10.7502	0.026849	0.672383	0.484455	0.144646	0.00647084	0.0207712	0.00086213	0.0140647	0.0135104	0.0142227	ug/g	0.00936805
SM(d36:1)+HCOO	SM(d36:1)+HCOO	SM	(d36:1)	C42 H84 O8 N2 P1	775.597	10.2456	0.014012	0.521488	0.00491559	0.439638	0.0740983	0.0846317	0.0471881	0.132211	0.129555	0.1331	ug/g	0.0686394
SM(d36:6)+HCOO	SM(d36:6)+HCOO	SM	(d36:6)	C42 H74 O8 N2 P1	765.519	8.475	0.0254507	4.74815	0.0188207	0.273544	0.603049	0.581597	0.288329	0.105898	0.100654	0.103668	ug/g	0.490992
SM(d38:1)+HCOO	SM(d38:1)+HCOO	SM	(d38:1)	C44 H88 O8 N2 P1	803.628	11.5141	0.0198813	0.502363	0.00097381	0.259075	0.0232454	0.0271389	0.018284	0.0458034	0.0445619	0.0463253	ug/g	0.0228894
SM(d39:1)+HCOO	SM(d39:1)+HCOO	SM	(d39:1)	C45 H90 O8 N2 P1	817.644	12.12	0.0331972	0.326121	0.0015633	0.198922	0.00502963	0.0121744	0.00703268	0.0251018	0.0238368	0.0253797	ug/g	0.00807891
SM(d40:0)+HCOO	SM(d40:0)+HCOO	SM	(d40:0)	C46 H94 O8 N2 P1	833.675	13.0733	0.00708749	0.254467	0.00022351	0.188066	0.00588739	0.00751319	0.00315109	0.0216121	0.0215747	0.0218576	ug/g	0.00551722
SM(d40:1)+HCOO	SM(d40:1)+HCOO	SM	(d40:1)	C46 H92 O8 N2 P1	831.66	12.6584	0.0124395	0.469908	0.00162314	0.540612	0.0926686	0.11457	0.0676293	0.19541	0.192368	0.197162	ug/g	0.0916225
SM(d40:2)+HCOO	SM(d40:2)+HCOO	SM	(d40:2)	C46 H90 O8 N2 P1	829.644	11.6387	0.349836	5.87346	8.71862e-05	0.303961	0.364878	0.389074	0.340527	0.0741861	0.0370288	0.0751284	ug/g	0.364826
SM(d41:1)+HCOO	SM(d41:1)+HCOO	SM	(d41:1)	C47 H94 O8 N2 P1	845.675	13.2304	0.0498377	0.695141	0.147035	0.35657	0.0482048	0.0938256	0.0479663	0.0931537	0.0859033	0.094264	ug/g	0.0633322
SM(d41:2)+HCOO	SM(d41:2)+HCOO	SM	(d41:2)	C47 H92 O8 N2 P1	843.66	12.105	0.0170517	5.11271	0.00704122	0.450808	1.16961	1.19169	0.697474	0.20333	0.197807	0.197131	ug/g	1.01959
SM(d42:1)+HCOO	SM(d42:1)+HCOO	SM	(d42:1)	C48 H96 O8 N2 P1	859.691	12.9632	0.0223991	0.525834	0.246977	0.181918	0.00390851	0.0258035	0.00350842	0.0216035	0.0207932	0.0207799	ug/g	0.0110735
SM(d42:1)+HCOO	SM(d42:1)+HCOO	SM	(d42:1)	C48 H96 O8 N2 P1	859.691	13.6924	0.0338529	0.524413	0.00142677	0.461799	0.0856461	0.0849495	0.060061	0.148544	0.140974	0.150319	ug/g	0.0768855
SM(d42:2)+HCOO	SM(d42:2)+HCOO	SM	(d42:2)	C48 H94 O8 N2 P1	857.675	12.5949	0.0160415	1.49319	0.0633048	0.426243	0.380839	0.367334	0.245996	0.226045	0.219824	0.219934	ug/g	0.33139
SM(d42:3)+HCOO	SM(d42:3)+HCOO	SM	(d42:3)	C48 H92 O8 N2 P1	855.66	11.575	0.00605542	0.467442	0.000457	0.209205	0.010965	0.0159357	0.014701	0.0296054	0.0298683	0.0295248	ug/g	0.0138672
SM(t33:2)+HCOO	SM(t33:2)+HCOO	SM	(t33:2)	C39 H76 O9 N2 P1	747.529	10.1501	0.0182649	0.665316	0.489034	0.137193	0.0014975	0.0193911	0.00432422	0.0123656	0.0127658	0.0127647	ug/g	0.00840428
SM(t34:0)+HCOO	SM(t34:0)+HCOO	SM	(t34:0)	C40 H82 O9 N2 P1	765.576	9.06603	0.00985121	0.293334	0.00306075	0.139432	0.00627249	0.00276134	0.00180493	0.0124077	0.012179	0.0123636	ug/g	0.00361292
SM(t34:1)+HCOO	SM(t34:1)+HCOO	SM	(t34:1)	C40 H80 O9 N2 P1	763.561	8.673	0.0280744	0.100809	0.000374389	0.206465	0.00642994	0.00112584	9.6e-09	0.0252369	0.0241911	0.0255237	ug/g	0.0025186
SM(d36:4)+H	SM(d36:4)+H	SM	(d36:4)	C41 H78 O6 N2 P1	725.559	9.0188	0.244355	0.246234	0.00788437	0.235004	0.0132699	0.00819489	0.00586345	0.0317488	0.0474332	0.0318027	ug/g	0.0091094
SM(d36:6)+H	SM(d36:6)+H	SM	(d36:6)	C41 H74 O6 N2 P1	721.528	9.091	0.0643668	8.22201	0.152045	0.0392453	0.0172122	0.0103364	0.000928555	0.00106927	0.00120569	0.00118855	ug/g	0.00949236
SM(d42:3)+H	SM(d42:3)+H	SM	(d42:3)	C47 H92 O6 N2 P1	811.669	9.6941	0.286	4.38454	0.00618471	0.0977404	0.0712385	0.0575673	0.0431696	0.0105753	0.0173732	0.0112746	ug/g	0.0573251
SM(d42:4)+H	SM(d42:4)+H	SM	(d42:4)	C47 H90 O6 N2 P1	809.653	12.6995	0.275729	0.273421	0.0106473	0.0892342	0.00126619	0.00157189	0.00166539	0.00462793	0.00723823	0.00460463	ug/g	0.00150115
SM(t40:7)+H	SM(t40:7)+H	SM	(t40:7)	C45 H80 O7 N2 P1	791.57	9.71677	0.229738	3.50894	0.00229786	0.128009	0.199346	0.226558	0.161534	0.0502038	0.0704716	0.0467366	ug/g	0.195813
SPH(t20:0)+H	SPH(t20:0)+H	SPH	(t20:0)	C20 H44 O3 N1	346.332	2.893	0.0660643	0.0177704	1.64616e-05	1.20732	0.0063654	0.0350033	0.00274211	0.80242	0.789729	0.890114	ug/g	0.0147036	1016.29
SPH(d12:0)+H	SPH(d12:0)+H	SPH	(d12:0)	C12 H28 O2 N1	218.211	1.07582	0.0223241	0.906512	0.868749	2.44255	2.22107	8.40344	1.05807	4.28686	4.39585	4.20468	ug/g	3.89419
SPH(d12:0)+H	SPH(d12:0)+H	SPH	(d12:0)	C12 H28 O2 N1	218.211	1.578	0.0674166	0.290733	0.0165405	0.977991	0.0129944	0.364944	0.137462	0.569246	0.636896	0.566619	ug/g	0.1718
SPH(d12:0)+H	SPH(d12:0)+H	SPH	(d12:0)	C12 H28 O2 N1	218.211	2.50518	0.336376	1.6313	0.308877	0.144257	0.0556859	0.0756641	0.0215206	0.0296367	0.0424526	0.0216215	ug/g	0.0509569
SPH(d12:0)+H	SPH(d12:0)+H	SPH	(d12:0)	C12 H28 O2 N1	218.211	3.215	0.396184	2.20073	0.55167	0.106792	0.00552114	0.0902679	0.00570218	0.0108087	0.0222879	0.0130206	ug/g	0.0338304
SPH(d12:0)+H	SPH(d12:0)+H	SPH	(d12:0)	C12 H28 O2 N1	218.211	4.83189	0.24503	7.64264	0.389758	0.119584	0.0185814	0.388864	0.00876421	0.0136956	0.0181717	0.0225916	ug/g	0.138737
SPH(d12:0)+H	SPH(d12:0)+H	SPH	(d12:0)	C12 H28 O2 N1	218.211	5.562	0.84441	7.14978	0.394069	0.0650551	0.00311285	0.136207	0.00675294	0.0105955	0.000192837	0.00964204	ug/g	0.0486909
SPH(d14:0)+H	SPH(d14:0)+H	SPH	(d14:0)	C14 H32 O2 N1	246.243	1.14925	0.00882385	2.76587	0.307986	2.46283	24.7345	71.543	8.00453	12.6956	12.4985	12.509	ug/g	34.7607
SPH(d14:0)+H	SPH(d14:0)+H	SPH	(d14:0)	C14 H32 O2 N1	246.243	1.73232	0.0182836	2.79758	0.367766	0.645203	1.11493	4.59607	0.413755	0.728343	0.717196	0.743767	ug/g	2.04159
SPH(d14:0)+H	SPH(d14:0)+H	SPH	(d14:0)	C14 H32 O2 N1	246.243	2.2414	0.0670609	65.9853	0.379742	1.42238	16.7432	0.0118994	0.00670617	0.0910428	0.082843	0.0801382	ug/g	5.58728
SPH(d14:0)+H	SPH(d14:0)+H	SPH	(d14:0)	C14 H32 O2 N1	246.243	3.34742	0.208287	9.18975	0.350162	0.140381	0.0487073	0.454466	0.00559375	0.016408	0.0228882	0.0160663	ug/g	0.169589
SPH(d14:0)+H	SPH(d14:0)+H	SPH	(d14:0)	C14 H32 O2 N1	246.243	4.90462	0.194109	4.57059	0.425996	0.0760286	0.0089689	0.153225	0.00414961	0.0112077	0.0103785	0.0148081	ug/g	0.0554478
SPH(d14:0)+H	SPH(d14:0)+H	SPH	(d14:0)	C14 H32 O2 N1	246.243	5.68357	0.198524	1.00481	0.990472	0.177154	0.0165342	0.0429677	0.0155263	0.0305918	0.0218669	0.0222103	ug/g	0.0250094
SPH(d14:0)+H	SPH(d14:0)+H	SPH	(d14:0)	C14 H32 O2 N1	246.243	9.512	0.199661	6.62129	0.311553	0.2736	0.660783	0.0248489	0.122956	0.0500904	0.0359053	0.0361236	ug/g	0.269529
SPH(d15:1)+H	SPH(d15:1)+H	SPH	(d15:1)	C15 H32 O2 N1	258.243	1.866	0.00549779	1.92253	0.487533	0.356166	0.147748	0.571367	0.0475299	0.132855	0.133685	0.132229	ug/g	0.255548
SPH(d16:0)+H	SPH(d16:0)+H	SPH	(d16:0)	C16 H36 O2 N1	274.274	1.29341	0.00981851	2.92676	0.331556	7.30428	203.775	716.492	70.4308	113.191	111.589	113.716	ug/g	330.233
SPH(d16:1)+H	SPH(d16:1)+H	SPH	(d16:1)	C16 H34 O2 N1	272.258	1.42549	0.00778701	4.03101	0.317959	0.554549	2.40889	11.6911	1.07961	1.26522	1.24569	1.2548	ug/g	5.05988
SPH(d17:1)+H	SPH(d17:1)+H	SPH	(d17:1)	C17 H36 O2 N1	286.274	2.54016	0.0433598	1.75577	0.469661	0.195445	0.047851	0.1413	0.0177461	0.0386705	0.0412034	0.0379645	ug/g	0.0689657
SPH(d18:0)+H	SPH(d18:0)+H	SPH	(d18:0)	C18 H40 O2 N1	302.305	1.56538	0.0513066	2.74586	0.353247	5.55064	97.3324	333.817	27.6483	57.8743	52.4602	56.7524	ug/g	152.933
SPH(d18:0)+H	SPH(d18:0)+H	SPH	(d18:0)	C18 H40 O2 N1	302.305	2.2457	0.510889	0.732573	0.439505	6.44526	23.2339	37.8575	34.1532	17.7725	56.2691	55.9723	ug/g	31.7482
SPH(d18:0)+H	SPH(d18:0)+H	SPH	(d18:0)	C18 H40 O2 N1	302.305	2.7826	0.843323	6.36825	0.234016	3.46769	229.468	513.631	1.35713	1.02158	58.0025	57.877	ug/g	248.152
SPH(d18:0)+H	SPH(d18:0)+H	SPH	(d18:0)	C18 H40 O2 N1	302.305	3.39783	1.13697	0.22563	0.309603	0.995318	0.339011	0.423312	0.00495014	0.409796	2.62151	0.369289	ug/g	0.255758
SPH(d18:0)+H	SPH(d18:0)+H	SPH	(d18:0)	C18 H40 O2 N1	302.305	5.669	0.184248	1.58869	0.665218	0.20581	0.003562	0.153741	0.0219193	0.0420914	0.0296242	0.0410956	ug/g	0.0597406
SPH(d18:0)+H	SPH(d18:0)+H	SPH	(d18:0)	C18 H40 O2 N1	302.305	6.41803	0.0503157	3.54826	0.436863	0.150479	0.0463102	0.396678	0.00493498	0.0444875	0.0412393	0.0405108	ug/g	0.149308
SPH(d18:0)+H	SPH(d18:0)+H	SPH	(d18:0)	C18 H40 O2 N1	302.305	7.54	0.041715	2.29319	0.375988	0.166609	0.0779396	0.196712	0.0117924	0.0436397	0.0407291	0.0405423	ug/g	0.0954815
SPH(d18:1)+H	SPH(d18:1)+H	SPH	(d18:1)	C18 H38 O2 N1	300.29	1.79458	0.0137593	3.77571	0.301306	0.380285	1.38736	5.36604	0.493713	0.64062	0.630618	0.648167	ug/g	2.4157
SPH(d19:0)+H	SPH(d19:0)+H	SPH	(d19:0)	C19 H42 O2 N1	316.321	1.75136	0.0074053	0.675335	0.548415	5.21553	3.82181	29.7389	2.59685	17.968	17.7059	17.8663	ug/g	12.0525
SPH(d20:0)+H	SPH(d20:0)+H	SPH	(d20:0)	C20 H44 O2 N1	330.337	2.0416	0.00655725	2.67618	0.335627	3.88113	56.8322	163.494	13.3201	28.8934	29.2678	29.1449	ug/g	77.8822
SPH(d20:0)+H	SPH(d20:0)+H	SPH	(d20:0)	C20 H44 O2 N1	330.337	2.68003	0.270138	10.5385	0.0723346	1.62579	2.87041	9.66006	14.41	0.586326	0.985421	0.98464	ug/g	8.98014
SPH(d20:0)+H	SPH(d20:0)+H	SPH	(d20:0)	C20 H44 O2 N1	330.337	3.39045	0.741553	0.772855	0.807958	3.78801	46.7215	0.39246	0.0118136	29.1696	28.8845	2.92212	ug/g	15.7086
SPH(d20:1)+H	SPH(d20:1)+H	SPH	(d20:1)	C20 H42 O2 N1	328.321	2.42949	0.0069244	3.53007	0.299219	0.274961	0.668273	2.31909	0.208863	0.304126	0.301235	0.300066	ug/g	1.06541
SPH(d22:0)+H	SPH(d22:0)+H	SPH	(d22:0)	C22 H48 O2 N1	358.368	2.87352	0.01519	2.71666	0.35454	2.44377	18.6649	63.2475	5.20474	10.8659	10.5465	10.6552	ug/g	29.039
SPH(d22:0)+H-H2O	SPH(d22:0)+H-H2O	SPH	(d22:0)	C22 H46 O1 N1	340.357	6.54634	0.387982	5.802	0.418873	0.0320275	0.0013247	0.0315226	0.000492189	0.00124223	0.00271285	0.00179113	ug/g	0.0111132
SPH(d22:1)+H	SPH(d22:1)+H	SPH	(d22:1)	C22 H46 O2 N1	356.352	2.21444	0.0085905	1.92358	0.431297	3.3469	19.9079	50.6593	4.10351	13.0671	12.8635	12.8879	ug/g	24.8903
SPH(d22:1)+H	SPH(d22:1)+H	SPH	(d22:1)	C22 H46 O2 N1	356.352	3.482	0.206756	0.941927	0.922166	0.795375	0.169742	0.978589	0.212844	0.541393	0.536977	0.366726	ug/g	0.453725
SPH(d22:2)+H	SPH(d22:2)+H	SPH	(d22:2)	C22 H44 O2 N1	354.337	1.85072	0.0144054	1.61524	0.517415	0.827283	0.929201	2.19005	0.170375	0.690061	0.674588	0.671964	ug/g	1.09654
SPH(d22:2)+H	SPH(d22:2)+H	SPH	(d22:2)	C22 H44 O2 N1	354.337	2.78015	0.0748178	5.20887	0.327095	0.257991	0.365467	2.58588	0.219803	0.207434	0.186008	0.215357	ug/g	1.05705
SPH(d24:0)+H	SPH(d24:0)+H	SPH	(d24:0)	C24 H52 O2 N1	386.399	4.19957	0.039048	3.69474	0.265398	0.0934395	0.183257	0.500792	0.0402369	0.0674059	0.0624904	0.0661354	ug/g	0.241429
SPH(m17:0)+H	SPH(m17:0)+H	SPH	(m17:0)	C17 H38 O1 N1	272.295	1.83492	0.0226497	0.801198	0.719571	1.99022	0.98691	4.96759	0.574255	2.77522	2.65246	2.72106	ug/g	2.17625
SPH(m17:0)+NH4	SPH(m17:0)+NH4	SPH	(m17:0)	C17 H41 O1 N2	289.321	9.879	0.0157022	2.34595	0.475526	0.250976	0.055088	0.436332	0.041098	0.077025	0.0751389	0.0748303	ug/g	0.177506
SPH(m18:0)+H	SPH(m18:0)+H	SPH	(m18:0)	C18 H40 O1 N1	286.31	1.40775	0.0098514	0.53063	0.311582	0.623358	0.0409165	0.328646	0.0207555	0.246254	0.242427	0.246894	ug/g	0.130106
SPH(m18:0)+H	SPH(m18:0)+H	SPH	(m18:0)	C18 H40 O1 N1	286.31	2.16611	0.0123032	1.68442	0.590319	1.15743	0.877485	4.87656	0.383785	1.23156	1.20901	1.20331	ug/g	2.04594
SPH(m18:0)+H	SPH(m18:0)+H	SPH	(m18:0)	C18 H40 O1 N1	286.31	2.699	0.00709635	1.79538	0.62586	0.456904	0.107994	0.904905	0.00355486	0.189372	0.189601	0.187176	ug/g	0.338818
SPH(m19:1)+H	SPH(m19:1)+H	SPH	(m19:1)	C19 H40 O1 N1	298.31	4.21665	0.00257939	2.92883	0.491065	0.513543	0.0196156	3.22952	0.294333	0.404078	0.403672	0.402108	ug/g	1.18116
SPH(m19:1)+H	SPH(m19:1)+H	SPH	(m19:1)	C19 H40 O1 N1	298.31	4.9908	0.0273599	2.73255	0.498845	0.183664	0.00782667	0.34797	0.0302491	0.0468387	0.0484885	0.0459493	ug/g	0.128682
SPH(m20:0)+H	SPH(m20:0)+H	SPH	(m20:0)	C20 H44 O1 N1	314.342	2.16103	0.0217582	3.2555	0.309574	0.174548	0.194647	0.652234	0.0579155	0.0949573	0.0916981	0.0912728	ug/g	0.301599
SPH(m20:0)+H	SPH(m20:0)+H	SPH	(m20:0)	C20 H44 O1 N1	314.342	3.08695	0.00676537	1.76251	0.573851	0.688421	0.317258	1.87802	0.143616	0.442878	0.445032	0.439119	ug/g	0.779633
SPH(m20:1)+H	SPH(m20:1)+H	SPH	(m20:1)	C20 H42 O1 N1	312.326	2.34694	0.013444	2.71047	0.351792	0.396728	0.492914	1.65845	0.142356	0.286071	0.281651	0.278523	ug/g	0.764574
SPH(m22:1)+H	SPH(m22:1)+H	SPH	(m22:1)	C22 H46 O1 N1	340.357	6.733	0.00817611	2.67103	0.494169	0.423637	0.032033	1.80948	0.200073	0.257116	0.253112	0.254116	ug/g	0.68053
SPH(t16:0)+H	SPH(t16:0)+H	SPH	(t16:0)	C16 H36 O3 N1	290.269	1.13136	0.0134858	0.444951	0.105475	2.00073	0.643609	2.43933	0.272578	2.54948	2.5098	2.48203	ug/g	1.11851
SPH(t16:0)+H	SPH(t16:0)+H	SPH	(t16:0)	C16 H36 O3 N1	290.269	1.89988	0.394301	4.05368	0.467372	0.373813	0.0806218	3.05667	0.0527083	0.198246	0.207056	0.381635	ug/g	1.06333
SPH(t16:0)+H	SPH(t16:0)+H	SPH	(t16:0)	C16 H36 O3 N1	290.269	2.354	0.388641	0.235899	0.0380018	0.278629	0.00599097	0.0223711	0.00616968	0.0706875	0.0382216	0.0374744	ug/g	0.0115106
SPH(t17:0)+H	SPH(t17:0)+H	SPH	(t17:0)	C17 H38 O3 N1	304.285	1.45937	0.00909344	1.02428	0.975007	2.42042	1.26748	10.5426	1.24823	4.29421	4.22736	4.22721	ug/g	4.35276
SPH(t18:0)+Na	SPH(t18:0)+Na	SPH	(t18:0)	C18 H39 O3 N1 Na1	340.282	1.25918	0.0109581	0.821891	0.787803	1.45903	0.441326	2.96743	0.153034	1.46279	1.43643	1.43443	ug/g	1.18726
SPH(t18:0)+H	SPH(t18:0)+H	SPH	(t18:0)	C18 H40 O3 N1	318.3	1.66499	0.0192832	1.42238	0.686118	1.71828	1.67409	8.2433	0.588252	2.42099	2.514	2.45097	ug/g	3.50188
SPH(t18:0)+H	SPH(t18:0)+H	SPH	(t18:0)	C18 H40 O3 N1	318.3	2.84	1.15886	0.00988404	0.213015	1.15089	0.0128816	0.0185714	0.00905872	0.829315	3.14815	0.12124	ug/g	0.0135039
SPH(t20:0)+H	SPH(t20:0)+H	SPH	(t20:0)	C20 H44 O3 N1	346.332	1.53411	0.0297471	0.369287	0.0634961	4.30372	2.11726	9.73614	0.715877	11.6228	11.4441	10.9697	ug/g	4.18976
SPH(t20:0)+H	SPH(t20:0)+H	SPH	(t20:0)	C20 H44 O3 N1	346.332	2.24103	0.020629	1.0957	0.897318	1.08105	0.475965	2.17732	0.233934	0.894878	0.881197	0.858976	ug/g	0.962407
SPH(t20:0)+Na	SPH(t20:0)+Na	SPH	(t20:0)	C20 H43 O3 N1 Na1	368.314	3.799	0.011138	0.830976	0.769912	0.172915	0.00469729	0.0398654	0.0075226	0.0210332	0.0210219	0.0206246	ug/g	0.0173618
SPHP(d22:1)+NH4	SPHP(d22:1)+NH4	SPHP	(d22:1)	C22 H50 O5 N2 P1	453.345	9.50643	0.603636	49.0483	0.371499	1.04572	0.0464684	16.1451	0.237542	0.091083	0.0569368	0.186938	ug/g	5.47637	5.47637
SQDG(30:0)-H	SQDG(30:0)-H	SQDG	(30:0)	C39 H73 O12 S1	765.483	7.56176	0.0243654	5.77287	0.354977	0.17073	0.107953	0.973971	0.0506972	0.066355	0.0635596	0.0662827	ug/g	0.37754	140.355
SQDG(30:6)-H	SQDG(30:6)-H	SQDG	(30:6)	C39 H61 O12 S1	753.389	1.63171	0.0276946	5.89683	0.404092	0.4574	0.30093	6.27569	0.191407	0.379089	0.394481	0.374171	ug/g	2.25601
SQDG(16:0_15:0)-H	SQDG(31:0)-H	SQDG	(16:0_15:0)	C40 H75 O12 S1	779.498	8.15969	0.024102	5.3413	0.328571	0.278009	0.461332	2.92118	0.185627	0.219743	0.228871	0.219415	ug/g	1.18938
SQDG(16:0_16:0)-H	SQDG(32:0)-H	SQDG	(16:0_16:0)	C41 H77 O12 S1	793.514	8.70695	0.0134269	5.1307	0.366367	1.45969	7.91291	73.3962	4.02838	5.62175	5.47331	5.53765	ug/g	28.4458
SQDG(32:1)-H	SQDG(32:1)-H	SQDG	(32:1)	C41 H75 O12 S1	791.498	7.83949	0.0323383	5.42282	0.347968	0.185905	0.159372	1.23158	0.0684555	0.0880753	0.0930571	0.0879907	ug/g	0.486468
SQDG(33:0)+HCOO	SQDG(33:0)+HCOO	SQDG	(33:0)	C43 H81 O14 S1	853.535	4.02685	0.121998	11.0666	0.400388	0.610583	0.176054	8.35585	0.00948091	0.221032	0.275662	0.275124	ug/g	2.84713
SQDG(33:0)-H	SQDG(33:0)-H	SQDG	(33:0)	C42 H79 O12 S1	807.53	9.29019	0.0543216	5.18677	0.325216	0.140508	0.1098	0.779542	0.0695584	0.0635581	0.0635567	0.0577593	ug/g	0.319633
SQDG(33:1)+HCOO	SQDG(33:1)+HCOO	SQDG	(33:1)	C43 H79 O14 S1	851.52	2.984	0.148192	8.31026	0.321858	0.141234	0.0649939	0.46124	0.0164346	0.0187895	0.0251938	0.0213178	ug/g	0.180889
SQDG(33:1)-H	SQDG(33:1)-H	SQDG	(33:1)	C42 H77 O12 S1	805.514	8.28007	0.0157118	4.27798	0.336572	0.18826	0.234188	1.32315	0.0983863	0.126673	0.130267	0.130093	ug/g	0.551907
SQDG(33:1e)+HCOO	SQDG(33:1e)+HCOO	SQDG	(33:1e)	C43 H81 O13 S1	837.54	5.20472	0.0728761	6.81641	0.361953	0.20682	0.122464	1.24681	0.0387564	0.0630614	0.0718191	0.0716845	ug/g	0.469344
SQDG(33:2)-H	SQDG(33:2)-H	SQDG	(33:2)	C42 H75 O12 S1	803.498	7.435	0.127408	5.29096	0.367945	0.116666	0.0541048	0.467076	0.0187138	0.0345222	0.0380706	0.0294482	ug/g	0.179965
SQDG(33:2e)+HCOO	SQDG(33:2e)+HCOO	SQDG	(33:2e)	C43 H79 O13 S1	835.525	4.43682	0.0323495	5.40408	0.381574	0.296351	0.278468	2.81102	0.0856656	0.203152	0.191816	0.192581	ug/g	1.05838
SQDG(33:2e)+HCOO	SQDG(33:2e)+HCOO	SQDG	(33:2e)	C43 H79 O13 S1	835.525	5.267	0.171734	4.61284	0.395377	0.260754	0.198282	2.04709	0.0775157	0.184224	0.184773	0.134572	ug/g	0.774294
SQDG(34:1)-H	SQDG(34:1)-H	SQDG	(34:1)	C43 H79 O12 S1	819.53	8.83253	0.00697913	5.60498	0.368287	1.16611	4.9047	44.8284	1.63487	3.07941	3.04462	3.04066	ug/g	17.1226
SQDG(34:1)+HCOO	SQDG(34:1)+HCOO	SQDG	(34:1)	C44 H81 O14 S1	865.535	9.395	0.0442175	3.34662	0.403148	0.258812	0.183376	1.13331	0.0479673	0.139981	0.129019	0.138771	ug/g	0.454885
SQDG(34:2)-H	SQDG(34:2)-H	SQDG	(34:2)	C43 H77 O12 S1	817.514	7.97672	0.00488545	5.20725	0.369617	1.105	4.64757	41.1842	1.75422	3.06319	3.03946	3.03576	ug/g	15.862
SQDG(34:2e)+HCOO	SQDG(34:2e)+HCOO	SQDG	(34:2e)	C44 H81 O13 S1	849.54	8.61344	0.0121547	3.97919	0.383992	0.316576	0.355852	2.61148	0.131885	0.261594	0.25598	0.261283	ug/g	1.03307
SQDG(16:0_18:3)-H	SQDG(34:3)-H	SQDG	(16:0_18:3)	C43 H75 O12 S1	815.498	7.19365	0.0202279	5.07387	0.370479	0.46652	0.80592	7.35545	0.356972	0.56745	0.546642	0.564774	ug/g	2.83945
SQDG(34:3e)+HCOO	SQDG(34:3e)+HCOO	SQDG	(34:3e)	C44 H79 O13 S1	847.525	7.885	0.40743	9.57575	0.340688	0.0977125	0.0240039	0.211861	0.00393197	0.0119471	0.00518808	0.00790694	ug/g	0.0799324
SQDG(34:5)+HCOO	SQDG(34:5)+HCOO	SQDG	(34:5)	C44 H73 O14 S1	857.473	9.23984	0.0383822	3.93372	0.42779	0.406588	0.369982	3.53201	0.0432245	0.349108	0.327503	0.326311	ug/g	1.31507
SQDG(36:1)-H	SQDG(36:1)-H	SQDG	(36:1)	C45 H83 O12 S1	847.561	9.99665	0.0255857	5.26702	0.366783	0.542663	1.22136	9.99011	0.366839	0.743399	0.743757	0.711107	ug/g	3.85944
SQDG(36:1)+HCOO	SQDG(36:1)+HCOO	SQDG	(36:1)	C46 H85 O14 S1	893.567	10.403	0.0232238	4.48953	0.372581	0.569445	1.27475	10.4153	0.579499	0.923708	0.886556	0.922668	ug/g	4.08986
SQDG(18:1_18:1)-H	SQDG(36:2)-H	SQDG	(18:1_18:1)	C45 H81 O12 S1	845.545	8.9447	0.0916722	8.68753	0.357722	0.826296	1.21258	16.329	0.580323	0.657684	0.768917	0.659361	ug/g	6.04062
SQDG(18:1_18:2)-H	SQDG(36:3)-H	SQDG	(18:1_18:2)	C45 H79 O12 S1	843.53	8.15783	0.0181157	5.15012	0.360535	0.538869	1.39421	10.1493	0.372691	0.771205	0.785251	0.757307	ug/g	3.97205
SQDG(18:2_18:2)-H	SQDG(36:4)-H	SQDG	(18:2_18:2)	C45 H77 O12 S1	841.514	7.21263	0.00806782	5.05729	0.381576	0.547221	0.92976	9.73924	0.433478	0.736595	0.733552	0.725193	ug/g	3.70083
SQDG(36:6)+HCOO	SQDG(36:6)+HCOO	SQDG	(36:6)	C46 H75 O14 S1	883.488	9.2537	0.0170257	2.41118	0.538717	0.378072	0.0834676	1.06266	0.0171703	0.162398	0.162403	0.157658	ug/g	0.387766
SQDG(14:0_22:7)+HCOO	SQDG(36:7)+HCOO	SQDG	(14:0_22:7)	C46 H73 O14 S1	881.473	8.70665	0.0530079	2.40508	0.444951	0.307433	0.105089	0.691845	0.0755636	0.124633	0.124617	0.113523	ug/g	0.290833
SQDG(38:13e)+HCOO	SQDG(38:13e)+HCOO	SQDG	(38:13e)	C48 H67 O13 S1	883.431	1.53417	0.291099	4.69039	0.0268879	0.28479	0.658784	0.434792	0.296844	0.0715904	0.128905	0.0959451	ug/g	0.463473
SQDG(39:12)-H	SQDG(39:12)-H	SQDG	(39:12)	C48 H67 O12 S1	867.436	2.545	0.0591248	4.62257	0.139317	0.257392	0.123546	0.415675	0.762026	0.0894243	0.092012	0.100062	ug/g	0.433749
SQDG(39:12)-H	SQDG(39:12)-H	SQDG	(39:12)	C48 H67 O12 S1	867.436	3.079	0.00631419	2.66667	0.00224546	0.121475	0.187738	0.246402	0.19275	0.0780756	0.0780756	0.0789326	ug/g	0.208963
SQDG(41:13)-H	SQDG(41:13)-H	SQDG	(41:13)	C50 H69 O12 S1	893.452	1.346	0.346383	8.67973	0.0967017	0.182404	0.143503	0.2655	0.0496763	0.0212952	0.0105719	0.0209777	ug/g	0.152893
SQDG(42:8e)+HCOO	SQDG(42:8e)+HCOO	SQDG	(42:8e)	C52 H85 O13 S1	949.572	8.55729	0.0254529	3.38774	0.393476	0.638769	0.88767	7.47676	0.698443	0.917929	0.879275	0.87799	ug/g	3.02096
SQDG(44:7)+HCOO	SQDG(44:7)+HCOO	SQDG	(44:7)	C54 H89 O14 S1	993.598	5.00252	0.182928	3.51278	0.337918	0.0987259	0.0712811	0.25752	0.0105034	0.0357282	0.0253979	0.0354653	ug/g	0.113101
SQDG(44:8)+HCOO	SQDG(44:8)+HCOO	SQDG	(44:8)	C54 H87 O14 S1	991.582	5.22361	0.0398028	6.3109	0.391597	0.209092	0.103789	1.29383	0.0136107	0.0728943	0.0779642	0.0727592	ug/g	0.47041
SQDG(46:10)+HCOO	SQDG(46:10)+HCOO	SQDG	(46:10)	C56 H87 O14 S1	1015.58	4.054	0.329765	20.9552	0.361559	0.264022	0.0586631	1.14687	0.00224181	0.0230955	0.0119012	0.0226393	ug/g	0.402591
SQDG(46:9)+HCOO	SQDG(46:9)+HCOO	SQDG	(46:9)	C56 H89 O14 S1	1017.6	3.732	0.0684535	7.94474	0.348925	0.174934	0.0861273	0.778081	0.0186323	0.0355612	0.0355928	0.0399687	ug/g	0.29428
SQDG(46:9)+HCOO	SQDG(46:9)+HCOO	SQDG	(46:9)	C56 H89 O14 S1	1017.6	5.27644	0.0664336	6.79776	0.383831	0.206543	0.107363	1.22825	0.00867975	0.0683528	0.0685396	0.0608629	ug/g	0.448098
SQDG(47:0)-H	SQDG(47:0)-H	SQDG	(47:0)	C56 H107 O12 S1	1003.75	14.5476	0.0130354	4.27239	0.371112	0.56449	1.12078	10.126	0.801939	0.954142	0.934062	0.931933	ug/g	4.01624
SQDG(47:0)+HCOO	SQDG(47:0)+HCOO	SQDG	(47:0)	C57 H109 O14 S1	1049.75	15.49	0.0114522	3.81785	0.320784	0.0853127	0.0429486	0.248466	0.0323299	0.0285611	0.0283168	0.0279197	ug/g	0.107915
SQDG(48:0)-H	SQDG(48:0)-H	SQDG	(48:0)	C57 H109 O12 S1	1017.76	14.754	0.180983	3.1202	0.355582	0.207188	0.142968	0.673012	0.0651323	0.103809	0.0744595	0.104121	ug/g	0.293704
SQDG(48:1)-H	SQDG(48:1)-H	SQDG	(48:1)	C57 H107 O12 S1	1015.75	14.101	0.0817634	2.89118	0.409112	0.254214	0.129399	0.776588	0.0590151	0.106153	0.121761	0.10586	ug/g	0.321667
SQDG(48:4)+HCOO	SQDG(48:4)+HCOO	SQDG	(48:4)	C58 H103 O14 S1	1055.71	12.425	0.0826309	3.68523	0.391969	0.0793149	0.0185324	0.136114	0.00769452	0.0160785	0.0141028	0.0138704	ug/g	0.0541136
SQDG(48:5)+HCOO	SQDG(48:5)+HCOO	SQDG	(48:5)	C58 H101 O14 S1	1053.69	10.147	0.0938544	5.88733	0.374463	0.140087	0.0578435	0.629747	0.0226135	0.037996	0.0445685	0.0380682	ug/g	0.236735
SQDG(48:7)+HCOO	SQDG(48:7)+HCOO	SQDG	(48:7)	C58 H97 O14 S1	1049.66	8.89577	0.0255281	5.00664	0.386842	0.143576	0.0578653	0.658867	0.0296589	0.0504184	0.0504332	0.0482286	ug/g	0.248797
SQDG(49:0)-H	SQDG(49:0)-H	SQDG	(49:0)	C58 H111 O12 S1	1031.78	15.0917	0.0851414	3.74467	0.36787	0.740193	2.10488	13.4856	0.986854	1.54728	1.33057	1.54907	ug/g	5.52579
SQDG(49:1)-H	SQDG(49:1)-H	SQDG	(49:1)	C58 H109 O12 S1	1029.76	14.5021	0.0184769	4.0216	0.37285	0.982451	3.38541	27.4969	2.14578	2.79592	2.71028	2.70647	ug/g	11.0094
SQDG(49:1)+HCOO	SQDG(49:1)+HCOO	SQDG	(49:1)	C59 H111 O14 S1	1075.77	15.5492	0.00895459	4.07574	0.363194	0.231337	0.215858	1.63481	0.134609	0.16404	0.161625	0.16143	ug/g	0.661758
SQDG(49:2)-H	SQDG(49:2)-H	SQDG	(49:2)	C58 H107 O12 S1	1027.75	13.8727	0.0129743	4.21109	0.375065	0.462862	0.735756	6.52097	0.481337	0.616823	0.617378	0.603344	ug/g	2.57935
SQDG(49:3)-H	SQDG(49:3)-H	SQDG	(49:3)	C58 H105 O12 S1	1025.73	13.331	0.0716081	7.94115	0.371194	0.2187	0.0715781	1.24624	0.0482352	0.0597988	0.0526005	0.0596227	ug/g	0.455351
SQDG(49:3)+HCOO	SQDG(49:3)+HCOO	SQDG	(49:3)	C59 H107 O14 S1	1071.74	14.5373	0.0279442	4.06203	0.381392	0.249655	0.191028	1.744	0.130255	0.172285	0.16401	0.17214	ug/g	0.688427
SQDG(50:0)-H	SQDG(50:0)-H	SQDG	(50:0)	C59 H113 O12 S1	1045.8	15.3427	0.0420527	3.70481	0.404862	0.162451	0.0564114	0.566913	0.0387583	0.0624578	0.058266	0.0579853	ug/g	0.220694
SQDG(51:0)-H	SQDG(51:0)-H	SQDG	(51:0)	C60 H115 O12 S1	1059.81	15.6408	0.0234658	4.16543	0.364036	0.246219	0.249167	1.89107	0.144409	0.187776	0.1805	0.1802	ug/g	0.761548
SQDG(51:1)-H	SQDG(51:1)-H	SQDG	(51:1)	C60 H113 O12 S1	1057.8	15.2491	0.00836583	4.46973	0.364814	0.249543	0.26695	2.08088	0.132253	0.186736	0.184179	0.183948	ug/g	0.826696
SQDG(51:2)-H	SQDG(51:2)-H	SQDG	(51:2)	C60 H111 O12 S1	1055.78	14.5896	0.179214	4.31221	0.372252	0.196749	0.176811	1.19179	0.0492941	0.12096	0.0869223	0.120928	ug/g	0.472633
SQDG(51:3)-H	SQDG(51:3)-H	SQDG	(51:3)	C60 H109 O12 S1	1053.76	13.867	0.0438521	5.36019	0.364756	0.219778	0.177598	1.64362	0.0824406	0.124287	0.114532	0.11633	ug/g	0.634554
SQDG(54:0)-H	SQDG(54:0)-H	SQDG	(54:0)	C63 H121 O12 S1	1101.86	16.3227	0.0297962	4.77398	0.359638	0.123205	0.0632998	0.54404	0.0383039	0.0458461	0.0458663	0.0435297	ug/g	0.215214
SQDG(55:0)-H	SQDG(55:0)-H	SQDG	(55:0)	C64 H123 O12 S1	1115.87	16.4809	0.0172418	4.71176	0.353329	0.221628	0.226529	1.80359	0.134234	0.154615	0.154667	0.150068	ug/g	0.72145
SQDG(55:1)-H	SQDG(55:1)-H	SQDG	(55:1)	C64 H121 O12 S1	1113.86	16.155	0.0799154	3.85047	0.411704	0.0997537	0.0232114	0.222341	0.00958888	0.0230798	0.0231331	0.0200495	ug/g	0.0850471
SQDG(34:0_21:9)+HCOO	SQDG(55:9)+HCOO	SQDG	(34:0_21:9)	C65 H107 O14 S1	1143.74	14.603	0.0184461	4.95059	0.375989	0.15725	0.0846588	0.821951	0.0411359	0.0644442	0.0645409	0.0624555	ug/g	0.315915
SQDG(56:0)-H	SQDG(56:0)-H	SQDG	(56:0)	C65 H125 O12 S1	1129.89	16.6087	0.0378743	3.99923	0.36362	0.195289	0.154725	1.1084	0.0875776	0.116661	0.108154	0.112927	ug/g	0.450235
SQDG(56:1)-H	SQDG(56:1)-H	SQDG	(56:1)	C65 H123 O12 S1	1127.87	16.2943	0.0385829	4.29894	0.377835	0.184449	0.123982	1.03087	0.0597682	0.0956833	0.0968204	0.0900355	ug/g	0.404873
SQDG(56:2)-H	SQDG(56:2)-H	SQDG	(56:2)	C65 H121 O12 S1	1125.86	16.032	0.0429979	4.6255	0.367978	0.100884	0.0436638	0.338538	0.0173497	0.0302228	0.0280952	0.0280621	ug/g	0.133184
SQDG(57:0)-H	SQDG(57:0)-H	SQDG	(57:0)	C66 H127 O12 S1	1143.91	16.7142	0.0289012	4.46371	0.358166	0.21218	0.19346	1.57657	0.125814	0.146297	0.139345	0.139082	ug/g	0.631949
SQDG(57:1)-H	SQDG(57:1)-H	SQDG	(57:1)	C66 H125 O12 S1	1141.89	16.4622	0.0227528	4.6824	0.361911	0.281968	0.328279	2.78811	0.192448	0.241737	0.23263	0.232287	ug/g	1.10295
SQDG(28:0_29:7)-H	SQDG(57:7)-H	SQDG	(28:0_29:7)	C66 H113 O12 S1	1129.8	15.396	0.0462492	4.58187	0.359347	0.184047	0.135402	1.21275	0.100911	0.111049	0.102648	0.102562	ug/g	0.48302
SQDG(58:0)-H	SQDG(58:0)-H	SQDG	(58:0)	C67 H129 O12 S1	1157.92	16.8361	0.0277136	4.93361	0.304891	0.111281	0.102508	0.542511	0.0477562	0.0468951	0.0480571	0.0454673	ug/g	0.230925
SQDG(58:1)-H	SQDG(58:1)-H	SQDG	(58:1)	C67 H127 O12 S1	1155.91	16.6238	0.0352709	3.96248	0.370945	0.151121	0.085977	0.629139	0.0453026	0.0665731	0.0627058	0.0626258	ug/g	0.253473
SQDG(18:1_29:1)+NH4	SQDG(47:2)+NH4	SQDG	(18:1_29:1)	C56 H108 O12 S1 N1	1018.76	13.59	0.0146516	0.182203	0.0033967	0.408451	0.00935532	0.0429731	0.00106786	0.0975691	0.0963178	0.0991731	ug/g	0.0177988
ST(d35:1)+HCOO	ST(d35:1)+HCOO	ST	(d35:1)	C42 H80 O13 N1 S1	838.536	8.57158	0.0105494	3.82367	0.0183494	0.650468	4.70227	3.35209	2.397	0.9108	0.920873	0.901657	ug/g	3.48379	8.05488
ST(d36:1+2O)-H	ST(d36:1+2O)-H	ST	(d36:1+2O)	C42 H80 O13 N1 S1	838.536	8.58427	0.0105494	3.82367	0.0183494	0.650468	4.70227	3.35209	2.397	0.9108	0.920873	0.901657	ug/g	3.48379
ST(d14:1_19:0+O)+NH4	ST(d33:1+O)+NH4	ST	(d14:1_19:0+O)	C39 H79 O12 N2 S1	799.535	9.266	0.791273	13.2227	0.019042	0.1796	0.113619	0.108753	0.0466185	0.0101034	0.000590874	0.00964881	ug/g	0.0896634
ST(d19:0_21:4)+H-H2O	ST(d40:4)+H-H2O	ST	(d19:0_21:4)	C46 H82 O10 N1 S1	840.565	14.054	0.558554	24.0931	0.289949	0.193006	0.0159232	0.0190181	0.21039	0.00236131	0.0055822	0.00223911	ug/g	0.081777
ST(d19:0_21:4)+H-H2O	ST(d40:4)+H-H2O	ST	(d19:0_21:4)	C46 H82 O10 N1 S1	840.565	14.721	0.408107	5.21969	0.152269	0.0568254	0.051575	0.0264256	0.00697896	0.00501116	0.00781998	0.00344942	ug/g	0.0283265
ST(d47:5)+H-H2O	ST(d47:5)+H-H2O	ST	(d47:5)	C53 H94 O10 N1 S1	936.659	1.53882	0.243713	8.75253	0.1166	0.28189	0.490565	0.168019	0.12368	0.025209	0.0381633	0.0260036	ug/g	0.260755
ST(d22:1_26:0+O)+H	ST(d48:1+O)+H	ST	(d22:1_26:0+O)	C54 H106 O12 N1 S1	992.743	13.703	0.239308	0.63653	0.498496	0.15906	0.0364921	0.00132644	0.00671087	0.0192107	0.0296721	0.0210737	ug/g	0.0148431
ST(m36:0+O)+H	ST(m36:0+O)+H	ST	(m36:0+O)	C42 H84 O11 N1 S1	810.576	6.224	0.257988	5.59808	0.0571856	0.0485507	0.0189841	0.0247379	0.00699246	0.00259707	0.0039188	0.0025434	ug/g	0.0169048
ST(m38:1)+NH4	ST(m38:1)+NH4	ST	(m38:1)	C44 H89 O10 N2 S1	837.623	9.444	0.294797	4.99113	0.0426627	0.148714	0.134744	0.0572698	0.0717688	0.0146055	0.0236136	0.0146313	ug/g	0.0879276
ST(m38:3)+NH4	ST(m38:3)+NH4	ST	(m38:3)	C44 H85 O10 N2 S1	833.592	7.786	0.247406	5.05779	0.0651074	0.0730132	0.0381286	0.0158263	0.0160793	0.00408516	0.00592627	0.00383537	ug/g	0.0233447
ST(m17:0_22:3)+H	ST(m39:3)+H	ST	(m17:0_22:3)	C45 H84 O10 N1 S1	830.581	8.528	0.256599	6.94165	0.121729	0.0708315	0.0336878	0.0105683	0.00971647	0.00220574	0.00335964	0.0022098	ug/g	0.0179908
ST(m19:0_22:1)+H	ST(m41:1)+H	ST	(m19:0_22:1)	C47 H92 O10 N1 S1	862.644	9.08747	0.24579	0.877425	0.851734	0.122914	0.0358602	2.1e-08	0.0108483	0.0145809	0.0227198	0.0159329	ug/g	0.0155695
ST(m17:1_26:2)+Na	ST(m43:3)+Na	ST	(m17:1_26:2)	C49 H91 O10 N1 S1 Na1	908.626	1.4647	0.274429	11.4659	0.152543	0.150393	0.141236	0.0408652	0.0268184	0.00503442	0.00799616	0.00519032	ug/g	0.0696399
ST(m45:3)+Na	ST(m45:3)+Na	ST	(m45:3)	C51 H95 O10 N1 S1 Na1	936.657	1.548	0.243498	8.75026	0.116565	0.281918	0.490666	0.168084	0.123736	0.0252193	0.0381761	0.0260289	ug/g	0.260829
ST(m46:1+O)+NH4	ST(m46:1+O)+NH4	ST	(m46:1+O)	C52 H105 O11 N2 S1	965.743	13.097	0.173559	7.61975	0.165037	0.0705775	0.0441885	0.0831601	0.00495305	0.00520936	0.00694755	0.00520607	ug/g	0.0441005
ST(t43:0)+NH4	ST(t43:0)+NH4	ST	(t43:0)	C49 H101 O12 N2 S1	941.707	11.335	0.311607	12.5224	0.268193	0.107662	0.0460862	0.180651	0.000170455	0.00463531	0.00817849	0.00530626	ug/g	0.0756358
TG(4:0_10:3_10:4)+NH4	TG(24:7)+NH4	TG	(4:0_10:3_10:4)	C27 H40 O6 N1	474.285	1.21461	0.0293596	0.410396	0.000580671	1.26824	0.556812	0.408488	0.352332	1.07051	1.10148	1.03864	ug/g	0.43921	542.71
TG(4:0_10:3_11:4)+NH4	TG(25:7)+NH4	TG	(4:0_10:3_11:4)	C28 H42 O6 N1	488.301	1.18111	0.0400651	0.285119	0.000101353	4.16914	3.96392	2.804	2.55077	11.3922	10.7147	10.5766	ug/g	3.10623
TG(6:0_10:4_11:3)+NH4	TG(27:7)+NH4	TG	(6:0_10:4_11:3)	C30 H46 O6 N1	516.332	1.23648	0.0066252	0.615154	0.0326592	1.76896	1.70962	1.56792	0.844646	2.24374	2.21669	2.24063	ug/g	1.37406
TG(41:9)+NH4	TG(41:9)+NH4	TG	(41:9)	C44 H70 O6 N1	708.52	10.662	0.00800914	3.12681	0.0305402	1.76456	56.7737	38.028	27.8169	13.1552	13.1057	12.9543	ug/g	40.8728
TG(16:0_16:0_18:1)+NH4	TG(50:1)+NH4	TG	(16:0_16:0_18:1)	C53 H104 O6 N1	850.786	17.1235	0.0363951	2.36516	0.00948459	1.86993	35.9519	30.9118	23.2312	13.2234	12.5125	12.3565	ug/g	30.0316
TG(18:0_16:0_18:1)+NH4	TG(52:1)+NH4	TG	(18:0_16:0_18:1)	C55 H108 O6 N1	878.817	17.401	0.0562796	2.31175	0.00477522	3.31193	101.879	87.6836	71.9647	39.9576	37.4313	35.7405	ug/g	87.1757
TG(18:0_16:0_18:2)+NH4	TG(52:2)+NH4	TG	(18:0_16:0_18:2)	C55 H106 O6 N1	876.801	17.1713	0.0501725	2.33305	0.00223543	2.65661	57.1518	61.3882	46.4046	24.9229	23.0217	22.7545	ug/g	54.9816
TG(16:0_18:1_18:2)+NH4	TG(52:3)+NH4	TG	(16:0_18:1_18:2)	C55 H104 O6 N1	874.786	16.9991	0.00938445	2.13507	0.0216004	1.56932	15.1826	14.5548	9.23343	6.1408	6.02662	6.08533	ug/g	12.9903
TG(18:0_18:0_18:1)+NH4	TG(54:1)+NH4	TG	(18:0_18:0_18:1)	C57 H112 O6 N1	906.848	17.5688	0.0633802	2.3147	0.00117361	1.24429	13.6812	12.6219	10.8404	5.74026	5.16204	5.14448	ug/g	12.3812
TG(18:0_18:1_18:1)+NH4	TG(54:2)+NH4	TG	(18:0_18:1_18:1)	C57 H110 O6 N1	904.833	17.2367	0.172945	4.97706	0.000590418	1.67756	13.9352	16.0272	12.2147	3.38885	2.53854	2.54691	ug/g	14.059
TG(18:1_18:1_18:1)+NH4	TG(54:3)+NH4	TG	(18:1_18:1_18:1)	C57 H108 O6 N1	902.817	17.1473	0.0128409	2.02585	0.0306437	1.02705	5.52318	5.17033	3.21818	2.2598	2.31858	2.28871	ug/g	4.63723
TG(18:1_18:1_18:2)+NH4	TG(54:4)+NH4	TG	(18:1_18:1_18:2)	C57 H106 O6 N1	900.801	16.7363	0.0262211	2.37575	0.0454324	1.11781	12.6066	12.2357	6.17575	4.46895	4.24094	4.34625	ug/g	10.3394
TG(4:0_6:0_9:0)+H	TG(19:0)+H	TG	(4:0_6:0_9:0)	C22 H41 O6	401.29	15.0906	0.0612858	3.76177	0.0407297	0.112272	0.214344	0.161013	0.0843644	0.0427736	0.0379513	0.0414838	ug/g	0.15324
TG(4:0_6:0_11:1)+NH4	TG(21:1)+NH4	TG	(4:0_6:0_11:1)	C24 H46 O6 N1	444.332	5.55658	0.110295	3.19868	0.00263672	0.0487849	0.0252535	0.0180118	0.0202258	0.00745338	0.00611354	0.00628221	ug/g	0.0211637
TG(4:0_6:0_11:2)+H	TG(21:2)+H	TG	(4:0_6:0_11:2)	C24 H41 O6	425.29	14.4473	0.0347557	4.21497	0.0676333	0.0785529	0.1224	0.103228	0.0347448	0.0213924	0.0200155	0.0203654	ug/g	0.0867909
TG(23:4)+H	TG(23:4)+H	TG	(23:4)	C26 H41 O6	449.29	1.612	0.172247	4.41694	0.0137737	0.16632	0.237938	0.262112	0.135534	0.0536958	0.038495	0.0517062	ug/g	0.211861
TG(4:0_8:0_12:1)+Na	TG(24:1)+Na	TG	(4:0_8:0_12:1)	C27 H48 O6 Na1	491.334	4.737	0.0240038	4.28801	0.209496	0.0396362	0.0246035	0.00705821	0.00485652	0.0029144	0.00281981	0.00278214	ug/g	0.0121727
TG(4:0_10:3_10:4)+NH4	TG(24:7)+NH4	TG	(4:0_10:3_10:4)	C27 H40 O6 N1	474.285	2.61205	0.0646939	0.270761	0.00511049	0.14513	0.00704223	0.00193352	0.0019823	0.0125504	0.0136457	0.0142751	ug/g	0.00365268
TG(24:7)+NH4	TG(24:7)+NH4	TG	(24:7)	C27 H40 O6 N1	474.285	3.4261	0.121708	2.5914	0.422413	0.0277007	0.0171359	0.000627505	0.00414838	0.00242511	0.00305518	0.00297528	ug/g	0.00730392
TG(24:7)+NH4	TG(24:7)+NH4	TG	(24:7)	C27 H40 O6 N1	474.285	5.558	0.14576	1.16999	0.590068	0.0434334	0.00345974	0.00140564	0.00304167	0.00248306	0.00187675	0.00239843	ug/g	0.00263568
TG(24:7)+NH4	TG(24:7)+NH4	TG	(24:7)	C27 H40 O6 N1	474.285	6.123	0.414094	1.7754	0.220981	0.0187384	0.00244249	0.00134564	0.00101373	0.00112956	0.0011044	0.000470718	ug/g	0.00160062
TG(4:0_10:4_10:4)+NH4	TG(24:8)+NH4	TG	(4:0_10:4_10:4)	C27 H38 O6 N1	472.269	1.25981	0.0531318	0.145923	0.000324433	0.373606	0.00184153	0.0211292	0.0133619	0.0812934	0.0880023	0.0796901	ug/g	0.0121109
TG(4:0_10:2_11:4)+Na	TG(25:6)+Na	TG	(4:0_10:2_11:4)	C28 H40 O6 Na1	495.272	1.459	0.0917894	2.82873	0.00284545	0.127158	0.236765	0.19231	0.170714	0.0781133	0.0661676	0.0677541	ug/g	0.19993
TG(4:0_10:3_11:4)+NH4	TG(25:7)+NH4	TG	(4:0_10:3_11:4)	C28 H42 O6 N1	488.301	2.51937	0.237807	0.423663	0.0148527	0.237896	0.0177928	0.016732	0.0139384	0.0441494	0.0277012	0.0425406	ug/g	0.0161544
TG(25:7)+NH4	TG(25:7)+NH4	TG	(25:7)	C28 H42 O6 N1	488.301	3.65674	0.0880685	0.182414	0.000277419	0.273136	0.00590312	0.0123629	0.00651946	0.0437437	0.0498224	0.0423088	ug/g	0.00826182
TG(25:7)+NH4	TG(25:7)+NH4	TG	(25:7)	C28 H42 O6 N1	488.301	3.91492	0.0349557	1.18415	0.83255	0.158637	0.0117173	0.0539713	0.00291714	0.0190016	0.0188483	0.0200867	ug/g	0.0228686
TG(4:0_10:4_11:3)+NH4	TG(25:7)+NH4	TG	(4:0_10:4_11:3)	C28 H42 O6 N1	488.301	4.71432	0.296362	0.314203	0.0427715	0.158542	7.12e-05	0.00666379	0.00885367	0.0215601	0.0117675	0.0162857	ug/g	0.00519622
TG(4:0_10:4_11:3)+NH4	TG(25:7)+NH4	TG	(4:0_10:4_11:3)	C28 H42 O6 N1	488.301	5.64931	0.143162	1.5077	0.702079	0.0880085	0.0849583	0.010158	0.00187205	0.0198854	0.0194641	0.0249793	ug/g	0.0323295
TG(4:0_10:4_11:3)+NH4	TG(25:7)+NH4	TG	(4:0_10:4_11:3)	C28 H42 O6 N1	488.301	6.47641	0.509585	0.234923	0.0642105	0.207411	0.00298644	0.00893271	0.00867667	0.0462961	0.022465	0.0189093	ug/g	0.00686527
TG(4:0_10:1_12:0)+H	TG(26:1)+H	TG	(4:0_10:1_12:0)	C29 H53 O6	497.384	2.731	0.169889	3.46208	0.0601646	0.106135	0.0713223	0.02606	0.0739973	0.015207	0.0145778	0.0197171	ug/g	0.0571266
TG(4:0_10:3_12:4)+NH4	TG(26:7)+NH4	TG	(4:0_10:3_12:4)	C29 H44 O6 N1	502.316	1.86031	0.698789	0.171343	0.109467	0.397093	0.0168788	0.0241568	0.0190121	0.164171	0.0225588	0.163722	ug/g	0.0200159
TG(26:7)+NH4	TG(26:7)+NH4	TG	(26:7)	C29 H44 O6 N1	502.316	2.73	0.187923	0.798498	0.632157	0.0951961	0.00600537	0.00923163	0.000697549	0.00754961	0.00522416	0.00718188	ug/g	0.00531152
TG(26:7)+NH4	TG(26:7)+NH4	TG	(26:7)	C29 H44 O6 N1	502.316	3.677	0.269705	1.11269	0.871108	0.100588	0.0343933	0.00506209	0.00901746	0.012231	0.0190434	0.0122893	ug/g	0.0161576
TG(26:7)+NH4	TG(26:7)+NH4	TG	(26:7)	C29 H44 O6 N1	502.316	4.85863	0.333942	2.69005	0.203793	0.0514775	0.0456448	0.0106551	0.0203969	0.0115949	0.00585189	0.0110645	ug/g	0.0255656
TG(26:7)+NH4	TG(26:7)+NH4	TG	(26:7)	C29 H44 O6 N1	502.316	5.74549	0.627242	2.59274	0.282684	0.0436135	0.00853193	0.0205259	0.0512565	0.00886561	0.00470349	0.0174075	ug/g	0.0267715
TG(26:7)+NH4	TG(26:7)+NH4	TG	(26:7)	C29 H44 O6 N1	502.316	6.3712	0.218249	0.33936	0.0255288	0.16452	0.00881052	0.00098846	0.00874404	0.0228037	0.0159329	0.0159044	ug/g	0.00618101
TG(26:7)+NH4	TG(26:7)+NH4	TG	(26:7)	C29 H44 O6 N1	502.316	9.128	0.201707	1.80555	0.110982	0.0269782	0.00191021	0.00276891	0.00132795	0.00100007	0.000960636	0.00136629	ug/g	0.00200236
TG(26:7)+NH4	TG(26:7)+NH4	TG	(26:7)	C29 H44 O6 N1	502.316	11.285	0.321689	2.28475	0.349385	0.0180006	0.0108131	0.00438383	0.00110359	0.00195764	0.00326121	0.00191564	ug/g	0.0054335
TG(26:7)+NH4	TG(26:7)+NH4	TG	(26:7)	C29 H44 O6 N1	502.316	13.26	0.353926	0.80448	0.557551	0.0802296	0.00743878	0.0024456	0.00693152	0.00412042	0.00842821	0.00835419	ug/g	0.0056053
TG(26:7)+NH4	TG(26:7)+NH4	TG	(26:7)	C29 H44 O6 N1	502.316	14.5726	0.220594	4.1457	0.0379673	0.0507481	0.0358421	0.0296975	0.0139038	0.00486029	0.00666555	0.007637	ug/g	0.0264811
TG(6:0_9:0_12:0)+NH4	TG(27:0)+NH4	TG	(6:0_9:0_12:0)	C30 H60 O6 N1	530.442	5.01369	0.0103905	1.48149	0.0114762	0.14468	0.0442126	0.0408316	0.0342739	0.0265922	0.0271448	0.0268022	ug/g	0.0397727
TG(4:0_9:0_14:1)+H	TG(27:1)+H	TG	(4:0_9:0_14:1)	C30 H55 O6	511.399	4.14891	0.0164718	3.01099	0.106914	0.0778916	0.0483708	0.0125151	0.0425788	0.0116517	0.0114349	0.0112758	ug/g	0.0344882
TG(4:0_11:0_12:3)+H	TG(27:3)+H	TG	(4:0_11:0_12:3)	C30 H51 O6	507.368	4.9997	0.00895765	1.19422	0.106215	0.244787	0.0852115	0.0709295	0.0659055	0.0625542	0.0614465	0.0619333	ug/g	0.0740155
TG(4:0_11:2_12:3)+Na	TG(27:5)+Na	TG	(4:0_11:2_12:3)	C30 H46 O6 Na1	525.319	1.64	0.145132	2.61983	0.116397	0.190503	1.01044	0.59916	0.326849	0.269417	0.264547	0.20519	ug/g	0.645485
TG(4:0_11:4_12:2)+Na	TG(27:6)+Na	TG	(4:0_11:4_12:2)	C30 H44 O6 Na1	523.303	1.42423	0.0462359	4.62963	0.189648	0.143323	0.266753	1.4123	0.459632	0.152353	0.16178	0.147824	ug/g	0.712896
TG(4:0_11:2_12:4)+Na	TG(27:6)+Na	TG	(4:0_11:2_12:4)	C30 H44 O6 Na1	523.303	3.05457	0.336501	2.06869	0.27465	0.0830442	0.108797	0.0550982	0.0236643	0.0249855	0.0419427	0.0237374	ug/g	0.0625198
TG(6:0_10:4_11:4)+H	TG(27:8)+H	TG	(6:0_10:4_11:4)	C30 H41 O6	497.29	1.28906	0.0215695	6.79868	0.0425958	0.326505	0.659848	0.679284	0.217538	0.0781602	0.0749832	0.0758232	ug/g	0.51889
TG(6:0_10:4_11:4)+H	TG(27:8)+H	TG	(6:0_10:4_11:4)	C30 H41 O6	497.29	2.08527	0.00635682	3.82174	0.11757	0.0922669	0.528596	0.474926	0.0962081	0.0956602	0.0966151	0.0954809	ug/g	0.366577
TG(4:0_6:0_18:0)+Na	TG(28:0)+Na	TG	(4:0_6:0_18:0)	C31 H58 O6 Na1	549.413	5.187	0.0314224	0.699627	0.261703	0.1275	0.0131124	0.00912564	0.0034417	0.0123847	0.0117982	0.012522	ug/g	0.00855991
TG(4:0_11:0_14:2)+NH4	TG(29:2)+NH4	TG	(4:0_11:0_14:2)	C32 H60 O6 N1	554.442	3.691	0.0136497	1.00894	0.986494	0.131439	0.00179906	0.0274652	0.0159961	0.0151668	0.0149321	0.0147603	ug/g	0.0150868
TG(4:0_11:0_14:2)+Na	TG(29:2)+Na	TG	(4:0_11:0_14:2)	C32 H56 O6 Na1	559.397	7.592	0.0477832	5.44236	0.0719599	0.0808225	0.0218455	0.00719087	0.0295553	0.00371249	0.00366045	0.00339291	ug/g	0.0195306
TG(4:0_11:0_14:2)+Na	TG(29:2)+Na	TG	(4:0_11:0_14:2)	C32 H56 O6 Na1	559.397	8.11215	0.0892747	3.25859	0.110475	0.0576404	0.0168041	0.0147276	0.0398973	0.00805797	0.00697851	0.00688375	ug/g	0.0238097
TG(4:0_12:3_13:0)+H	TG(29:3)+H	TG	(4:0_12:3_13:0)	C32 H55 O6	535.399	6.37162	0.0070419	1.20719	0.180607	0.10144	0.0106484	0.0149175	0.011472	0.0103091	0.0101746	0.0101972	ug/g	0.012346
TG(9:0_9:0_11:4)+NH4	TG(29:4)+NH4	TG	(9:0_9:0_11:4)	C32 H56 O6 N1	550.41	2.63114	0.137229	4.10279	0.0324834	0.272763	0.963931	0.783136	0.395903	0.146621	0.18991	0.18579	ug/g	0.714324
TG(6:0_11:1_12:4)+NH4	TG(29:5)+NH4	TG	(6:0_11:1_12:4)	C32 H54 O6 N1	548.395	1.88636	0.0645654	4.00019	0.0122992	0.358475	1.37765	1.37092	0.766989	0.308063	0.271739	0.299048	ug/g	1.17185
TG(6:0_11:2_12:3)+NH4	TG(29:5)+NH4	TG	(6:0_11:2_12:3)	C32 H54 O6 N1	548.395	2.32501	0.0264339	3.58559	0.0347405	0.104787	0.239199	0.221511	0.102157	0.052056	0.0510989	0.0538252	ug/g	0.187622
TG(4:0_11:4_14:1)+H	TG(29:5)+H	TG	(4:0_11:4_14:1)	C32 H51 O6	531.368	5.64	0.0261143	5.30402	0.197952	0.114664	0.1342	0.0319853	0.0299782	0.0119678	0.0125878	0.0124283	ug/g	0.0653878
TG(6:0_11:2_12:4)+NH4	TG(29:6)+NH4	TG	(6:0_11:2_12:4)	C32 H52 O6 N1	546.379	1.7172	0.20792	3.98235	0.151632	0.0769878	0.864729	2.0237	0.45264	0.250743	0.346591	0.241635	ug/g	1.11369
TG(6:0_11:2_12:4)+NH4	TG(29:6)+NH4	TG	(6:0_11:2_12:4)	C32 H52 O6 N1	546.379	3.05117	0.237132	3.87484	0.011329	0.206615	0.241833	0.32458	0.429133	0.0829776	0.0667972	0.107151	ug/g	0.331849
TG(6:0_11:4_12:3)+NH4	TG(29:7)+NH4	TG	(6:0_11:4_12:3)	C32 H50 O6 N1	544.363	1.71023	0.0509751	5.21131	0.0401155	0.431763	1.37535	1.77415	0.618877	0.227004	0.249857	0.246253	ug/g	1.25612
TG(4:0_11:4_14:4)+NH4	TG(29:8)+NH4	TG	(4:0_11:4_14:4)	C32 H48 O6 N1	542.348	2.02725	0.122808	5.5359	0.0623892	0.510268	1.67734	2.66356	0.777035	0.289176	0.351746	0.283576	ug/g	1.70598
TG(4:0_11:4_14:4)+NH4	TG(29:8)+NH4	TG	(4:0_11:4_14:4)	C32 H48 O6 N1	542.348	2.87165	0.082237	3.64959	0.122216	0.0256207	0.141745	0.172426	0.0315709	0.0333846	0.0327477	0.0286021	ug/g	0.115247
TG(6:0_11:4_12:4)+NH4	TG(29:8)+NH4	TG	(6:0_11:4_12:4)	C32 H48 O6 N1	542.348	3.746	0.0464953	3.34343	0.0560179	0.0231877	0.0246514	0.0316572	0.0114239	0.00639337	0.00697358	0.00689145	ug/g	0.0225775
TG(9:0_9:0_12:3)+H	TG(30:3)+H	TG	(9:0_9:0_12:3)	C33 H57 O6	549.415	5.2793	0.0314224	0.699627	0.261703	0.1275	0.0131124	0.00912564	0.0034417	0.0123847	0.0117982	0.012522	ug/g	0.00855991
TG(10:0_10:2_10:2)+Na	TG(30:4)+Na	TG	(10:0_10:2_10:2)	C33 H54 O6 Na1	569.381	8.23186	0.00630694	0.274793	6.38042e-05	0.260696	0.00819631	0.0130753	0.0138339	0.0426176	0.0428345	0.0423005	ug/g	0.0117018
TG(12:1e_6:0_12:4)+H	TG(30:5e)+H	TG	(12:1e_6:0_12:4)	C33 H55 O5	531.404	8.134	0.0489146	0.78632	0.456371	0.563903	0.180779	0.286788	0.0796086	0.239858	0.218955	0.237056	ug/g	0.182392
TG(14:1e_6:0_11:1)+Na	TG(31:2e)+Na	TG	(14:1e_6:0_11:1)	C34 H62 O5 Na1	573.449	6.636	0.0139727	3.57684	0.0809497	0.0435119	0.105049	0.105352	0.0304727	0.0227673	0.0221404	0.0224348	ug/g	0.0802912
TG(17:0_6:0_9:0)+NH4	TG(32:0)+NH4	TG	(17:0_6:0_9:0)	C35 H70 O6 N1	600.52	4.01	0.108961	4.69288	0.0950582	0.0843933	0.0475057	0.0133108	0.02342	0.00523246	0.00640587	0.00631153	ug/g	0.0280788
TG(4:0_12:0_16:0)+NH4	TG(32:0)+NH4	TG	(4:0_12:0_16:0)	C35 H70 O6 N1	600.52	4.847	0.165062	16.802	0.21982	0.0360203	0.011507	0.00400438	5.64e-05	0.000281956	0.000276946	0.000367643	ug/g	0.00518926
TG(4:0_12:0_16:0)+NH4	TG(32:0)+NH4	TG	(4:0_12:0_16:0)	C35 H70 O6 N1	600.52	5.392	0.740448	2.28216	0.38809	0.0319661	0.0209467	0.00130919	0.00893942	0.00653352	0.000660845	0.00647483	ug/g	0.0103984
TG(4:0_12:0_16:0)+NH4	TG(32:0)+NH4	TG	(4:0_12:0_16:0)	C35 H70 O6 N1	600.52	14.589	0.330096	3.13621	0.250515	0.0135214	0.0291516	0.0178746	0.00124738	0.00609979	0.00611739	0.00317515	ug/g	0.0160912
TG(32:3)+Na	TG(32:3)+Na	TG	(32:3)	C35 H60 O6 Na1	599.428	7.221	0.100151	2.90909	0.0626979	0.0572091	0.06885	0.0387665	0.0301174	0.0166033	0.0167829	0.0139599	ug/g	0.0459113
TG(32:7)+Na	TG(32:7)+Na	TG	(32:7)	C35 H52 O6 Na1	591.366	2.534	0.0549267	4.55008	0.414627	0.0780677	0.00154837	0.199624	0.019808	0.0169316	0.0152035	0.0164311	ug/g	0.0736601
TG(12:0e_10:3_10:4)+Na	TG(32:7e)+Na	TG	(12:0e_10:3_10:4)	C35 H54 O5 Na1	577.386	4.782	0.356789	2.89628	0.415397	0.0888596	0.0230786	0.103723	0.00238927	0.0182241	0.00875263	0.0176293	ug/g	0.0430638
TG(12:1e_10:3_10:4)+Na	TG(32:8e)+Na	TG	(12:1e_10:3_10:4)	C35 H52 O5 Na1	575.371	4.2	0.217889	6.80068	0.230858	0.105044	0.147819	0.347936	0.00216375	0.0209514	0.030529	0.0217358	ug/g	0.165973
TG(6:0_9:0_18:2)+Na	TG(33:2)+Na	TG	(6:0_9:0_18:2)	C36 H64 O6 Na1	615.46	4.98	0.0609086	0.712958	0.250938	0.167017	0.0189268	0.0187929	0.00593444	0.021432	0.019026	0.0207716	ug/g	0.0145514
TG(14:1e_8:0_11:1)+NH4	TG(33:2e)+NH4	TG	(14:1e_8:0_11:1)	C36 H70 O5 N1	596.525	6.63617	0.0644434	4.31843	0.0712052	0.0667753	0.0930623	0.0864521	0.0254782	0.0166413	0.0146807	0.0161472	ug/g	0.0683308
TG(33:5e)+H	TG(33:5e)+H	TG	(33:5e)	C36 H61 O5	573.451	6.636	0.0139727	3.57684	0.0809497	0.0435119	0.105049	0.105352	0.0304727	0.0227673	0.0221404	0.0224348	ug/g	0.0802912
TG(9:0_12:3_12:3)+H	TG(33:6)+H	TG	(9:0_12:3_12:3)	C36 H57 O6	585.415	4.25881	0.0996367	6.84847	0.113173	0.215549	0.254623	0.0616608	0.101607	0.0180514	0.0219076	0.0210607	ug/g	0.139297
TG(12:0e_10:3_11:3)+NH4	TG(33:6e)+NH4	TG	(12:0e_10:3_11:3)	C36 H62 O5 N1	588.462	6.804	0.0404103	3.38405	0.485221	0.04841	0.00165413	0.0341488	0.000357656	0.00372095	0.003524	0.00344065	ug/g	0.0120535
TG(9:0_10:4_14:3)+NH4	TG(33:7)+NH4	TG	(9:0_10:4_14:3)	C36 H58 O6 N1	600.426	1.17786	0.0252303	0.487191	0.0127996	0.451774	0.0826786	0.0838252	0.0342995	0.137048	0.141012	0.134105	ug/g	0.0669344
TG(10:0_11:4_12:3)+NH4	TG(33:7)+NH4	TG	(10:0_11:4_12:3)	C36 H58 O6 N1	600.426	1.96353	0.101763	2.4051	0.0211505	0.122762	0.187502	0.154241	0.106748	0.0596738	0.069349	0.0574526	ug/g	0.149497
TG(12:0e_10:4_11:3)+NH4	TG(33:7e)+NH4	TG	(12:0e_10:4_11:3)	C36 H60 O5 N1	586.447	2.61983	0.0432162	2.90647	0.0302766	0.0706783	0.1235	0.111583	0.0596991	0.0349154	0.0343556	0.0321518	ug/g	0.0982606
TG(8:0_11:4_14:4)+NH4	TG(33:8)+NH4	TG	(8:0_11:4_14:4)	C36 H56 O6 N1	598.41	2.4	0.0886491	3.24726	0.203831	0.0226209	0.0196569	0.126678	0.0592499	0.0231702	0.0195257	0.0206144	ug/g	0.0685284
TG(12:0e_10:4_11:4)+NH4	TG(33:8e)+NH4	TG	(12:0e_10:4_11:4)	C36 H58 O5 N1	584.431	2.787	0.148289	5.23417	0.3599	0.0871694	0.0182855	0.315007	0.0353413	0.0194603	0.02564	0.025328	ug/g	0.122878
TG(12:1e_10:4_11:4)+NH4	TG(33:9e)+NH4	TG	(12:1e_10:4_11:4)	C36 H56 O5 N1	582.415	2.326	0.121521	2.89574	0.359481	0.122291	0.0746362	0.218082	0.0048992	0.037152	0.0294877	0.0361378	ug/g	0.0992057
TG(12:1e_10:4_11:4)+NH4	TG(33:9e)+NH4	TG	(12:1e_10:4_11:4)	C36 H56 O5 N1	582.415	3.203	0.0225214	3.47907	0.381301	0.0910158	0.0254903	0.165892	0.0121306	0.0190209	0.0198845	0.0195909	ug/g	0.0678375
TG(16:0_9:0_9:0)+NH4	TG(34:0)+NH4	TG	(16:0_9:0_9:0)	C37 H74 O6 N1	628.551	9.73623	0.262096	5.54459	0.35259	0.0521647	0.0101436	0.0970636	0.00662913	0.00891474	0.00582886	0.00578746	ug/g	0.0379454
TG(16:0_6:0_12:1)+Na	TG(34:1)+Na	TG	(16:0_6:0_12:1)	C37 H68 O6 Na1	631.491	7.824	0.274203	4.01696	0.0767246	0.0720536	0.0381571	0.0120932	0.022179	0.00491576	0.00790571	0.00520939	ug/g	0.0241431
TG(16:0_6:0_12:2)+Na	TG(34:2)+Na	TG	(16:0_6:0_12:2)	C37 H66 O6 Na1	629.475	7.658	0.0104757	3.43133	0.0102408	0.0931045	0.136658	0.154446	0.0887457	0.0373454	0.0366512	0.0367036	ug/g	0.126616
TG(16:0_6:0_12:2)+H	TG(34:2)+H	TG	(16:0_6:0_12:2)	C37 H67 O6	607.493	8.28753	0.107171	3.5043	0.00182649	0.149597	0.25073	0.237866	0.181215	0.0608088	0.0715135	0.0588175	ug/g	0.22327
TG(16:2e_6:0_12:2)+H	TG(34:4e)+H	TG	(16:2e_6:0_12:2)	C37 H65 O5	589.483	8.31095	0.104297	3.6372	0.107856	0.0189204	0.0503137	0.0602113	0.0128469	0.0126663	0.0106876	0.0105655	ug/g	0.041124
TG(34:7)+NH4	TG(34:7)+NH4	TG	(34:7)	C37 H60 O6 N1	614.442	1.31509	0.263552	0.669355	0.249966	0.167615	0.0167777	0.00758491	0.0234554	0.0278164	0.0165799	0.0270426	ug/g	0.0159393
TG(12:0_11:3_11:4)+NH4	TG(34:7)+NH4	TG	(12:0_11:3_11:4)	C37 H60 O6 N1	614.442	2.51854	0.0412324	3.42708	0.454246	0.143625	0.0289099	0.325376	0.00627255	0.0363831	0.0335201	0.0353055	ug/g	0.120186
TG(14:0e_10:3_10:4)+NH4	TG(34:7e)+NH4	TG	(14:0e_10:3_10:4)	C37 H62 O5 N1	600.462	5.38	0.225262	21.6877	0.37384	0.173471	0.00726116	0.507761	0.00889885	0.00922565	0.00596322	0.00896862	ug/g	0.17464
TG(12:1e_10:4_12:3)+NH4	TG(34:8e)+NH4	TG	(12:1e_10:4_12:3)	C37 H60 O5 N1	598.447	4.30508	0.276121	4.14147	0.379949	0.106598	0.0648424	0.336426	0.000591323	0.0381892	0.022064	0.03678	ug/g	0.133953
TG(14:1e_10:4_10:4)+NH4	TG(34:9e)+NH4	TG	(14:1e_10:4_10:4)	C37 H58 O5 N1	596.431	2.94402	0.0224657	3.23987	0.129562	0.0288283	0.117013	0.140923	0.0274639	0.0300995	0.0291647	0.0288259	ug/g	0.0951334
TG(16:0_9:0_10:0)+NH4	TG(35:0)+NH4	TG	(16:0_9:0_10:0)	C38 H76 O6 N1	642.567	8.80123	0.270559	15.9119	0.0517824	0.137564	0.0401021	0.0132406	0.0558118	0.00267349	0.0015731	0.00261333	ug/g	0.0363849
TG(35:3)+NH4	TG(35:3)+NH4	TG	(35:3)	C38 H70 O6 N1	636.52	6.998	0.0440964	4.31752	0.0148788	0.0637093	0.0280359	0.0160836	0.0171072	0.00494782	0.00453365	0.00469952	ug/g	0.0204089
TG(35:7e)+NH4	TG(35:7e)+NH4	TG	(35:7e)	C38 H64 O5 N1	614.478	5.581	0.109866	3.01251	0.159894	0.0310268	0.0893205	0.083549	0.0142028	0.0210043	0.022806	0.0182883	ug/g	0.0623575
TG(12:1e_11:3_12:3)+NH4	TG(35:7e)+NH4	TG	(12:1e_11:3_12:3)	C38 H64 O5 N1	614.478	6.063	0.110854	11.1048	0.102251	0.128507	0.0380964	0.0991752	0.0237562	0.00544454	0.00461252	0.00444362	ug/g	0.0536759
TG(4:0_15:0_17:0)+Na	TG(36:0)+Na	TG	(4:0_15:0_17:0)	C39 H74 O6 Na1	661.538	9.092	0.0345384	3.39919	0.0673718	0.0181062	0.0186816	0.0261053	0.00868233	0.0051457	0.0054523	0.00513201	ug/g	0.0178231
TG(6:0_9:0_21:1)+NH4	TG(36:1)+NH4	TG	(6:0_9:0_21:1)	C39 H76 O6 N1	654.567	8.20712	0.0207223	5.64927	0.0672979	0.205822	0.442668	0.43226	0.111803	0.0584159	0.0593194	0.05693	ug/g	0.32891
TG(8:0_10:0_18:1)+NH4	TG(36:1)+NH4	TG	(8:0_10:0_18:1)	C39 H76 O6 N1	654.567	9.09919	0.0345517	4.09707	0.0949589	0.0377052	0.0485594	0.0782213	0.019574	0.0115969	0.0123739	0.0117509	ug/g	0.0487849
TG(14:0_11:1_11:1)+NH4	TG(36:2)+NH4	TG	(14:0_11:1_11:1)	C39 H74 O6 N1	652.551	7.66303	0.0530348	3.40647	0.0235446	0.0649504	0.0930447	0.100884	0.0492625	0.0250269	0.022505	0.0238589	ug/g	0.0810636
TG(16:0_10:0_10:2)+NH4	TG(36:2)+NH4	TG	(16:0_10:0_10:2)	C39 H74 O6 N1	652.551	8.30216	0.0209639	4.21533	0.0236939	0.166262	0.311927	0.326831	0.150531	0.0638754	0.0620159	0.0613511	ug/g	0.263096
TG(16:0_9:0_11:3)+NH4	TG(36:3)+NH4	TG	(16:0_9:0_11:3)	C39 H72 O6 N1	650.535	7.38182	0.280623	6.99654	3.79928e-05	0.122218	0.0459151	0.0473503	0.0517695	0.00871514	0.00486019	0.00715419	ug/g	0.048345
TG(18:0_8:0_10:3)+NH4	TG(36:3)+NH4	TG	(18:0_8:0_10:3)	C39 H72 O6 N1	650.535	7.845	0.0628129	4.40802	0.0981816	0.0592242	0.009371	0.0259591	0.0411258	0.00562321	0.0055245	0.00619702	ug/g	0.0254853
TG(12:0e_6:0_18:3)+H	TG(36:3e)+H	TG	(12:0e_6:0_18:3)	C39 H71 O5	619.53	9.81675	0.0695625	4.73973	0.0360551	0.156933	0.235367	0.172359	0.0898651	0.0368936	0.0322502	0.0358392	ug/g	0.165864
TG(18:3e_6:0_12:0)+H	TG(36:3e)+H	TG	(18:3e_6:0_12:0)	C39 H71 O5	619.53	10.4082	0.0185434	5.69349	0.067966	0.119099	0.133957	0.160237	0.038896	0.0194121	0.0191926	0.0198991	ug/g	0.11103
TG(14:1_11:1_11:2)+Na	TG(36:4)+Na	TG	(14:1_11:1_11:2)	C39 H66 O6 Na1	653.475	6.503	0.331244	1.4834	0.487899	0.159672	0.0419428	0.080743	0.0159836	0.0192442	0.0373244	0.0369123	ug/g	0.0462231
TG(6:0_12:2_18:2)+NH4	TG(36:4)+NH4	TG	(6:0_12:2_18:2)	C39 H70 O6 N1	648.52	7.47121	0.0431773	3.80336	0.131191	0.02361	0.054822	0.0532127	0.00863435	0.0104989	0.0104606	0.00971577	ug/g	0.0388897
TG(16:0_6:0_14:4)+H	TG(36:4)+H	TG	(16:0_6:0_14:4)	C39 H67 O6	631.493	8.21735	0.0490177	2.45169	0.0439042	0.185694	0.268979	0.355045	0.168891	0.108197	0.112883	0.102336	ug/g	0.264305
TG(16:0_10:1_10:3)+H	TG(36:4)+H	TG	(16:0_10:1_10:3)	C39 H67 O6	631.493	9.10356	0.0835839	3.47052	0.0519248	0.0314083	0.0271809	0.0471289	0.0198716	0.00919614	0.0097155	0.0082259	ug/g	0.0313938
TG(36:4e)+H	TG(36:4e)+H	TG	(36:4e)	C39 H69 O5	617.514	7.042	0.0864748	2.52965	0.0467049	0.0270467	0.011052	0.0101281	0.00508621	0.00380588	0.00330988	0.00326765	ug/g	0.00875546
TG(36:4e)+H	TG(36:4e)+H	TG	(36:4e)	C39 H69 O5	617.514	8.61286	0.0243182	4.71323	0.073959	0.294574	1.15696	0.780889	0.308923	0.163234	0.157642	0.155818	ug/g	0.748924
TG(12:1e_6:0_18:3)+H	TG(36:4e)+H	TG	(12:1e_6:0_18:3)	C39 H69 O5	617.514	9.44615	0.0215699	4.49793	0.0763944	0.472305	3.49256	2.46847	0.912237	0.521624	0.500406	0.506066	ug/g	2.29109
TG(12:0e_12:2_12:2)+NH4	TG(36:4e)+NH4	TG	(12:0e_12:2_12:2)	C39 H72 O5 N1	634.541	10.8745	0.0439919	3.91082	0.0350495	0.336842	1.83711	1.60099	0.746814	0.370653	0.339711	0.359724	ug/g	1.39497
TG(12:1e_6:0_18:3)+H	TG(36:4e)+H	TG	(12:1e_6:0_18:3)	C39 H69 O5	617.514	12.687	0.0769099	3.57125	0.000285585	0.211938	0.405573	0.356276	0.332205	0.0990303	0.111045	0.096275	ug/g	0.364684
TG(36:5)+H	TG(36:5)+H	TG	(36:5)	C39 H65 O6	629.478	8.50296	0.0886052	2.94229	0.000239272	0.0710792	0.0709082	0.0713993	0.0609806	0.0206793	0.0243392	0.0240733	ug/g	0.0677627
TG(16:2e_6:0_14:3)+H	TG(36:5e)+H	TG	(16:2e_6:0_14:3)	C39 H67 O5	615.498	7.37285	0.0336918	4.7789	0.0475768	0.118867	0.156408	0.1224	0.0517167	0.0236291	0.0221708	0.0233635	ug/g	0.110175
TG(15:0_6:0_16:0)+NH4	TG(37:0)+NH4	TG	(15:0_6:0_16:0)	C40 H80 O6 N1	670.598	11.603	0.0846256	3.85734	0.00973131	0.0720043	0.0429596	0.0271096	0.0277083	0.00917731	0.00774795	0.0084232	ug/g	0.0325925
TG(4:0_11:0_22:5)+H	TG(37:5)+H	TG	(4:0_11:0_22:5)	C40 H67 O6	643.493	7.40208	0.044191	3.36343	0.0180505	0.0322642	0.0200267	0.0190636	0.0105667	0.00487343	0.00515866	0.00473168	ug/g	0.0165523
TG(16:0_10:2_11:4)+Na	TG(37:6)+Na	TG	(16:0_10:2_11:4)	C40 H64 O6 Na1	663.46	8.12778	0.0653666	3.10774	0.0976365	0.105919	0.0642676	0.0896	0.179566	0.0384446	0.0346974	0.0341493	ug/g	0.111145
TG(37:6)+Na	TG(37:6)+Na	TG	(37:6)	C40 H64 O6 Na1	663.46	11.095	0.193447	2.2084	0.326938	0.878044	2.49184	9.13096	20.2565	5.76041	3.89983	4.7752	ug/g	10.6264
TG(37:6)+Na	TG(37:6)+Na	TG	(37:6)	C40 H64 O6 Na1	663.46	11.512	0.0162867	5.10679	0.303777	0.353329	1.79219	0.273431	0.209286	0.148948	0.150645	0.145874	ug/g	0.758303
TG(37:6)+Na	TG(37:6)+Na	TG	(37:6)	C40 H64 O6 Na1	663.46	12.322	0.694744	30.7442	0.0666555	0.557442	0.268896	0.734754	1.29224	0.0215699	0.00950086	0.0436065	ug/g	0.765297
TG(14:1_11:2_12:3)+Na	TG(37:6)+Na	TG	(14:1_11:2_12:3)	C40 H64 O6 Na1	663.46	13.6004	0.10221	2.97034	0.135317	0.113778	0.759404	0.529718	0.167591	0.174042	0.172167	0.14421	ug/g	0.485571
TG(13:0_10:2_14:4)+Na	TG(37:6)+Na	TG	(13:0_10:2_14:4)	C40 H64 O6 Na1	663.46	15.469	0.610938	2.75448	0.286182	0.17028	0.369418	0.0203811	0.213637	0.104731	0.022009	0.0923335	ug/g	0.201145
TG(37:6)+Na	TG(37:6)+Na	TG	(37:6)	C40 H64 O6 Na1	663.46	17.409	0.223315	1.46587	0.045257	0.221908	0.116505	0.0979108	0.0942407	0.0800254	0.0784242	0.0521124	ug/g	0.102885
TG(37:7)+Na	TG(37:7)+Na	TG	(37:7)	C40 H62 O6 Na1	661.444	4.764	0.133645	2.41154	0.362136	0.10791	0.0573066	0.112687	0.00065039	0.0270076	0.0207987	0.0229552	ug/g	0.0568815
TG(16:0_10:3_11:4)+Na	TG(37:7)+Na	TG	(16:0_10:3_11:4)	C40 H62 O6 Na1	661.444	7.572	0.0679001	4.53013	3.50605e-05	0.105802	0.0574141	0.0505525	0.0554725	0.0117503	0.0129448	0.0113831	ug/g	0.0544797
TG(37:7e)+Na	TG(37:7e)+Na	TG	(37:7e)	C40 H64 O5 Na1	647.465	14.347	0.142277	2.27019	0.31638	0.0131538	0.000837567	0.00100058	0.00353626	0.000918608	0.000730025	0.000718751	ug/g	0.00179147
TG(37:8)+Na	TG(37:8)+Na	TG	(37:8)	C40 H60 O6 Na1	659.428	6.14978	0.0147822	3.03732	0.325979	0.0817795	0.0593383	0.1431	0.00222095	0.0221703	0.0228226	0.0223887	ug/g	0.0682198
TG(37:8)+Na	TG(37:8)+Na	TG	(37:8)	C40 H60 O6 Na1	659.428	6.604	0.0298582	2.78976	0.332936	0.0606388	0.0242555	0.0558233	0.00127973	0.0100279	0.00945087	0.00968453	ug/g	0.0271195
TG(38:10)+NH4	TG(38:10)+NH4	TG	(38:10)	C41 H62 O6 N1	664.457	10.683	0.0163504	3.69142	0.0623493	1.20739	21.457	11.7804	8.29852	3.79377	3.77778	3.68046	ug/g	13.8453
TG(38:10)+NH4	TG(38:10)+NH4	TG	(38:10)	C41 H62 O6 N1	664.457	11.3431	0.775676	4.11535	0.220894	0.379678	1.51185	23.3709	12.1719	0.313327	4.3744	4.31628	ug/g	12.3515
TG(18:4_10:2_10:4)+NH4	TG(38:10)+NH4	TG	(18:4_10:2_10:4)	C41 H62 O6 N1	664.457	13.1534	0.1673	0.796376	0.671272	0.441172	0.0180339	0.24256	0.0998838	0.121759	0.166467	0.164421	ug/g	0.120159
TG(18:4_10:2_10:4)+NH4	TG(38:10)+NH4	TG	(18:4_10:2_10:4)	C41 H62 O6 N1	664.457	13.606	0.469406	3.32016	0.194406	0.305639	0.811169	0.0892037	0.527302	0.184566	0.0656935	0.179743	ug/g	0.475891
TG(18:4_10:2_10:4)+NH4	TG(38:10)+NH4	TG	(18:4_10:2_10:4)	C41 H62 O6 N1	664.457	14.1157	0.668922	11.667	0.107011	0.27496	0.516562	0.308033	0.0649793	0.0107261	0.0440387	0.0214821	ug/g	0.296525
TG(18:4_10:2_10:4)+NH4	TG(38:10)+NH4	TG	(18:4_10:2_10:4)	C41 H62 O6 N1	664.457	14.59	0.705505	2.32544	0.0930572	0.0953853	0.109787	0.218104	0.203343	0.0223035	0.129748	0.0763924	ug/g	0.177078
TG(18:4_10:2_10:4)+NH4	TG(38:10)+NH4	TG	(18:4_10:2_10:4)	C41 H62 O6 N1	664.457	15.3916	0.855928	3.53424	0.220698	0.0149664	0.155912	0.148191	0.00538589	0.0104665	0.0575589	0.0195434	ug/g	0.103163
TG(6:0_14:1_18:1)+NH4	TG(38:2)+NH4	TG	(6:0_14:1_18:1)	C41 H78 O6 N1	680.582	8.30337	0.0304404	3.87313	0.0792936	0.05305	0.104342	0.102695	0.0288056	0.0208288	0.0204436	0.0196193	ug/g	0.078614
TG(11:0_9:0_18:3)+NH4	TG(38:3)+NH4	TG	(11:0_9:0_18:3)	C41 H76 O6 N1	678.567	7.37013	0.023983	4.40909	0.0858631	0.116649	0.248867	0.178389	0.0594053	0.037748	0.0360086	0.0366203	ug/g	0.16222
TG(9:0_11:2_18:1)+NH4	TG(38:3)+NH4	TG	(9:0_11:2_18:1)	C41 H76 O6 N1	678.567	7.801	0.0255858	4.14419	0.148028	0.0406259	0.109239	0.0984562	0.0114237	0.018034	0.0176984	0.0171413	ug/g	0.0730396
TG(18:1_10:1_10:1)+NH4	TG(38:3)+NH4	TG	(18:1_10:1_10:1)	C41 H76 O6 N1	678.567	8.39124	0.039294	3.98156	0.0905556	0.0773211	0.221154	0.206589	0.0524506	0.0419873	0.0389867	0.0396305	ug/g	0.160064
TG(20:3e_9:0_9:0)+H	TG(38:3e)+H	TG	(20:3e_9:0_9:0)	C41 H75 O5	647.561	14.726	0.0296402	0.420009	0.0118338	0.105801	0.00510694	0.00251366	0.00187407	0.00753589	0.00775834	0.00731164	ug/g	0.00316489
TG(17:0_10:3_11:1)+NH4	TG(38:4)+NH4	TG	(17:0_10:3_11:1)	C41 H74 O6 N1	676.551	6.79878	0.0184804	3.09971	0.0853275	0.0325883	0.0461411	0.0643434	0.019789	0.0142869	0.0139662	0.0137745	ug/g	0.0434245
TG(6:0_14:2_18:2)+NH4	TG(38:4)+NH4	TG	(6:0_14:2_18:2)	C41 H74 O6 N1	676.551	7.46986	0.038974	3.95638	0.0794632	0.066336	0.165183	0.181587	0.0480693	0.0344732	0.0318956	0.0334296	ug/g	0.131613
TG(16:0e_11:2_11:2)+H	TG(38:4e)+H	TG	(16:0e_11:2_11:2)	C41 H73 O5	645.545	13.781	0.0797948	3.36218	0.037369	0.0392441	0.0402103	0.0357819	0.0170707	0.00881172	0.0100765	0.00879112	ug/g	0.031021
TG(9:0_11:4_18:1)+H	TG(38:5)+H	TG	(9:0_11:4_18:1)	C41 H69 O6	657.509	8.29352	0.0171211	3.45733	0.0979642	0.0240981	0.0826725	0.113061	0.0285561	0.0218491	0.0218273	0.0211972	ug/g	0.0747631
TG(16:1e_11:2_11:2)+NH4	TG(38:5e)+NH4	TG	(16:1e_11:2_11:2)	C41 H74 O5 N1	660.556	10.036	0.0111347	3.16233	0.0367592	0.0433384	0.0517402	0.0446348	0.022555	0.0123985	0.0126776	0.0125323	ug/g	0.0396433
TG(9:0_11:4_18:2)+H	TG(38:6)+H	TG	(9:0_11:4_18:2)	C41 H67 O6	655.493	7.37612	0.00586998	3.25183	0.0473698	0.0956695	0.290134	0.251416	0.113905	0.0671652	0.0675938	0.066806	ug/g	0.218485
TG(9:0_11:4_18:2)+H	TG(38:6)+H	TG	(9:0_11:4_18:2)	C41 H67 O6	655.493	8.38674	0.0598545	3.21452	0.0475383	0.0620429	0.117933	0.0983368	0.046445	0.0267013	0.0290749	0.0259514	ug/g	0.0875716
TG(4:0_12:4_22:3)+H	TG(38:7)+H	TG	(4:0_12:4_22:3)	C41 H65 O6	653.478	6.59367	0.0664532	2.8528	0.0760552	0.0342282	0.0417701	0.0350684	0.0142672	0.0112081	0.00985111	0.0108763	ug/g	0.0303686
TG(9:0_11:4_18:3)+H	TG(38:7)+H	TG	(9:0_11:4_18:3)	C41 H65 O6	653.478	7.46707	0.033348	4.19407	0.0774878	0.114421	0.22908	0.154996	0.0629822	0.0341906	0.036439	0.0359633	ug/g	0.149019
TG(4:0_16:0_19:0)+NH4	TG(39:0)+NH4	TG	(4:0_16:0_19:0)	C42 H84 O6 N1	698.629	12.7789	0.0504669	3.8316	0.0230981	0.146929	0.123825	0.0615633	0.128397	0.0288794	0.0266575	0.0263573	ug/g	0.104595
TG(18:4_10:2_11:4)+H	TG(39:10)+H	TG	(18:4_10:2_11:4)	C42 H61 O6	661.446	7.56357	0.0705197	4.54103	2.09696e-05	0.105144	0.056378	0.0505645	0.0550741	0.0116002	0.0128386	0.0112396	ug/g	0.0540055
TG(39:11e)+H	TG(39:11e)+H	TG	(39:11e)	C42 H61 O5	645.451	8.055	0.104768	4.61925	0.0432427	0.0632588	0.031101	0.0491685	0.0187128	0.00627996	0.00761557	0.00753266	ug/g	0.0329941
TG(14:0_11:4_14:2)+NH4	TG(39:6)+NH4	TG	(14:0_11:4_14:2)	C42 H72 O6 N1	686.535	5.005	0.213233	4.51957	0.269954	0.0262763	0.0259452	0.0655186	0.0010884	0.00781214	0.0051543	0.00751165	ug/g	0.0308507
TG(14:0_11:3_14:4)+NH4	TG(39:7)+NH4	TG	(14:0_11:3_14:4)	C42 H70 O6 N1	684.52	4.715	0.28595	3.19388	0.308946	0.0419216	0.0255156	0.0552595	0.000306816	0.0100543	0.00567766	0.00965474	ug/g	0.0270273
TG(14:0_11:4_14:4)+NH4	TG(39:8)+NH4	TG	(14:0_11:4_14:4)	C42 H68 O6 N1	682.504	6.07245	0.0520401	3.04226	0.264997	0.0456148	0.0657966	0.0957764	0.000760771	0.0188531	0.017194	0.0173124	ug/g	0.0541113
TG(15:0_10:4_14:4)+NH4	TG(39:8)+NH4	TG	(15:0_10:4_14:4)	C42 H68 O6 N1	682.504	6.50378	0.0123756	4.75345	0.184245	0.0447899	0.13974	0.158109	0.00204042	0.0207648	0.021285	0.0210391	ug/g	0.0999634
TG(18:1_10:3_11:4)+Na	TG(39:8)+Na	TG	(18:1_10:3_11:4)	C42 H64 O6 Na1	687.46	7.321	0.0479696	4.18724	0.00480406	0.115204	0.0862987	0.0561207	0.0625474	0.0161278	0.0171767	0.0156459	ug/g	0.0683222
TG(14:1e_11:3_14:4)+NH4	TG(39:8e)+NH4	TG	(14:1e_11:3_14:4)	C42 H70 O5 N1	668.525	6.541	0.203254	2.10717	0.40818	0.146148	0.0674568	0.139596	0.00255825	0.0373488	0.0367423	0.0253841	ug/g	0.0698703
TG(16:1e_11:3_12:4)+Na	TG(39:8e)+Na	TG	(16:1e_11:3_12:4)	C42 H66 O5 Na1	673.48	9.61	0.291887	5.2281	0.0168478	0.0943509	0.0609009	0.0515962	0.0288196	0.00932932	0.0114658	0.00623511	ug/g	0.0471056
TG(16:1e_11:3_12:4)+Na	TG(39:8e)+Na	TG	(16:1e_11:3_12:4)	C42 H66 O5 Na1	673.48	10.0684	0.124027	4.51326	0.0308757	0.130645	0.11575	0.0557467	0.0645567	0.0188416	0.0185163	0.0149444	ug/g	0.0786845
TG(14:1e_11:3_14:4)+Na	TG(39:8e)+Na	TG	(14:1e_11:3_14:4)	C42 H66 O5 Na1	673.48	15.1	0.192021	5.58277	0.00725767	0.130341	0.0909524	0.0769692	0.0507808	0.0146606	0.0143454	0.0101685	ug/g	0.0729008
TG(16:0e_11:4_12:4)+Na	TG(39:8e)+Na	TG	(16:0e_11:4_12:4)	C42 H66 O5 Na1	673.48	16.903	0.215467	4.02814	0.00601171	0.0531357	0.016399	0.0244733	0.0265715	0.0053731	0.00687399	0.00449605	ug/g	0.0224812
TG(18:3_10:2_11:4)+H	TG(39:9)+H	TG	(18:3_10:2_11:4)	C42 H63 O6	663.462	5.016	0.0496384	2.87205	0.337322	0.105743	0.0568791	0.161918	0.00837828	0.0258828	0.025368	0.027848	ug/g	0.0757252
TG(18:1_10:4_11:4)+Na	TG(39:9)+Na	TG	(18:1_10:4_11:4)	C42 H62 O6 Na1	685.444	6.728	0.026267	4.52632	0.000804331	0.0662659	0.0260188	0.0224676	0.0193334	0.00502342	0.00510877	0.00485123	ug/g	0.0226066
TG(14:1_11:4_14:4)+H	TG(39:9)+H	TG	(14:1_11:4_14:4)	C42 H63 O6	663.462	8.13864	0.0653666	3.10774	0.0976365	0.105919	0.0642676	0.0896	0.179566	0.0384446	0.0346974	0.0341493	ug/g	0.111145
[truncated: 429 more rows]
