# Supplementary material for: Terpenoid-enriched Curcuma wenyujin nanovesicles for suppressing inflammation and restoring lipid homeostasis in MASH
Source: Extracell Vesicles Circ Nucl Acids. 2026 Jun 30;7(2):1010–28. doi: 10.20517/evcna.2025.181 (PMC13367161; doi:10.20517/evcna.2025.181)
Supplement: Supplementary file 1 [file evcna-7-2-1010-SupplementaryMaterials.zip › evcna60181-SupplementaryMaterials/Supplementary Table 2-small molecular.xlt]

## Sheet: Table S3 -small molecule-WYJ-DN
Name	Formula	Molecular Weight	RT [min]	Class I(English)	Class II(English)	CAS	HMDB ID	KEGG ID	Lipidmaps ID	all_WYJ_1_1（峰面积值）	all_WYJ_1_2	all_QC1	all_QC2
Adenosine	C10H13N5O4	267.24	2.762	Nucleotide And Its Derivates	Nucleotide And Its Derivates	"58-61-7"	HMDB0000050	C00212		3816000	72240	1722000	1873000
Methoxsalen	C12H8O4	216.19	9.259	Phenylpropanoids and polyketides	Coumarins and derivatives	"298-81-7"	HMDB0014693	C01864		154500	2460	45960	71580
Capsaicin	C18H27NO3	305.41	11.071	Alkaloids and derivatives	Organic Amine Alkaloid	"404-86-4"	HMDB0002227	C06866	LMFA08020085	249800	18920	147900	191800
Uridine	C9H12N2O6	244.2	1.86	Nucleotide And Its Derivates	Nucleotide And Its Derivates	"58-96-8"	HMDB0000296	C00299		132900	2414	49670	72580
Cytidine	C9H13N3O5	243.22	1.029	Nucleotide And Its Derivates	Nucleotide And Its Derivates	"65-46-3"	HMDB0000089	C00475		707600	13200	184100	213500
Curdione	C15H24O2	236.35	11.95	Terpenoids	Sesquiterpenoids	"13657-68-6"	HMDB0034714	C17493		299000000	104600000	249000000	269400000
Gramine	C11H14N2	174.24	9.938	Alkaloids and derivatives	Indoles Alkaloids	"87-52-5"	HMDB0035762	C08304		1010000	404900	602000	667600
Phloretin	C15H14O5	274.27	8.598	Flavonoids	Chalcones and dihydrochalcones	"60-82-2"	HMDB0003306	C00774	LMPK12120525	68120	8900	25370	27100
Sesamin	C20H18O6	354.35	11.456	Phenylpropanoids and polyketides	Lignans	"607-80-7"	HMDB0242327	C10882		6590	1973	10130	10460
Scoparone	C11H10O4	206.19	7.935	Phenylpropanoids and polyketides	Coumarins and derivatives	"120-08-1"	HMDB0030818	C09311		36560	37990	47330	31310
Sophoricoside	C21H20O10	432.38	7.038	Flavonoids	Isoflavonoids	"152-95-4"			LMPK12050168	2045	3307	4182	2232
Patchouli alcohol	C15H26O	222.37	14.269	Alcohols and polyols	Alcohols and polyols	"5986-55-0"	HMDB0303114	C09705		4506000	513300	2619000	3479000
6-Gingerol	C17H26O4	294.39	10.748	Phenols And Its Derivatives	Phenols And Its Derivatives	"23513-14-6"	HMDB0005783	C10462		2792000	191126	1150000	1521000
Harmine	C13H12N2O	212.25	6.587	Alkaloids and derivatives	Indoles Alkaloids	"442-51-3"	HMDB0030311	C06538		73820	11500	80170	74470
Muscone	C16H30O	238.41	15.95	Organoheterocyclic compounds	Ketones	"541-91-3"	HMDB0034181			16020	15340	11000	10810
Scopoletin	C10H8O4	192.17	6.933	Phenylpropanoids and polyketides	Coumarins and derivatives	"92-61-5"	HMDB0034344	C01752		42670	6793	13650	26260
Leonurine	C14H21N3O5	311.33	10.915	Alkaloids and derivatives	Organic Amine Alkaloid	"24697-74-3"	HMDB0254014	C16985		24740	25330	29060	16060
Isopsoralen	C11H6O3	186.16	7.927	Phenylpropanoids and polyketides	Coumarins and derivatives	"523-50-2"	HMDB0033930	C09060		167400	172000	184700	191700
Bornyl acetate	C12H20O2	196.29	9.209	Phenols And Its Derivatives	Phenols And Its Derivatives	"76-49-3"	HMDB0303194	C11338		39240	26900	27040	30100
Maltitol	C12H24O11	344.31	0.914	Lipids	Fatty Acyls	"585-88-6"	HMDB0002928			15520	14660	24330	20980
Coumarin	C9H6O2	146.14	8.133	Phenylpropanoids and polyketides	Coumarins and derivatives	"91-64-5"	HMDB0001218	C05851		16540	23400	29230	28670
Bergapten	C12H8O4	216.19	9.72	Phenylpropanoids and polyketides	Coumarins and derivatives	"484-20-8"	HMDB0030637	C01557		174800	14626	72710	98670
Azelaic acid	C9H16O4	188.22	7.433	Organic Acid And Its Derivatives	Organic Acid And Its Derivatives	"123-99-9"	HMDB0000784	C08261	LMFA01170054	12510	9599	13200	9032
Oleic Acid	C18H34O2	282.46	11.53	Lipids	Fatty Acyls	"112-80-1"	HMDB0000207	C00712	LMFA01030002	3620000	158353	1483000	1763000
Psoralen	C11H6O3	186.16	9.042	Phenylpropanoids and polyketides	Coumarins and derivatives	"66-97-7"	HMDB0034272	C09305		50320	2632	30770	43190
Plumbagin	C11H8O3	188.18	10.441	Naphthalenes	Quinones	"481-42-5"	HMDB0256646	C10387		170400	20030	95470	151300
Melezitose	C18H32O16	504.44	0.998	Carbohydrates And Its Derivatives	Carbohydrates And Its Derivatives	"597-12-6"	HMDB0011730	C08243		33320000	7996000	43370000	50700000
Curcumenol	C15H22O2	234.33	11.39	Terpenoids	Sesquiterpenoids	"19431-84-6"	HMDB0033960	C16942		146400000	15300000	95640000	111300000
5-O-Methylvisammioside	C22H28O10	452.45	7.037	Organoheterocyclic compounds	Organoheterocyclic compounds	"84272-85-5"				4232	1900841	3190	3480
Atractylenolide II	C15H20O2	232.318	12.22	Terpenoids	Sesquiterpenoids	"73069-14-4"	HMDB0248707	C17886		31650000	6137000	22770000	25890000
Methyl linolenate	C19H32O2	292.46	16.057	Lipids	Fatty Acyls	"301-00-8"	HMDB0254600			60950	67530	62280	60160
Methyl Eugenol	C11H14O2	178.23	10.992	Phenylpropanoids and polyketides	Phenylpropanoids and polyketides	"93-15-2"	HMDB0031864	C10454		96780	15750	85440	79430
Methyl linoleate	C19H34O2	294.47	13.221	Lipids	Fatty Acyls	"112-63-0"	HMDB0034381			14360000	10880	5415000	6465000
trans-3-Indoleacrylic acid	C11H9NO2	187.19	18.287	Organoheterocyclic compounds	Indoles and derivatives	"29953-71-7"	HMDB0000734			206000	208300	198800	205000
D-Arabitol	C5H12O5	152.15	0.926	Carbohydrates And Its Derivatives	Sugar Alcohols	"488-82-4"	HMDB0000568	C01904		2203000	123666	828400	983500
Methyl cinnamate	C10H10O2	162.19	10.606	Phenolic acids	Cinnamic acids and derivatives	"103-26-4"	HMDB0033833	C06358		6853000	319000	3318000	3736000
Picolinic acid	C6H5NO2	123.11	1.467	Organoheterocyclic compounds	Pyridines and derivatives	"98-98-6"	HMDB0002243	C10164		12060	9324	11630	25970
Diosgenin	C27H42O3	414.621	11.39	Terpenoids	Terpene	"512-04-9"	HMDB0242671	C08898	LMST01080037	28880000	6743000	22550000	23400000
Alantolactone	C15H20O2	232.32	12.565	Organoheterocyclic compounds	Organoheterocyclic compounds	"546-43-0"	HMDB0035906	C09289	LMPR0103190013	23510000	3674000	15470000	18870000
Germacrone	C15H22O	218.335	13.552	Terpenoids	Sesquiterpenoids	"6902-91-6"	HMDB0252704	C16966		27340000	4937000	19670000	24900000
Fraxinellone	C14H16O3	232.275	11.429	Organoheterocyclic compounds	Organoheterocyclic compounds	"28808-62-0"				1533000	167500	972400	1344000
Phellodendrine	C20H24NO4+	342.409	5.636	Alkaloids and derivatives	Isoquinolines Alkaloids	"6873-13-8"		C17046		7016	3307	3522	4943
Ferulaldehyde	C10H10O3	178.185	7.532	Phenols And Its Derivatives	Phenols And Its Derivatives	"458-36-6"				146900	14763	67390	85370
Furanodiene	C15H20O	216.323	11.23	Terpenoids	Sesquiterpenoids	"19912-61-9"	HMDB0036769	C16959		26840000	2789000	16660000	21870000
Isopimpinellin	C13H10O5	246.216	9.746	Phenylpropanoids and polyketides	Coumarins and derivatives	"482-27-9"	HMDB0034312	C02162		19480	2835	5989	12290
Corylin	C20H16O4	320.339	11.254	Flavonoids	Isoflavonoids	"53947-92-5"			LMPK12050033	456900	147000	579500	589000
Costunolide	C15H20O2	232.32	12.083	Terpenoids	Sesquiterpenoids	"553-21-9"	HMDB0036688	C09382		25340000	3968000	16970000	20400000
Ligustilide	C12H14O2	190.238	11.865	Organoheterocyclic compounds	Organoheterocyclic compounds	"4431-01-0"	HMDB0034277	C16987		37330000	10770000	29860000	32880000
L-Pipecolate	C6H11NO2	129.16	1.049	Amino Acid And Derivatives	Amino Acid And Derivatives	"3105-95-1"	HMDB0000716	C00408		75500	13770	42220	58460
Pipecolic acid	C6H11NO2	129.16	1.042	Amino Acid And Derivatives	Amino Acid And Derivatives	"535-75-1"	HMDB0000070			1486000	127700	796500	1053000
L-Tryptophan	C11H12N2O2	204.23	4.894	Amino Acid And Derivatives	Amino Acid And Derivatives	"73-22-3"	HMDB0000929	C00078		133700	7146	61110	81950
D-glutamine	C5H10N2O3	146.14	0.86	Amino Acid And Derivatives	Amino Acid And Derivatives	"5959-95-5"	HMDB0003423	C00819		1029000	51560	463700	702600
isoleucine	C6H13NO2	131.17	2.11	Amino Acid And Derivatives	Amino Acid And Derivatives	"73-32-5"	HMDB0033923	C16434		2152000	28670	777000	1036000
L-Leucine	C6H13NO2	131.17	2.32	Amino Acid And Derivatives	Amino Acid And Derivatives	"61-90-5"	HMDB0000687	C00123		1699000	29160	655800	808100
L-Citrulline	C6H13N3O3	175.19	0.89	Amino Acid And Derivatives	Amino Acid And Derivatives	"372-75-8"	HMDB0000904	C00327		111600	3233	42230	53510
DL-Citrulline	C6H13N3O3	175.19	0.9	Amino Acid And Derivatives	Amino Acid And Derivatives	"627-77-0"	HMDB0250742			528600	13200	218500	233100
beta-Nicotinamide Mononucleotide	C11H15N2O8P	334.219	0.993	Nucleotide And Its Derivates	Nucleotide And Its Derivates	"1094-61-7"	HMDB0000229	C00455		6593	4818	37960	69810
L-Alanine	C3H7NO2	89.09	0.86	Amino Acid And Derivatives	Amino Acid And Derivatives	"56-41-7"	HMDB0000161	C00041		158300	6093	79940	92700
L-aspartic Acid	C4H7NO4	133.1	0.86	Amino Acid And Derivatives	Amino Acid And Derivatives	"56-84-8"	HMDB0000191	C00049		302300	148100	319200	410200
L-arginine	C6H14N4O2	174.2	0.794	Amino Acid And Derivatives	Amino Acid And Derivatives	"74-79-3"	HMDB0000517	C00062		814700	33460	318300	440600
D-Proline	C5H9NO2	115.13	0.967	Amino Acid And Derivatives	Amino Acid And Derivatives	"344-25-2"	HMDB0003411	C00763		1329000	93820	660400	988400
Glycyl-L-leucine	C8H16N2O3	188.22	4.466	Amino Acid And Derivatives	Amino Acid And Derivatives	"869-19-2"	HMDB0028929	C02155		58950	2535	22140	23020
N-Methylsarcosine	C4H9NO2	103.12	0.9	Amino Acid And Derivatives	Amino Acid And Derivatives	"1118-68-9"	HMDB0000092	C01026		7986000	4646000	9874000	11520000
H-Gly-Pro-OH	C7H12N2O3	172.18	1.035	Amino Acid And Derivatives	Amino Acid And Derivatives	"704-15-4"				27550	6107	16050	21100
3-Amino-2-methylpropanoic acid	C4H9NO2	103.12	0.931	Amino Acid And Derivatives	Amino Acid And Derivatives	"144-90-1"	HMDB0003911	C05145		175900	114800	266200	257300
4-Guanidinobutanoic acid	C5H11N3O2	145.16	10.35	Organic Acid And Its Derivatives	Organic Acid And Its Derivatives	"463-00-3"	HMDB0003464	C01035		58200	5519	33700	41110
H-Abu-OH	C4H9NO2	103.12	0.947	Amino Acid And Derivatives	Amino Acid And Derivatives	"1492-24-6"				2041000	1139000	2437000	2843000
L-Glutamic acid	C5H9NO4	147.13	0.886	Amino Acid And Derivatives	Amino Acid And Derivatives	"56-86-0"	HMDB0000148	C00025		1595000	375100	1688000	1865000
D-2-Aminobutyric acid	C4H9NO2	103.12	0.947	Organic Acid And Its Derivatives	Organic Acid And Its Derivatives	"2623-91-8"	HMDB0000650	C02261		949900	465500	1156000	1411000
DL-Norvaline	C5H11NO2	117.15	1.068	Amino Acid And Derivatives	Amino Acid And Derivatives	"760-78-1"	HMDB0251527			876900	17581	370900	477200
2-Amino-4-(methylthio)butyric acid	C5H11NO2S	149.211	1.46	Amino Acid And Derivatives	Amino Acid And Derivatives	"59-51-8"	HMDB0033951	C01733		225700	13049	94890	89120
Hypoxanthine	C5H4N4O	136.11	1.509	Organoheterocyclic compounds	Purines and purine derivatives	"68-94-0"	HMDB0000157	C00262		112800	3233	46080	52020
D-Phenylalanine	C9H11NO2	165.19	4.106	Amino Acid And Derivatives	Amino Acid And Derivatives	"673-06-3"	HMDB0250791	C02265		5007000	39810	1502000	1529000
Nicotinic Acid	C6H5NO2	123.11	1.478	Vitamins	Vitamins	"59-67-6"	HMDB0001488	C00253		20180	8428	25490	28080
Nicotinamide	C6H6N2O	122.12	1.539	Vitamins	Vitamins	"98-92-0"	HMDB0001406	C00153		198200	3816	47630	75340
Sedoheptulose Anhydride	C7H12O6	192.167	10.15	Carbohydrates And Its Derivatives	Carbohydrates And Its Derivatives	"469-90-9"				1747000	2037000	2000000	1906000
delta-Hexanolactone	C6H10O2	114.142	1	Organoheterocyclic compounds	Lactones	"823-22-3"	HMDB0000453			229300	122000	199600	244900
Gentiobiose	C12H22O11	342.297	1	Carbohydrates And Its Derivatives	Carbohydrates And Its Derivatives	"554-91-6"		C08240		161100	41240	193400	208300
alpha-Keto-gamma-(methylthio)butyric acid	C5H8O3S	148.18	13.57	Organic Acid And Its Derivatives	Organic Acid And Its Derivatives	"583-92-6"				17290000	22530000	16510000	18430000
4-Acetamidobutyric Acid	C6H11NO3	145.156	1.03	Amino Acid And Derivatives	Amino Acid And Derivatives	"3025-96-5"	HMDB0003681	C02946		135700	35750	98700	160800
Val-Ser	C8H16N2O4	204.224	1.01	Amino Acid And Derivatives	Amino Acid And Derivatives	"13588-94-8"	HMDB0029136			25900	7849	35700	30180
trans-3-Hydroxy-L-proline	C5H9NO3	131.13	2.14	Amino Acid And Derivatives	Amino Acid And Derivatives	"4298-08-2"	HMDB0059659	C05147		156100	5399	75300	76740
Tomatidenol	C27H43NO2	413.636	12.27	Lipids	Steroids and steroid derivatives	"546-40-7"	HMDB0035285			38310	2231	15000	18520
S-Methyl-L-cysteine	C4H9NO2S	135.185	1.04	Amino Acid And Derivatives	Amino Acid And Derivatives	"1187-84-4"	HMDB0302211	C22040		960100	29320	199700	410200
Isoalantolactone	C15H20O2	232.32	12.49	Terpenoids	Sesquiterpenoids	"470-17-7"	HMDB0035934	C09484		18960000	2934000	11890000	14600000
(+-)-Baclofen	C10H12ClNO2	213.661	9.22	Amino Acid And Derivatives	Amino Acid And Derivatives	"66514-99-6"	HMDB0014327			440000	296100	338100	406700
Palmitoylethanolamide	C18H37NO2	299.492	14.41	Organic Acid And Its Derivatives	Organic Acid And Its Derivatives	"544-31-0"	HMDB0002100	C16512	LMFA08040057	27870	35350	30790	34010
Oleamide	C18H35NO	281.477	15.12	Lipids	Fatty Acyls	"301-02-0"	HMDB0002117	C19670	LMFA08010004	654000	801800	817600	1168000
O-Acetyl-L-homoserine	C6H11NO4	161.16	1	Amino Acid And Derivatives	Amino Acid And Derivatives	"7540-67-2"	HMDB0029423	C01077		114300	49060	84390	50240
p-Coumaroylagmatine	C14H20N4O2	276.334	12.15	Phenolic acids	Cinnamic acids and derivatives	"7295-86-5"	HMDB0033460	C04498		175400	57050	99250	104300
Nicotianamine	C12H21N3O6	303.312	0.86	Amino Acid And Derivatives	Amino Acid And Derivatives	"34441-14-0"	HMDB0255025	C05324		17780	95440	173200	259000
NG,NG-Dimethyl-L-arginine	C8H18N4O2	202.254	0.93	Amino Acid And Derivatives	Amino Acid And Derivatives	"30315-93-6"	HMDB0001539	C03626		29510	16706	11810	8768
N-Feruloyltyramine	C18H19NO4	313.348	7.92	Phenolic acids	Cinnamic acids and derivatives	"65646-26-6"				2459	2189	1881	1646
N-Feruloylserotonin	C20H20N2O4	352.384	12.14	Phenols And Its Derivatives	Phenolamides	"68573-23-9"	HMDB0032759			441000	100300	429800	611400
2-Phenylglycine	C8H9NO2	151.163	2.78	Amino Acid And Derivatives	Amino Acid And Derivatives	"2835-06-5"	HMDB0002210			1295000	4640	558500	607900
2'-O-methyladenosine	C11H15N5O4	281.268	4.14	Nucleotide And Its Derivates	Nucleotide And Its Derivates	"2140-79-6"	HMDB0004326	C04779		137500	3151	51080	56720
N6-Succinyl Adenosine	C14H17N5O8	383.313	4.54	Nucleotide And Its Derivates	Nucleotide And Its Derivates	"4542-23-8"	HMDB0255303			17360	9242	9643	13880
2-Hydroxy-6-Aminopurine	C5H5N5O	151.126	2.76	Organoheterocyclic compounds	Purines and purine derivatives	"3373-53-3"	HMDB0000403			999700	6371	460200	463000
N-(2-Hydroxyethyl)iminodiacetic acid	C6H11NO5	177.155	1.02	Organic Acid And Its Derivatives	Organic Acid And Its Derivatives	"93-62-9"				28285	8250	18600	14460
Methyl jasmonate	C13H20O3	224.296	10.984	Phytohormones	Jasmonic acid	"39924-52-2"	HMDB0036583	C11512	LMFA02020010	46220	12630	23230	31030
Methional	C4H8OS	104.171	0.84	Organosulfur compounds	Aldehydes	"3268-49-3"	HMDB0031857			949600	468600	1171000	1324000
Maltotriitol	C18H34O16	506.453	1.07	Carbohydrates And Its Derivatives	Sugar Alcohols	"32860-62-1"				893300	159900	888700	1247000
L-Valine	C5H11NO2	117.146	1.2	Amino Acid And Derivatives	Amino Acid And Derivatives	"72-18-4"	HMDB0000883	C00183		16120	2743	5147	9279
2,6-Diaminooimelic Acid	C7H14N2O4	190.197	0.94	Organic Acid And Its Derivatives	Organic Acid And Its Derivatives	"583-93-7"				13270	6427	11630	19670
iP9G	C16H23N5O5	365.384	1	Phytohormones	Cytokinins	"83087-94-9"				6922000	5116000	8530000	6659000
Indole-3-Carboxaldehyde	C9H7NO	145.158	7.33	Organoheterocyclic compounds	Indoles and derivatives	"487-89-8"	HMDB0029737	C08493		67320	38040	61130	64250
Hypoxanthine-9-beta-D-Arabinofuranoside	C10H12N4O5	268.226	2.58	Nucleotide And Its Derivates	Nucleotide And Its Derivates	"7013-16-3"				252900	5918	115500	131500
Hesperetin 5-O-glucoside	C22H24O11	464.419	6.59	Flavonoids	Flavanones	"69651-80-5"	HMDB0037535		LMPK12140377	9787	2910	5889	8926
Elemol	C15H26O	222.198	10.14	Terpenoids	Sesquiterpenoids	"639-99-6"				9120000	11660000	11210000	11660000
DIMBOA glucoside	C15H19NO10	373.31	4.26	Carbohydrates And Its Derivatives	Carbohydrates And Its Derivatives	"18607-79-9"	HMDB0301843	C15768		1778	1981	6547	9546
16-Hydroxy-hexadecanoic acid	C32H62O5	526.832	8.57	Lipids	Fatty Acyls	"871333-53-8"	HMDB0006294		LMFA01050051	47550	16740	68840	90080
14,15-Dehydrocrepenynic acid	C18H28O2	276.414	12.15	Lipids	Fatty Acyls	"4154-44-3"			LMFA01031062	251600	31750	195800	234500
Cinnamic Acid	C9H8O2	148.16	0.87	Phenolic acids	Cinnamic acids and derivatives	"621-82-9"	HMDB0000567	C10438		197569	27917	80850	232300
Biliverdin	C33H34N4O6	582.646	10.32	Organoheterocyclic compounds	Organoheterocyclic compounds	"114-25-0"	HMDB0001008	C00500		68960	1658	16540	21880
Benzamidine	C7H8N2	120.152	4.09	Benzene and substituted derivatives	Benzene and substituted derivatives	"618-39-3"	HMDB0248970	C01784		119900	3233	39290	49890
Acetaminophen	C8H9NO2	151.163	2.76	Phenols And Its Derivatives	Phenols And Its Derivatives	"103-90-2"	HMDB0001859	C06804		916800	8873	373100	433800
Tetraethylammonium fluoride	C8H20FN	149.25	1.04	Organoheterocyclic compounds	Pyrimidines and pyrimidine derivatives	"665-46-3"				247100	3499	48380	94840
5'-Deoxy-5'-(Methylthio)Adenosine	C11H15N5O3S	297.333	4.91	Nucleotide And Its Derivates	Nucleotide And Its Derivates	"2457-80-9"	HMDB0001173	C00170		46760	26430	52110	44860
4-D-Hydroxysphinganine	C18H39NO3	317.507	9.54	Amines	Amines	"554-62-1"	HMDB0004628	C12144		4611	2842	2785	4434
gamma-Glutamylglutamic acid	C10H16N2O7	276.243	1.05	Amino Acid And Derivatives	Amino Acid And Derivatives	"1116-22-9"	HMDB0011737	C05282		6448	4533	7344	4436
Trimethyllysine	C9H21N2O2+	189.275	1.03	Amino Acid And Derivatives	Amino Acid And Derivatives	"19253-88-4"	HMDB0001325	C03793		38650	5519	17880	17960
S-ribosyl-L-homocysteine	C9H17NO6S	267.3	0.91	Amino Acid And Derivatives	Amino Acid And Derivatives			C03539		17140	5437	10850	13000
S-Methyl-5'-thioadenosine	C11H15N5O3S	297.333	4.94	Nucleotide And Its Derivates	Nucleotide And Its Derivates					64830	41860	57670	59350
Sarcosine	C3H7NO2	89.093	0.9	Amino Acid And Derivatives	Amino Acid And Derivatives	"107-97-1"	HMDB0000271	C00213		143400	19330	81860	162500
Vitamin B2	C17H20N4O6	376.364	5.94	Vitamins	Vitamins	"83-88-5"	HMDB0000244	C00255		10300	14660	17620	8872
Nε,Nε,Nε-trimethyllysine	C9H20N2O2	188.267	0.76	Amino Acid And Derivatives	Amino Acid And Derivatives	"19253-88-4"				36130	9818	12940	16090
N2-Acetyl-L-lysine	C8H16N2O3	188.224	1.03	Amino Acid And Derivatives	Amino Acid And Derivatives	"1946-82-3"	HMDB0000446	C12989		2625000	1178000	1948000	3022000
N-Methyl-a-aminoisobutyric acid	C5H11NO2	117.146	1.22	Amino Acid And Derivatives	Amino Acid And Derivatives	"2566-34-9"	HMDB0002141			834700	28914	357900	395600
L-Saccharopine	C11H20N2O6	276.286	1.03	Amino Acid And Derivatives	Amino Acid And Derivatives	"997-68-2"	HMDB0000279	C00449		46510	11868	23460	30440
L-Methionine sulfone	C5H11NO4S	181.21	1.84	Amino Acid And Derivatives	Amino Acid And Derivatives	"7314-32-1"	HMDB0062174			631500	19970	304000	304600
Leu-Pro	C11H20N2O3	228.29	9.91	Amino Acid And Derivatives	Amino Acid And Derivatives	"87178-63-0"	HMDB0011175			29340	30200	26060	25500
L-Alanyl-L-leucine	C9H18N2O3	202.251	4.45	Amino Acid And Derivatives	Amino Acid And Derivatives	"3303-34-2"	HMDB0251509			22370	4895	9911	12600
Isomaltose	C12H22O11	342.297	0.9	Carbohydrates And Its Derivatives	Carbohydrates And Its Derivatives	"499-40-1"	HMDB0002923	C00252		179300	122000	198900	241400
Homoserine	C4H9NO3	119.119	0.9	Amino Acid And Derivatives	Amino Acid And Derivatives	"1927-25-9"				150100	13770	81620	89270
Histidine	C6H9N3O2	155.15	0.81	Amino Acid And Derivatives	Amino Acid And Derivatives	"4998-57-6"	HMDB0250763	C00768		344500	27960	136000	172400
Gly-Phe	C11H14N2O3	222.24	4.88	Amino Acid And Derivatives	Amino Acid And Derivatives	"3321-03-7"	HMDB0028848			37070	5176	13070	20550
Glutamine	C5H10N2O3	146.145	0.81	Amino Acid And Derivatives	Amino Acid And Derivatives	"585-21-7"		C00303		1615000	81730	683800	991000
Valine	C5H11NO2	117.146	1.09	Amino Acid And Derivatives	Amino Acid And Derivatives	"516-06-3"	HMDB0250806	C16436		911200	19088	367800	503600
Proline	C5H9NO2	115.131	0.96	Amino Acid And Derivatives	Amino Acid And Derivatives	"609-36-9"	HMDB0251528	C16435		506200	54870	242300	385800
Dl-Norleucine	C6H13NO2	131.173	0.9	Amino Acid And Derivatives	Amino Acid And Derivatives	"616-06-8"	HMDB0251526			1870000	198800	949600	1109000
DL-Leucine	C6H13NO2	131.173	2.3	Amino Acid And Derivatives	Amino Acid And Derivatives	"328-39-2"				129400	3084	50450	61080
Dl-Indole-3-lactic acid	C11H11NO3	205.21	4.87	Organoheterocyclic compounds	Indoles and derivatives	"832-97-3"				704600	45730	351600	445800
Dl-Dihydrosphingosine	C18H39NO2	301.508	10.41	Alcohols and polyols	Alcohols and polyols	"3102-56-5"				307400	271200	385800	423100
Dl-Alanyl-glycine	C5H10N2O3	146.144	0.84	Amino Acid And Derivatives	Amino Acid And Derivatives	"1188-01-8"				519200	81730	240400	288900
5-Hydroxylysine	C6H14N2O3	162.19	0.9	Amino Acid And Derivatives	Amino Acid And Derivatives	"1190-94-9"	HMDB0062570	C16741		689700	295900	652800	836200
Dl-3-Hydroxynorvaline	C5H11NO3	133.146	0.85	Amino Acid And Derivatives	Amino Acid And Derivatives	"2280-42-4"				113900	26130	92700	137700
Cycloleucine	C6H11NO2	129.157	0.84	Amino Acid And Derivatives	Amino Acid And Derivatives	"52-52-8"	HMDB0062225	C03969		1331000	203400	722300	1135000
Asp-glu	C9H14N2O7	262.217	0.96	Amino Acid And Derivatives	Amino Acid And Derivatives	"6157-06-8"	HMDB0028752			9131	3782	5824	8275
Aspartic Acid	C4H7NO4	133.103	0.84	Amino Acid And Derivatives	Amino Acid And Derivatives	"6899-03-2"				164900	86120	178000	194000
Ala-gly	C5H10N2O3	146.144	0.84	Amino Acid And Derivatives	Amino Acid And Derivatives	"687-69-4"	HMDB0006899			62890	19520	24180	43130
Adenosine 5'-Diphosphate	C10H15N5O10P2	427.201	1.05	Nucleotide And Its Derivates	Nucleotide And Its Derivates	"58-64-0"	HMDB0001341	C00008		51120	29580	88560	85220
5-Methyl-dl-tryptophan	C12H14N2O2	218.252	1.06	Amino Acid And Derivatives	Amino Acid And Derivatives	"951-55-3"				29420	2588	11440	25690
1-Methyladenosine	C11H15N5O4	281.268	13.5	Nucleotide And Its Derivates	Nucleotide And Its Derivates	"15763-06-1"	HMDB0003331	C02494		32220	38860	33400	21680
D-Pyroglutamic acid	C5H7NO3	129.114	1.62	Amino Acid And Derivatives	Amino Acid And Derivatives	"4042-36-8"		C02237		468500	28860	186800	197000
Indole	C8H7N	117.148	4.87	Organoheterocyclic compounds	Indoles and derivatives	"120-72-9"	HMDB0000738	C00463		43640	17121	25640	32930
Trimethylamine N-oxide	C3H9NO	75.11	0.85	Amines	Amines	"1184-78-7"	HMDB0000925	C01104		58350	8608	37120	43250
Alpha-Linolenic acid	C18H30O2	278.435	12.64	Lipids	Fatty Acyls	"463-40-1"	HMDB0001388	C06427	LMFA01030152	1856000	86680	902300	1075000
L-Methionine	C5H11NO2S	149.212	1.38	Amino Acid And Derivatives	Amino Acid And Derivatives	"63-68-3"	HMDB0000696	C00073		85140	12833	37450	45180
Melatonin	C13H16N2O2	232.278	7.41	Organoheterocyclic compounds	Indoles and derivatives	"73-31-4"	HMDB0001389	C01598		32300	26220	47680	42560
Lysopc 17:0	C25H52NO7P	509.657	13.17	Lipids	Glycerophospholipids	"50930-23-9"			LMGP01050024	28220	9770	14370	18890
Lysopc 14:0	C22H46NO7P	467.577	11.37	Lipids	Glycerophospholipids	"20559-16-4"			LMGP01050012	25580	12051	7526	11060
Lysine	C6H14N2O2	146.188	0.85	Amino Acid And Derivatives	Amino Acid And Derivatives	"70-54-2"	HMDB0301757	C16440		679400	57990	320600	412100
D-Myo-inositol 4-monophosohate	C6H13O9P	260.136	0.92	Organic Acid And Its Derivatives	Organic Acid And Its Derivatives	"46495-39-0"				4832000	2278000	6648000	9169000
8-Hydroxy-2-Deoxyguanosine	C10H13N5O5	283.241	0.96	Nucleotide And Its Derivates	Nucleotide And Its Derivates	"88847-89-6"	HMDB0003333			12784	3025	6112	11570
3'-Aenylic Acid	C10H14N5O7P	347.221	5.13	Nucleotide And Its Derivates	Nucleotide And Its Derivates	"84-21-9"				259400	21530	135800	218400
Nebularine	C10H12N4O4	252.227	9.81	Nucleotide And Its Derivates	Nucleotide And Its Derivates	"550-33-4"	HMDB0029956	C01736		32460	13090	15400	16920
Aristolone	C15H22O	218.335	12.09	Terpenoids	Sesquiterpenoids	"25274-27-5"				6414000	1124000	4534000	5273000
Scopine	C8H13NO2	155.19	0.87	Organoheterocyclic compounds	Organoheterocyclic compounds	"498-45-3"	HMDB0258181			9784	6904	12230	11040
Glucosamine	C6H13NO5	179.173	0.793	Carbohydrates And Its Derivatives	Carbohydrates And Its Derivatives	"3416-24-8"	HMDB0001514	C00329		36663	9352	20260	23210
Stachydrine	C7H13NO2	143.18	1.008	Amino Acid And Derivatives	Amino Acid And Derivatives	"471-87-4"	HMDB0004827	C10172		65450	38230	67200	50870
Trigonelline	C7H7NO2	137.136	1	Alkaloids and derivatives	Organic Amine Alkaloid	"535-83-1"	HMDB0000875	C01004		95680	20130	48140	114000
Polygodial	C15H22O2	234.334	12.92	Terpenoids	Terpene	"6754-20-7"	HMDB0256673	C09712		4190000	4260000	4584000	4542000
D-Glucosamine	C6H13NO5	179.17	0.79	Carbohydrates And Its Derivatives	Carbohydrates And Its Derivatives	"3416-24-8"	HMDB0001514	C00329		36810	19905	35550	58640
Nootkatone	C15H22O	218.335	12.56	Terpenoids	Sesquiterpenoids	"4674-50-4"	HMDB0303909	C17914		2933000	213700	1561000	1903000
Allicin	C6H10OS2	162.27	7.57	Organic Acid And Its Derivatives	Organic Acid And Its Derivatives	"539-86-6"	HMDB0033963	C07600		72960	55580	59370	62430
D-Pinitol	C7H14O6	194.18	1.24	Alcohols and polyols	Alcohols and polyols	"10284-63-6"	HMDB0034219	C03844		5916	2842	3667	6917
Higenamine	C16H17NO3	271.316	5.5	Alkaloids and derivatives	Isoquinolines Alkaloids	"5843-65-2"	HMDB0033103	C06346		24720	25530	27570	23510
Dicoumarol	C19H12O6	336.29	13.06	Phenylpropanoids and polyketides	Coumarins and derivatives	"66-76-2"	HMDB0014411	C00796		39330	5823	16300	19750
Pterosin G	C14H18O3	234.295	11.21	Terpenoids	Sesquiterpenoids	"35964-50-2"				2865000	180500	1503000	1983000
Tropine	C8H15NO	141.21	1.05	Alkaloids and derivatives	Tropanes Alkaloids	"120-29-6"	HMDB0259297	C00729		439200	237000	339100	272100
2,2'-Cyclouridine	C9H10N2O5	226.186	1.01	Organoheterocyclic compounds	Pyrimidines and pyrimidine derivatives	"3736-77-4"				9557	2033	4380	11250
Methyl Dihydrojasmonate	C13H22O3	226.31	11.66	Lipids	Fatty Acyls	"24851-98-7"	HMDB0031740			114400	148200	225800	204100
Citropten	C11H10O4	206.19	9.6	Phenylpropanoids and polyketides	Coumarins and derivatives	"487-06-9"	HMDB0032952			187600	14626	73320	75560
Geranyl acetate	C12H20O2	196.29	1.2	Lipids	Fatty Acyls	"105-87-3"	HMDB0035157	C09861	LMFA07010189	365100	380500	409500	402400
6-Paradol	C17H26O3	278.39	12.85	Phenols And Its Derivatives	Phenols And Its Derivatives	"27113-22-0"	HMDB0030801	C10482		294200	21790	131900	149000
Citronellyl acetate	C12H22O2	198.3	11.795	Lipids	Fatty Acyls	"150-84-5"	HMDB0034844	C12298	LMPR0102010015	1475000	1181000	1848000	1664000
4'-Methoxychalcone	C16H14O2	238.28	11.961	Flavonoids	Chalcones and dihydrochalcones	"959-23-9"	HMDB0032585		LMPK12120188	188100	50560	130400	149300
Artemisic acid	C15H22O2	234.334	13.19	Terpenoids	Sesquiterpenoids	"80286-58-4"		C20309		2468000	2642000	2570000	2641000
Tryptanthrin	C15H8N2O2	248.24	10	Organoheterocyclic compounds	Indoles and derivatives	"13220-57-0"	HMDB0253473	C10742		45890	9787	35490	49680
Pterosin Z	C15H20O2	232.323	12.01	Terpenoids	Sesquiterpenoids	"34169-69-2"				2239000	492100	1863000	2464000
beta-Caryophyllene	C15H24	204.35	9.76	Terpenoids	Sesquiterpenoids	"87-44-5"	HMDB0036792	C09629	LMPR0103120001	2135000	2441000	2472000	2521000
2-Pyrrolidinone	C4H7NO	85.1	2.369	Organoheterocyclic compounds	Pyrroles	"616-45-5"	HMDB0002039	C11118		62270	2300	26710	32440
Triethyl citrate	C12H20O7	276.28	9.15	Organic Acid And Its Derivatives	Organic Acid And Its Derivatives	"77-93-0"	HMDB0034263			87140	92300	76770	72840
Bis(2-methyl-3-furyl)disulphide	C10H10O2S2	226.32	11.57	Organoheterocyclic compounds	Organoheterocyclic compounds	"28588-75-2"	HMDB0040201			14160	13460	20990	32740
Santacruzamate A	C15H22N2O3	278.35	8.68	Amino Acid And Derivatives	Amino Acid And Derivatives	"1477949-42-0"				27640	9172	14380	17830
7,8-Dihydroxy-4-methylcoumarin	C10H8O4	192.168	6.842	Phenylpropanoids and polyketides	Coumarins and derivatives	"2107-77-9"				23740	7571	13610	17900
Isoxanthohumol	C21H22O5	354.396	9.58	Flavonoids	Flavanones	"70872-29-6"				386800	10330	116400	144300
Tanshinone II B	C19H18O4	310.347	10.795	Terpenoids	Diterpenoids	"17397-93-2"	HMDB0258716			1701000	2316000	1987000	2125000
Geraniol	C10H18O	154.25	10.825	Terpenoids	Monoterpenoids	"106-24-1"	HMDB0005812	C01500		1539000	290600	1137000	1255000
Obtusifolin	C16H12O5	284.263	11.14	Phenols And Its Derivatives	Anthracenes	"477-85-0"	HMDB0255882	C17039		13370	5420	12650	16930
Dehydrocostus lactone	C15H18O2	230.307	12.25	Terpenoids	Sesquiterpenoids	"477-43-0"	HMDB0250946	C09387		1348000	67350	631800	766100
Dictamnine	C12H9NO2	199.205	9.81	Alkaloids and derivatives	Quinolines Alkaloids	"484-29-7"	HMDB0251209	C10660		189500	14626	91340	97320
Longifolene	C15H24	204.35	9.751	Terpenoids	Sesquiterpenoids	"475-20-7"	HMDB0302687	C09699		910600	662000	749300	694000
Alnustone	C19H18O	262.346	13.21	Phenylpropanoids and polyketides	Phenylpropanoids and polyketides	"33457-62-4"	HMDB0031664			123400	4006	54820	65410
Efetaal	C12H18O2	194.27	9.086	Benzene and substituted derivatives	Benzene and substituted derivatives	"2556-10-7"				672500	510900	521400	572500
7-Hydroxy-4-methyl-8-nitrocoumarin	C10H7NO5	221.166	9.743	Phenylpropanoids and polyketides	Coumarins and derivatives	"19037-69-5"				165300	383300	285800	176500
Eugenyl acetate	C12H14O3	206.238	11.108	Benzene and substituted derivatives	Benzene and substituted derivatives	"93-28-7"	HMDB0034122	C14567		12270000	2647000	9060000	10230000
Dihydrokavain	C14H16O3	232.275	10.262	Organoheterocyclic compounds	Pyranones and derivatives	"587-63-3"	HMDB0029504			2290000	61200	994300	1146000
Thiamine	C12H17N4OS+	265.354	0.81	Vitamins	Vitamins	"70-16-6"	HMDB0000235	C00378		7559	4812	3997	7316
DL-Glutamine	C5H10N2O3	146.14	0.84	Amino Acid And Derivatives	Amino Acid And Derivatives	"6899-04-3"				793000	62810	356300	441500
L-lysine	C6H14N2O2	146.19	0.74	Amino Acid And Derivatives	Amino Acid And Derivatives	"56-87-1"	HMDB0000182	C00047		1495000	97970	670000	786800
DL-m-Tyrosine	C9H11NO3	181.19	2.27	Amino Acid And Derivatives	Amino Acid And Derivatives	"775-06-4"				41950	5809	17420	17190
L-Leucyl-L-alanine	C9H18N2O3	202.25	3	Amino Acid And Derivatives	Amino Acid And Derivatives	"7298-84-2"	HMDB0304783			12740	1311	6932	10190
D-Serine	C3H7NO3	105.09	0.851	Amino Acid And Derivatives	Amino Acid And Derivatives	"312-84-5"	HMDB0003406	C00740		648200	52710	307100	327900
Xanthopterin	C6H5N5O2	179.14	7.57	Organoheterocyclic compounds	Organoheterocyclic compounds	"119-44-8"				24170	18940	24300	18920
Adenine	C5H5N5	135.127	1.032	Organoheterocyclic compounds	Purines and purine derivatives	"73-24-5"	HMDB0000034	C00147		769000	11510	322500	394200
Zerumbone	C15H22O	218.33	13.05	Terpenoids	Sesquiterpenoids	"471-05-6"	HMDB0036667	C20262		546200	119600	474800	532900
Betulinic acid	C30H48O3	456.7	14.842	Terpenoids	Triterpenoids	"472-15-1"	HMDB0030094	C08619	LMPR0106140004	527600	451690	462900	531100
Przewaquinone A	C19H18O4	310.344	11.752	Terpenoids	Diterpenoids	"76843-23-7"				513400	8717	347700	401600
Terpinyl Acetate	C12H20O2	196.29	1.16	Terpenoids	Monoterpenoids	"80-26-2"				362700	379600	296300	364200
Isotanshinone IIA	C19H18O3	294.344	13.941	Terpenoids	Diterpenoids	"20958-15-0"				343500	25075	106500	106200
1-Aminocyclopropanecarboxylic acid	C4H7NO2	101.1	0.894	Phytohormones	Ethylene	"22059-21-8"	HMDB0036458	C01234		72920	13290	40340	86520
L-Phenylalanine	C9H11NO2	165.19	4.108	Amino Acid And Derivatives	Amino Acid And Derivatives	"63-91-2"	HMDB0000159	C00079		5879000	68280	2137000	2643000
(+)-Camphor	C10H16O	152.23	18.27	Terpenoids	Monoterpenoids	"464-49-3"	HMDB0059838	C00808	LMPR0102120001	298000	337600	342600	266100
6-hydroxy-7,8-dimethoxycoumarin	C11H10O5	222.197	10.21	Phenylpropanoids and polyketides	Coumarins and derivatives					5682000	5735000	5795000	5770000
4-Hydroxymephenytoin	C12H14N2O3	234.255	11.26	Organoheterocyclic compounds	Organoheterocyclic compounds	"61837-65-8"	HMDB0013894			28850000	2270000	16740000	20610000
1,2-dihydrotanshinquinone	C18H14O3	278.302	13.293	Terpenoids	Diterpenoids	"77769-21-2"	HMDB0244078			287900	14540	119500	129100
Agarotetrol	C17H18O6	318.326	6.14	Organoheterocyclic compounds	Organoheterocyclic compounds	"69809-22-9"				7146	4302	8005	7638
3-Butylidenephthalide	C12H12O2	188.226	11.83	Organoheterocyclic compounds	Organoheterocyclic compounds	"551-08-6"	HMDB0032061	C16924		220100	18223	125200	179200
Phytocassane E	C20H28O3	316.435	10.75	Terpenoids	Diterpenoids	"181524-78-7"	HMDB0031773			260300	8881	83630	137500
Alpha-Cyperone	C15H22O	218.339	12.59	Terpenoids	Sesquiterpenoids	"473-08-5"		C17090		226400	17660	109300	154100
Camphor	C10H16O	152.236	10.75	Terpenoids	Monoterpenoids	"76-22-2"		C18369		171600	2176	78780	92950
Leucine	C6H13NO2	131.175	2.1	Amino Acid And Derivatives	Amino Acid And Derivatives	"26782-71-8"		C16439		88710	11510	33680	35210
Loureirin A	C17H18O4	286.328	10.4	Flavonoids	Chalcones and dihydrochalcones	"119425-89-7"	HMDB0254174		LMPK12120602	27760	9865	18190	15880
7-demethylsuberosin	C14H14O3	230.263	9.89	Phenylpropanoids and polyketides	Coumarins and derivatives	"21422-04-8"	HMDB0304330	C18083		61870	11121	31200	34280
Eucommiol	C9H16O4	188.105	7.31	Terpenoids	Monoterpenoids	"55930-44-4"		C17878		168700	135800	133500	127500
Lindenenol	C15H18O2	230.307	12.24	Alcohols and polyols	Alcohols and polyols	"26146-27-0"				1699000	61870	619200	773800
Abrine	C12H14O2N2	218.256	5.61	Alkaloids and derivatives	Indoles Alkaloids	"526-31-8"		C02983		2759	2189	3130	2711
Sclareol Glycol	C16H30O2	254.413	7.54	Alcohols and polyols	Alcohols and polyols	"55881-96-4"				2013	3307	5543	3484
Nerol	C10H18O	154.249	9.95	Terpenoids	Monoterpenoids	"106-25-2"	HMDB0035155	C09871	LMPR0102010010	158200	171800	157900	135800
Neocnidilide	C12H18O2	194.274	11.74	Organoheterocyclic compounds	Organoheterocyclic compounds	"4567-33-3"	HMDB0034450	C17002		805000	118800	542000	637000
Dracorhodin	C17H14O3	266.297	12.14	Flavonoids	Flavones and Flavonols	"643-56-1"	HMDB0251617			31580	53060	36830	26760
3-N-butyl-4,5-dihydrophthalide	C12H16O2	192.258	10.97	Organoheterocyclic compounds	Organoheterocyclic compounds	"62006-39-7"				7776000	1018000	5934000	6413000
Senkyunolide H	C12H16O4	224.257	9.5	Organoheterocyclic compounds	Organoheterocyclic compounds	"94596-27-7"	HMDB0258236			143500	4647	47090	48500
N-acetylglycine	C4H7NO3	117.043	0.91	Amino Acid And Derivatives	Amino Acid And Derivatives	"543-24-8"	HMDB0000532			2269000	265200	1160000	1479000
7-methylguanine	C6H7N5O	165.065	4.11	Organoheterocyclic compounds	Purines and purine derivatives	"578-76-7"	HMDB0000897	C02242		811700	5907	274700	356500
LysoPC 16:2	C24H46NO7P	491.308	11.06	Lipids	Glycerophospholipids					4024	3307	5036	2540
Cinnamoyl tyramine	C17H17NO2	267	17.3	Amino Acid And Derivatives	Amino Acid And Derivatives					58190	65350	50080	65320
6-Hydroxymethylherniarin	C11H10O4	206.1	5.96	Phenylpropanoids and polyketides	Coumarins and derivatives	"117597-79-2"				4112	1900841	2425	3500
delta-Tridecalactone	C13H24O2	212.3	9.2	Lipids	Fatty Acyls	"7370-92-5"				10030	5134	7499	4687
Caffeic aldehyde	C9H8O3	164.1	1.84	Phenylpropanoids and polyketides	Phenylpropanoids and polyketides			C10945		125400	6325	72510	77210
MAG (18:4)	C21H34O4	350	11.27	Lipids	Glycerolipids					243200	2787	84230	140600
MAG (18:2)	C21H38O4	354.1	14.64	Lipids	Glycerolipids					3570	9224	7796	11010
LysoPC 16:1	C24H48NO7P	493.3	11.57	Lipids	Glycerophospholipids					126000	3865	47030	52680
Aminopurine	C5H5N5	135.1	1.24	Organoheterocyclic compounds	Purines and purine derivatives					911800	31580	606600	595800
O-Feruloyl 4-hydroxylcoumarin	C19H14O6	338.1	17.01	Phenolic acids	Cinnamic acids and derivatives					302700	353200	312800	244100
5-Methoxy-N,N-dimethyltryptamine	C13H18N2O	218.1	6.58	Organoheterocyclic compounds	Indoles and derivatives	"1019-45-0"	HMDB0002004	C08309		2320	2189	2397	2101
Aspartic acid di-O-glucoside	C16H27NO14	457.1	0.97	Amino Acid And Derivatives	Amino Acid And Derivatives					12230	8183	13300	12230
N-hexosyl-p-coumaroyl putrescine	C19H28N2O7	396.1	17.63	Phenolic acids	Cinnamic acids and derivatives					3620	6108	8717	6162
N'-p-Coumaroyl agmatine	C14H20N4O2	276.2	13.08	Phenolic acids	Cinnamic acids and derivatives					5718000	24490	1885000	2159000
N-p-Coumaroyl agmatine	C14H20N4O2	276.1	13.08	Phenolic acids	Cinnamic acids and derivatives					1048000	17960	419400	440300
Syringetin 3-O-hexoside	C23H24O13	508.1	0.98	Flavonoids	Flavones and Flavonols					308500	44620	704400	1125000
LysoPC 18:2	C26H50NO7P	519.3	12.14	Lipids	Glycerophospholipids				LMGP01050137	2155000	17390	758200	921300
LysoPC 18:3	C26H48NO7P	517.3	12.56	Lipids	Glycerophospholipids					1688000	295900	908000	1018000
LysoPC 18:1 (2n isomer)	C26H52NO7P	521.4	12.7	Lipids	Glycerophospholipids					2185000	309400	1338000	1824000
LysoPC 16:2 (2n isomer)	C24H46NO7P	491.3	10.88	Lipids	Glycerophospholipids					5011	9224	6074	12220
LysoPC 18:3 (2n isomer)	C26H48NO7P	517.2	11.33	Lipids	Glycerophospholipids					4951000	9725	1973000	2249000
LysoPC 18:2 (2n isomer)	C26H50NO7P	519	11.95	Lipids	Glycerophospholipids					4450000	43550	1532000	2024000
LysoPE 18:2 (2n isomer)	C23H44NO7P	477.6	12.08	Lipids	Glycerophospholipids					644900	47246	218600	226200
LysoPC 18:1	C26H52NO7P	521.1	12.86	Lipids	Glycerophospholipids					140100	23730	70060	107900
Punicic acid	C18H30O2	278.3	12.65	Lipids	Fatty Acyls	"544-72-9"	HMDB0030963	C08364	LMFA01030146	2170000	79960	892500	1165000
iP7G	C16H23N5O5	365.2	1	Phytohormones	Cytokinins					27690000	18480000	28860000	31410000
Octadecadien-6-ynoic acid	C18H28O2	276.2	12.1	Lipids	Fatty Acyls					941600	6687	383900	544300
Octadeca-11E,13E,15Z-trienoic acid	C18H30O2	278.2	13.5	Lipids	Fatty Acyls	"25575-00-2"			LMFA01030777	8515000	23170000	24950000	31270000
Cocamidopropyl betaine	C19H38N2O3	342.1	9.91	Alkaloids and derivatives	Organic Amine Alkaloid	"86438-79-1"				116100	75230	103700	127700
LysoPC 15:0	C23H48NO7P	481.3	11.94	Lipids	Glycerophospholipids					73780	13190	51610	64470
MAG (18:1)	C21H40O4	356.2	15.2	Lipids	Glycerolipids					5488	3307	4397	5400
MAG (18:3)	C21H36O4	352.2	12.12	Lipids	Glycerolipids					1490000	14380	477300	612000
LysoPC 20:4	C28H50NO7P	543.4	12.69	Lipids	Glycerophospholipids					423200	133800	323800	353300
LysoPC 14:0 (2n isomer)	C22H46NO7P	467.3	11.36	Lipids	Glycerophospholipids					33460	1847	22120	17380
LysoPC 16:0 (2n isomer)	C24H50NO7P	495.33	12.55	Lipids	Glycerophospholipids					3394000	296800	1529000	1915000
LysoPC 18:0	C26H54NO7P	523.36	13.8	Lipids	Glycerophospholipids					140800	114500	137100	128100
Asp-phe	C13H16N2O5	280.106	5.12	Amino Acid And Derivatives	Amino Acid And Derivatives	"13433-09-5"	HMDB0000706			8579	2842	1769	4516
6-Aminocaproic acid	C6H13NO2	131.095	2.07	Lipids	Fatty Acyls	"60-32-2"	HMDB0001901	C02378	LMFA01100035	210200	15227	95400	119300
Diethyl glutarate	C9H16O4	188.105	0.67	Lipids	Fatty Acyls	"818-38-2"	HMDB0059879			1284000	798900	1315000	1518000
Guanosine monophosphate	C10H14N5O8P	363.058	1.01	Nucleotide And Its Derivates	Nucleotide And Its Derivates					841100	239309	624400	687700
Quinone	C6H4O2	108.021	0.93	Organooxygen compounds	Quinones	"106-51-4"	HMDB0003364	C00472		1880000	818900	2089000	2478000
(5-L-Glutamyl)-L-amino acid	C8H14N2O5	218.09	1.01	Amino Acid And Derivatives	Amino Acid And Derivatives	"5875-41-2"	HMDB0006248	C03740		54030	3086	34950	56560
Methionine sulfoxide	C5H11NO3S	165.046	0.75	Amino Acid And Derivatives	Amino Acid And Derivatives	"62697-73-8"	HMDB0002005	C02989		133600	3381	30070	54880
All-trans-13,14-dihydroretinol	C20H30O	286.23	10.13	Vitamins	Vitamins	"115797-14-3"	HMDB0011618	C15492	LMPR01090047	588000	6160	206100	256200
Methylguanidine	C2H7N3	73.0971	0.84	Amines	Amines	"471-29-4"	HMDB0001522	C02294		9523	4812	5576	5810
LysoPC 20:0 (2n isomer)	C28H58NO7P	551.39	9.09	Lipids	Glycerophospholipids					17700	2696	3866	11130
(-)-N-[3',4'-Dihydroxy-(E)-cinnamoyl]-L-glutamic acid	C14H15N1O7	309.271	16.07	Amino Acid And Derivatives	Amino Acid And Derivatives	"860295-23-4"				301000	339100	314600	365800
1,3-Dimethyluric Acid	C7H8N4O3	196.163	11.73	Organic Acid And Its Derivatives	Organic Acid And Its Derivatives	"944-73-0"	HMDB0001857			5863000	655600	3962000	4499000
1-Decanoyl-2-hydroxy-sn-glycero-3-phosphocholine	C18H38NO7P	411.5	6.35	Amines	Cholines					9062	3809	3436	5037
1-Linoleoyl-Rac-Glycerol	C21H38O4	354.524	12.05	Lipids	Fatty Acyls	"2277-28-3"			LMGL01010006	162000	13129	56500	90610
2'-Deoxycytidine	C9H13N3O4	227.217	1.18	Nucleotide And Its Derivates	Nucleotide And Its Derivates	"207121-53-7"				25090	9090	16870	9652
2-Methyladenosine	C11H15N5O4	281.268	1.05	Nucleotide And Its Derivates	Nucleotide And Its Derivates	"16526-56-0"				78740	28626	37710	63770
4,6-Dihydroxyquinoline O-hexoside	C15H17NO7	323.303	1.09	Alkaloids and derivatives	Quinolines Alkaloids					112000	3383	51030	67450
4-Hydroxy-6-methylquinoline-3-carboxylic acid	C11H9NO3	203.194	13.14	Organoheterocyclic compounds	Quinolines and derivatives	"35973-18-3"				6648000	850100	4429000	5397000
5-Methyltryptamine	C11H14N2	174.242	8.51	Amino Acid And Derivatives	Amino Acid And Derivatives	"1821-47-2"				304600	13640	131800	174800
9,17-Octadecadiene-12,14-diyne-1,11,16-triol	C18H26O3	290.397	13.78	Lipids	Fatty Acyls	"211238-60-7"				16110	6311	12640	11500
Apo-13-zeaxanthinone	C18H26O2	274.4	8.84	Organoheterocyclic compounds	Ketones		HMDB0302026			89790	4008	24230	29880
Arabidopyl ketoadipic acid	C15H14O9	338.27	15.19	Organic Acid And Its Derivatives	Organic Acid And Its Derivatives					19780	2506	7649	11770
Ferruginol	C20H30O	286.452	12.355	Terpenoids	Diterpenoids	"514-62-5"		C09092		141700	3151	47640	55810
(-)-3-Carene	C10H16	136.23	18.29	Terpenoids	Monoterpenoids	"13466-78-9"	HMDB0034697	C09839	LMPR0102120015	108700	128900	123200	123800
5-O-Caffeoylshikimic acid	C16H16O8	336.293	11.63	Phenolic acids	Cinnamic acids and derivatives	"73263-62-4"	HMDB0033999	C10434		72260	118500	64540	138200
C-hexosyl-apigenin O-hexosyl-O-hexoside	C33H40O20	756.66	0.98	Flavonoids	Flavones and Flavonols					3167	3307	4264	3201
Chinese bittersweet alkaloid II	C18H30N2O3	322.4	6.13	Alkaloids and derivatives	Oxazinanes Alkaloids					48380	12560	28770	31570
Chrysoeriol 7-O-rutinoside	C28H32O15	608.545	6.94	Flavonoids	Flavones and Flavonols					4841	2842	4676	3927
Cyanidin O-rutinoside	C27H31O15	595.52	6.66	Flavonoids	Anthocyanins			C08620		2320	2189	2864	2220
Cytidine 5'-diphosphate	C9H15N3O11P2	403.18	5.89	Nucleotide And Its Derivates	Nucleotide And Its Derivates	"63-38-7"	HMDB0001546	C00112		4442	3773	4809	3686
Docosanoic acid	C22H44O2	340.584	1.08	Lipids	Fatty Acyls	"112-85-6"	HMDB0304269	C08281	LMFA01010022	88010	50920	68500	101400
D-Sorbitol	C6H14O6	182.172	0.89	Carbohydrates And Its Derivatives	Sugar Alcohols	"50-70-4"	HMDB0000247	C00794		9813	9211	13250	19050
Glu-Glu	C10H14N2O7	276.243	0.99	Amino Acid And Derivatives	Amino Acid And Derivatives	"3929-61-1"	HMDB0028818	C01425		128400	131700	202500	202000
IAA-Glu	C15H16N2O5	304.298	0.72	Phytohormones	Auxin		HMDB0304379			18630	14520	23140	19280
Inosine-5'-monophosphate	C10H13N4O8P	348.206	1.05	Nucleotide And Its Derivates	Nucleotide And Its Derivates	"131-99-7"	HMDB0000175	C00130		107600	8013	87260	79890
Irisolidone 7-O-beta-d-glucoside	C23H24O11	476.43	0.97	Flavonoids	Isoflavonoids	"6009-88-7"				21731	6358	17960	13170
L-Homocystine	C8H16N2O4S2	268.354	2.5	Amino Acid And Derivatives	Amino Acid And Derivatives	"626-72-2"	HMDB0000676	C01817		237700	5772	112600	126100
Limocitrin O-hexoside	C23H24O13	508.43	0.97	Flavonoids	Flavones and Flavonols					595200	71460	1104000	1968000
LPC(1-acyl 16:0)	C24H50NO7P	495.63	12.59	Lipids	Glycerophospholipids					1781000	157400	829600	1027000
LPC(1-acyl 16:1)	C24H48NO7P	493.61	11.54	Lipids	Glycerophospholipids					128500	3381	54130	50230
LPC(1-acyl 16:2)	C24H46NO7P	491.6	10.99	Lipids	Glycerophospholipids					9110	3809	4572	3790
LPC(1-acyl 18:1)	C26H52NO7P	521.67	12.76	Lipids	Glycerophospholipids					1734000	252900	1076000	1435000
LPC(1-acyl 18:2)	C26H50NO7P	519.65	12.18	Lipids	Glycerophospholipids					8022000	91150	2936000	3443000
LPC(1-acyl 18:3)	C26H48NO7P	517.63	12.59	Lipids	Glycerophospholipids					1810000	281500	901400	1008000
methylApigenin C-pentoside	C21H20O9	416.378	1.01	Flavonoids	Flavones and Flavonols					47440	5896	33150	24420
methylChrysoeriol 5-O-hexoside	C23H24O11	476.43	0.97	Flavonoids	Flavones and Flavonols					34000	13030	27800	41560
2-Methoxyhexadecanoate	C17H34O2	270.451	0.97	Lipids	Fatty Acyls	"112-39-0"		C13947	LMFA07010470	2604000	1345000	2882000	2980000
methylQuercetin O-hexoside	C22H22O12	478.409	0.98	Flavonoids	Flavones and Flavonols					71030	19140	68120	65560
N-(9H-Purin-6-ylcarbamoyl)threonine	C10H12N6O4	280.24	14.46	Nucleotide And Its Derivates	Nucleotide And Its Derivates					10470	8450	11780	11690
N', N''-Dicaffeoylputrescine	C22H24N2O6	412.43	1.08	Amines	Amines					53270	19030	39120	41310
N', N''-DiFeruloylspermidine	C27H35N3O6	497.58	6.5	Phenols And Its Derivatives	Phenolamides					28370	10151	6813	20420
N-Acetyl-L-valine	C7H13NO3	159.183	0.96	Amino Acid And Derivatives	Amino Acid And Derivatives	"96-81-1"	HMDB0011757			26156	20721	36840	17170
N-Feruloylcadaverine	C15H22N2O3	278.351	12.68	Phenols And Its Derivatives	Phenolamides					143200	18960	75720	78310
Nicotinic acid-hexoside	C12H15NO7	285.2	0.97	Carbohydrates And Its Derivatives	Carbohydrates And Its Derivatives					4317	10460	24900	41080
N-p-Cinnamoylagmatine	C14H20N4O	260.3	12.67	Phenolic acids	Cinnamic acids and derivatives					227000	20830	161400	157800
N-Sinapoylagmatine	C16H24N4O4	336.39	12.6	Phenols And Its Derivatives	Phenolamides					11341	2854	7570	10650
N alpha-Acetyl-L-Arginine	C8H16N4O3	216.238	1.04	Amino Acid And Derivatives	Amino Acid And Derivatives	"155-84-0"				34660	21140	28890	49660
Ononin	C22H22O9	430.405	1.04	Flavonoids	Isoflavonoids	"486-62-4"	HMDB0033987	C10509	LMPK12050014	3168	4798	5789	6211
Palmitoleic Acid	C16H30O2	254.408	10.9	Lipids	Fatty Acyls	"373-49-9"	HMDB0003229	C08362	LMFA01030056	980200	1277000	1266000	1180000
Phellodenol H	C17H20O9	368.335	1.02	Phenylpropanoids and polyketides	Coumarins and derivatives					89730	35450	69780	88580
2-Phenylethyl glucosinolate	C15H21NO9S2	423.459	5.41	Carbohydrates And Its Derivatives	Carbohydrates And Its Derivatives	"499-30-9"	HMDB0038423	C08417		2160	2189	1800	2889
Nerolidol	C15H26O	222.37	10.74	Terpenoids	Sesquiterpenoids	"7212-44-4"	HMDB0035662	C09704	LMPR0103010005	106800	122100	117000	125200
Picramnioside F	C33H34O15	670.614	0.97	Carbohydrates And Its Derivatives	Glycosides					30210	44366	67610	106000
Rhodomyrtone	C26H34O6	442.54	11.33	Organoheterocyclic compounds	Organoheterocyclic compounds					843500	642800	895500	870500
Roseoside	C19H30O8	386.437	1.09	Lipids	Fatty Acyls	"54835-70-0"				27510	36050	37940	63620
Selgin 5-O-hexoside	C22H22O12	478.4	0.94	Flavonoids	Flavones and Flavonols					100300	48520	101300	117700
Spermidine derivative	C8H21N3O6	255.27	14.85	Amines	Amines					5645	6436	7532	12030
Tianshic acid	C18H37NO5	347.49	0.97	Lipids	Fatty Acyls					12860	16560	31480	12230
Vitamin D2	C28H44O	396.648	1.05	Vitamins	Vitamins	"50-14-6"	HMDB0242614	C05441	LMST03010001	29050	20950	11220	12580
Xanthurenic acid O-hexoside	C16H17NO9	367.31	4.52	Nucleotide And Its Derivates	Nucleotide And Its Derivates					4675	11680	39060	40070
Yamogenin	C27H42O3	414.621	0.9	Lipids	Steroids and steroid derivatives	"512-06-1"		C08918	LMST01080045	5681	3307	4440	4156
gamma-Glu-Leu	C11H20N2O5	260.287	5.17	Amino Acid And Derivatives	Amino Acid And Derivatives	"2566-39-4"	HMDB0011171			24230	2644	8158	13370
p-Mulegone	C10H18O	154.249	18.25	Organoheterocyclic compounds	Ketones	"89-80-5"				3638	6471	7871	7902
Selgin O-hexosyl-O-hexoside	C28H32O17	640.552	0.97	Flavonoids	Flavones and Flavonols					140800	49030	76600	91360
Syringetin 5-O-hexoside	C23H24O13	508.1	0.97	Flavonoids	Flavones and Flavonols					934400	139000	1912000	2796000
Syringetin 7-O-hexoside	C23H24O13	508.1	0.97	Flavonoids	Flavones and Flavonols					671100	65580	1833000	1844000
Chrysoeriol O-malonylhexoside	C25H24O14	548.457	7.51	Flavonoids	Flavones and Flavonols					1973	2189	1582	1578
Hesperetin C-hexosyl-O-hexosyl-O-hexoside	C34H44O21	788.711	0.97	Flavonoids	Flavanones					2116	2189	3196	2157
Eriodictiol 6-C-hexoside 8-C-hexoside-O-hexoside	C33H42O21	774.684	0.97	Flavonoids	Flavanones					15480	4791	3018	7454
8-C-hexosyl-apigenin O-hexosyl-O-hexoside	C33H40O20	756.669	0.9	Flavonoids	Flavones and Flavonols					10690	3502	5318	7444
8-C-hexosyl chrysoeriol O-hexoside	C28H32O16	624.552	0.92	Flavonoids	Flavones and Flavonols					20720	6296	21480	20230
Azoxystrobin acid	C21H15N3O5	389.4	10.49	Organoheterocyclic compounds	Pyrimidines and pyrimidine derivatives					3386	1878	9517	18010
L-Dihydroorotic acid	C5H6N2O4	158.112	0.92	Amino Acid And Derivatives	Amino Acid And Derivatives	"5988-19-2"	HMDB0003349	C00337		23690000	4252000	16700000	20050000
D-Threonine	C4H9NO3	119.119	0.86	Amino Acid And Derivatives	Amino Acid And Derivatives	"632-20-2"	HMDB0250801	C00820		35340	16438	10160	11700
B Eupalinolide	C24H30O9	462.49	1.11	Terpenoids	Sesquiterpenoids	"877822-40-7"				104600	37000	96500	114700
TriacetonaMine	C9H17NO	155.24	2.28	Organoheterocyclic compounds	Piperidines	"826-36-8"	HMDB0031179			24550	2884	36640	20280
Cyclen	C8H20N4	172.27	0.71	Amines	Amines	"294-90-6"	HMDB0250623			121600	50850	111100	135600
Artemether	C16H26O5	298.37	13.26	Terpenoids	Sesquiterpenoids	"71963-77-4"	HMDB0015643			97800	8576	47600	50620
Tropinone	C8H13NO	139.19	1	Alkaloids and derivatives	Tropanes Alkaloids	"532-24-1"	HMDB0304521	C00783		16997	29260	8761	13440
Betaine	C5H11NO2	117.15	0.907	Alkaloids and derivatives	Organic Amine Alkaloid	"107-43-7"	HMDB0000043	C00719		2635000	279500	1345000	1655000
5-Methyluridine	C10H14N2O6	258.228	1.02	Nucleotide And Its Derivates	Nucleotide And Its Derivates	"1463-10-1"	HMDB0000884			74120	41330	83190	97910
Biotin	C10H16N2O3S	244.311	9.02	Vitamins	Vitamins	"58-85-5"	HMDB0000030	C00120		351600	128400	130500	126200
Histamine	C5H9N3	111.145	1.04	Amines	Amines	"51-45-6"	HMDB0000870	C00388		263200	13520	102700	130500
Auramine	C17H21N3	267.374	13.59	Amines	Amines	"492-80-8"	HMDB0248724	C19193		40400	46200	37940	34920
Coumalic acid	C6H4O4	140.094	0.72	Organic Acid And Its Derivatives	Organic Acid And Its Derivatives	"500-05-0"				75110	11510	45920	37130
Solanidine	C27H43NO	397.636	0.96	Lipids	Steroids and steroid derivatives	"80-78-4"	HMDB0003236	C06543	LMST01150007	1234000	417500	1578000	1869000
Sorbic acid	C6H8O2	112.127	6.72	Lipids	Fatty Acyls	"110-44-1"	HMDB0256823		LMFA01030100	320500	48560	200500	219200
Vanillin	C8H8O3	152.147	1.02	Phenols And Its Derivatives	Phenols And Its Derivatives	"121-33-5"	HMDB0012308	C00755		10500	2753	4220	9838
Dihydrotanshinone I	C18H14O3	278.302	11.812	Terpenoids	Diterpenoids	"87205-99-0"				80870	21680	140200	111000
6-Deoxy-D-glucose	C6H12O5	164.156	0.95	Carbohydrates And Its Derivatives	Carbohydrates And Its Derivatives	"7658-08-4"		C02522		29090	89380	58870	54330
D-Asparagine	C4H8N2O3	132.118	0.96	Amino Acid And Derivatives	Amino Acid And Derivatives	"2058-58-4"	HMDB0033780	C01906		651500	304400	662400	693700
Thymol	C10H14O	150.22	11.17	Terpenoids	Monoterpenoids	"89-83-8"	HMDB0001878	C09908	LMPR0102090029	68160	12750	57010	69590
Atractylenolide I	C15H18O2	230.3	13.035	Terpenoids	Sesquiterpenoids	"73069-13-3"	HMDB0248706	C17885		63130	72540	153000	203500
sn-Glycero-3-phosphocholine	C8H20NO6P	257.22	0.91	Lipids	Glycerophospholipids	"28319-77-9"	HMDB0000086	C00670		976000	6027	255600	311700
O-Phosphocholine	C5H15NO4P+	184.15	0.87	Amines	Cholines	"3616-04-4"	HMDB0001565	C00588		84660	21560	151000	204400
C-hexosyl-chrysoeriol O-hexoside	C28H32O16	624.552	1	Flavonoids	Flavones and Flavonols					14270	10677	8048	11700
methylLuteolin C-hexoside	C22H22O11	448.4	0.71	Flavonoids	Flavones and Flavonols					5247	3307	4249	4847
5-methoxyindole-3-carbaldehyde	C10H9NO2	175.1	11.35	Organoheterocyclic compounds	Indoles and derivatives	"10601-19-1"				217900	16721	120400	134300
D-Threose	C4H8O4	120.042	1.66	Carbohydrates And Its Derivatives	Carbohydrates And Its Derivatives		HMDB0250746	C06463		54150	10690	16210	23260
Imidazole-4-acetate	C5H6N2O2	126.1	0.96	Organic Acid And Its Derivatives	Organic Acid And Its Derivatives	"645-65-8"	HMDB0002024	C02835		2177000	958300	2310000	2689000
Maleic acid	C4H4O4	116.011	0.96	Organic Acid And Its Derivatives	Organic Acid And Its Derivatives	"110-16-7"	HMDB0000176	C01384		62780	16700	22400	42850
Petunidin 3-O-glucoside	C22H23O12	479	0.98	Flavonoids	Anthocyanins	"71991-88-3"		C12139		308900	94500	320500	345200
Oleoylethanolamide	C20H39NO2	325.298	14.61	Amines	Amines	"111-58-0"	HMDB0002088	C20792		101000	25520	106700	125100
D-Proline betaine	C7H14NO2+	144.092	1	Amino Acid And Derivatives	Amino Acid And Derivatives	"1195-94-4"		C21514		80330	14944	29240	51290
4-Hydroxymandelonitrile	C8H7NO2	149.048	1.44	Phenols And Its Derivatives	Phenolamine	"13093-65-7"	HMDB0060318	C00650		89080	11510	31510	34610
Zarzissine	C5H5N5	135.054	1.83	Organoheterocyclic compounds	Organoheterocyclic compounds	"160568-14-9"				183500	3273	70890	73760
HBOA	C8H7NO3	165.042	4.15	Organoheterocyclic compounds	Organoheterocyclic compounds	"23520-34-5"	HMDB0038318	C15769		3044000	33880	1111000	1359000
Isohyperoside	C21H20O12	464.095	5.91	Flavonoids	Flavones and Flavonols	"35589-21-0"				13700	2037	5369	10440
p-Coumaric acid methyl ester	C10H10O3	178.063	7.45	Phenolic acids	Cinnamic acids and derivatives	"3943-97-3"	HMDB0302074			78530	10044	18400	34530
N-Methyl-Trans-4-Hydroxy-L-Proline	C6H11NO3	145.074	0.91	Amino Acid And Derivatives	Amino Acid And Derivatives	"4252-82-8"				14070	10310	19120	17050
Demissidine	C27H45NO	399.35	11.06	Alkaloids and derivatives	Steroidals Alkaloids	"474-08-8"	HMDB0303382		LMST01150001	530200	70240	368800	400000
Gamma-Solanine	C33H53NO6	559.387	15.65	Alkaloids and derivatives	Steroidals Alkaloids	"511-37-5"				2529000	5726000	3201000	2762000
Turanose	C12H22O11	342.3	0.95	Carbohydrates And Its Derivatives	Carbohydrates And Its Derivatives	"547-25-1"	HMDB0011740	C19636		201800000	192600000	251900000	237200000
2-alpha-Linolenoyl-glycerol	C21H36O4	352.261	11.17	Lipids	Glycerolipids	"55268-58-1"	HMDB0011540			775700	5033	329800	421900
Acetylcholine	C7H16NO2	146.118	1.02	Amines	Cholines	"60-31-1"	HMDB0000895	C01996		120000	4470	53090	72480
Beta 2-Solanine	C39H63NO11	721.44	13.8	Alkaloids and derivatives	Steroidals Alkaloids	"61877-94-9"				606400	189000	284700	398600
2-Aminoisobutyric acid	C4H9NO2	103.063	0.82	Amino Acid And Derivatives	Amino Acid And Derivatives	"62-57-7"	HMDB0001906	C03665		14200000	8580000	20630000	21870000
Cedrol	C15H26O	222.37	10.67	Terpenoids	Sesquiterpenoids	"77-53-2"	HMDB0303492	C09631	LMPR0103690007	55960	52730	59940	46110
L-Glycyl-L-phenylalanine	C11H14N2O3	222.1	4.97	Amino Acid And Derivatives	Amino Acid And Derivatives	"721-66-4"				21150	3011	10770	16980
N-Acetyl-D-mannosamine	C8H15NO6	221.09	10.6	Carbohydrates And Its Derivatives	Carbohydrates And Its Derivatives	"7772-94-3"	HMDB0001129	C00645		12660	16350	14650	18780
N-Feruloyl-3-methoxytyramine	C19H21NO5	343.142	5.72	Phenols And Its Derivatives	Phenolamine	"78510-19-7"				9935	6069	14380	11050
D-Panthenol	C9H19NO4	205.131	4.7	Lipids	Fatty Acyls	"81-13-0"	HMDB0304820	C05944	LMFA08020198	22620	7525	6653	14180
Diisobutyl phthalate	C16H22O4	278.152	13.44	Organic Acid And Its Derivatives	Benzoic acids and derivatives	"84-69-5"	HMDB0013835	C15205		13010000	26390000	36050000	29630000
Dibutyl phthalate	C16H22O4	278.152	13.42	Organic Acid And Its Derivatives	Benzoic acids and derivatives	"84-74-2"	HMDB0033244	C14214		30430000	48180000	51550000	33980000
Desmethylanhydroicaritin	C20H18O6	354.35	10.66	Flavonoids	Flavones and Flavonols	"28610-31-3"				61450	13220	32080	47080
Curcumin	C21H20O6	368.38	10.897	Phenols And Its Derivatives	Phenols And Its Derivatives	"458-37-7"	HMDB0002269	C10443		301000	259500	342600	348100
Ferulic Acid	C10H10O4	194.19	6.881	Phenolic acids	Cinnamic acids and derivatives	"1135-24-6"	HMDB0000954	C01494		21690	15240	16950	14650
Diosmetin	C16H12O6	300.26	8.911	Flavonoids	Flavones and Flavonols	"520-34-3"	HMDB0029676	C10038	LMPK12110824	14120	9283	11000	10870
Parthenolide	C15H20O3	248.322	7.47	Terpenoids	Sesquiterpenoids	"29552-41-8"		C07609	LMPR0103090002	37440	18812	19730	29290
Methylmalonate	C4H6O4	118.09	1.938	Organic Acid And Its Derivatives	Organic Acid And Its Derivatives	"516-05-2"	HMDB0000202	C02170	LMFA01170118	21870	18670	36450	31960
alpha-Ionone	C13H20O	192.297	1.86	Terpenoids	Sesquiterpenoids	"127-41-3"	HMDB0059883	C12286		33380	2455	12590	16880
Orcinol glucoside	C13H18O7	286.28	9.914	Phenols And Its Derivatives	Phenols And Its Derivatives	"21082-33-7"				3041000	3033000	2970000	3003000
Quinic acid	C7H12O6	192.17	0.998	Organic Acid And Its Derivatives	Organic Acid And Its Derivatives	"77-95-2"	HMDB0003072	C00296		46190	27030	59920	59810
Benzoic Acid	C7H6O2	122.12	7.497	Organic Acid And Its Derivatives	Benzoic acids and derivatives	"65-85-0"	HMDB0001870	C00180		41600	41520	41940	68400
Ethylparaben	C9H10O3	166.17	8.703	Benzene and substituted derivatives	Benzene and substituted derivatives	"120-47-8"	HMDB0032573			29560	26690	27240	26520
Inositol	C6H12O6	180.16	0.85	Alcohols and polyols	Alcohols and polyols	"87-89-8"	HMDB0000211	C00137		122700	161000	145700	144800
Gluconolactone	C6H10O6	178.14	1.02	Carbohydrates And Its Derivatives	Carbohydrates And Its Derivatives	"90-80-2"	HMDB0000150	C00198		19587	15610	20480	10790
p-Coumaric Acid	C9H8O3	164.16	6.549	Phenolic acids	Cinnamic acids and derivatives	"501-98-4"	HMDB0030677	C06738		26970	11970	17700	13910
Gibberellin A3	C19H22O6	346.37	6.768	Phytohormones	Gibberellins	"77-06-5"	HMDB0003559	C01699	LMPR0104170002	4556	2118	3083	2676
3'-Hydroxyflavone	C15H10O3	238.24	10.049	Flavonoids	Flavones and Flavonols	"577-85-5"		C20871		93150	78780	74450	72810
Isovanillin	C8H8O3	152.15	7.676	Phenols And Its Derivatives	Phenols And Its Derivatives	"621-59-0"				6824	10160	8995	5100
Raffinose	C18H32O16	504.437	1.009	Carbohydrates And Its Derivatives	Carbohydrates And Its Derivatives	"512-69-6"	HMDB0003213	C00492		1147000	635100	1107000	1044000
Vanillic acid	C8H8O4	168.15	5.901	Organic Acid And Its Derivatives	Organic Acid And Its Derivatives	"121-34-6"	HMDB0000484	C06672		8724	4446	5262	9707
Zearalenone	C18H22O5	318.364	10.864	Phenylpropanoids and polyketides	Phenylpropanoids and polyketides	"17924-92-4"	HMDB0031752	C09981	LMPK04000016	74960	70810	85470	81420
Sebacic acid	C10H18O4	202.248	8.111	Organic Acid And Its Derivatives	Organic Acid And Its Derivatives	"111-20-6"	HMDB0000792	C08277	LMFA01170006	160500	156900	139800	167200
Octanedioic acid	C8H14O4	174.19	6.649	Organic Acid And Its Derivatives	Organic Acid And Its Derivatives	"505-48-6"	HMDB0000893	C08278	LMFA01170001	27070	29410	30850	28830
Indole-2-carboxylic acid	C9H7NO2	161.16	0.927	Organoheterocyclic compounds	Indoles and derivatives	"1477-50-5"	HMDB0002285			8698	3755	3315	2487
Terephthalic acid	C8H6O4	166.13	5.801	Organic Acid And Its Derivatives	Benzoic acids and derivatives	"100-21-0"	HMDB0002428	C06337		524800	653900	547000	691400
Nystose	C24H42O21	666.578	1.03	Carbohydrates And Its Derivatives	Carbohydrates And Its Derivatives	"13133-07-8"	HMDB0039176			20980	6757	10570	10980
Maltotetraose	C24H42O21	666.578	0.996	Carbohydrates And Its Derivatives	Carbohydrates And Its Derivatives	"34612-38-9"	HMDB0001296	C02052		4666	2534	4255	4703
Calceolarioside B	C23H26O11	478.446	6.67	Phenolic acids	Cinnamic acids and derivatives	"105471-98-5"				5455	8506	6607	3456
Isoguanosine	C10H13N5O5	283.241	2.324	Alkaloids and derivatives	Purines Alkaloids	"1818-71-9"		C08432		246000	8751	15220	24120
alpha,alpha-Trehalose	C12H22O11	342.296	0.962	Carbohydrates And Its Derivatives	Carbohydrates And Its Derivatives	"99-20-7"	HMDB0000975	C01083		68850000	146200000	126700000	128200000
5'-Adenylic acid	C10H14N5O7P	347.221	1.036	Nucleotide And Its Derivates	Nucleotide And Its Derivates	"61-19-8"	HMDB0011617	C00020		23920	21870	34480	28310
Uridine 5'-monophosphate	C9H13N2O9P	324.18	1.037	Nucleotide And Its Derivates	Nucleotide And Its Derivates	"58-97-9"	HMDB0000288	C00105		231500	117100	239200	226500
L-Glutamine	C5H10N2O3	146.14	0.868	Amino Acid And Derivatives	Amino Acid And Derivatives	"56-85-9"	HMDB0000641	C00064		32320	8272	26440	22730
L-Asparagine	C4H8N2O3	132.12	0.843	Amino Acid And Derivatives	Amino Acid And Derivatives	"70-47-3"	HMDB0000168	C00152		132300	9979	87740	98210
Ellagic acid	C14H6O8	302.19	6.54	Lipids	Fatty Acyls	"476-66-4"	HMDB0002899	C10788		5920	8655	9050	4328
Vitamin C	C6H8O6	176.12	1.03	Vitamins	Vitamins	"50-81-7"	HMDB0000044	C00072		8415	14780	9962	10800
2,6-Dihydroxypurine	C5H4N4O2	152.11	1.714	Nucleotide And Its Derivates	Nucleotide And Its Derivates	"69-89-6"	HMDB0000292	C00385		18260	7233	9511	20180
Citric acid	C6H8O7	192.12	1.516	Organic Acid And Its Derivatives	Organic Acid And Its Derivatives	"77-92-9"	HMDB0000094	C00158		18970	51250	34380	41860
alpha-D-Glucose	C6H12O6	180.16	0.912	Carbohydrates And Its Derivatives	Carbohydrates And Its Derivatives	"492-62-6"	HMDB0003345	C00267		408000	210600	453500	515600
Lactose	C12H22O11	342.3	0.911	Carbohydrates And Its Derivatives	Carbohydrates And Its Derivatives	"63-42-3"		C00243		6301000	13140000	10520000	12530000
L-Lactic acid	C3H6O3	90.08	1.487	Organic Acid And Its Derivatives	Organic Acid And Its Derivatives	"79-33-4"	HMDB0000190	C00186		7686	2393	3022	3343
D-Glucuronic acid	C6H10O7	194.14	0.894	Carbohydrates And Its Derivatives	Carbohydrates And Its Derivatives	"6556-12-3"	HMDB0000127	C16245		15380	28980	33450	22380
Ribitol	C5H12O5	152.15	0.927	Carbohydrates And Its Derivatives	Sugar Alcohols	"488-81-3"	HMDB0000508	C00474		4821	1647	2468	5752
Succinic acid	C4H6O4	118.09	1.936	Organic Acid And Its Derivatives	Organic Acid And Its Derivatives	"110-15-6"	HMDB0000254	C00042	LMFA01170043	44260	58290	95940	97470
3-Methyladipic acid	C7H12O4	160.17	5.747	Lipids	Fatty Acyls	"3058-01-3"	HMDB0000555		LMFA01170095	32870	50820	31350	43720
L-Gulono-1,4-lactone	C6H10O6	178.14	0.948	Carbohydrates And Its Derivatives	Sugar Acids And Its Derivatives	"1128-23-0"	HMDB0003466	C01040		51165	25770	18120	18240
Flavin Adenine Dinucleotide	C27H33N9O15P2	785.55	5.16	Nucleotide And Its Derivates	Nucleotide And Its Derivates	"146-14-5"	HMDB0252293	C00016		47980	52320	56540	66220
GA7-1	C19H22O5	330.4	9.22	Phytohormones	Gibberellins					1204000	212100	788300	858400
1-O-b-D-glucopyranosyl sinapate	C17H22O10	386.351	5.88	Phenols And Its Derivatives	Phenols And Its Derivatives	"78185-48-5"				6556	2632	9841	7036
Guanine	C5H5N5O	151.126	2.77	Organoheterocyclic compounds	Purines and purine derivatives	"73-40-5"	HMDB0000132	C00242		107000	3111	79000	81620
Kaempferol7-O-beta-D-glucopyranoside	C21H20O11	448.377	6.65	Flavonoids	Flavones and Flavonols	"16290-07-6"				3532	2797	2567	2533
6-Phosphogluconic acid	C6H13O10P	276.135	0.91	Carbohydrates And Its Derivatives	Carbohydrates And Its Derivatives	"921-62-0"	HMDB0001316	C00345		13440	58000	27460	43630
D-Erythrose 4-phosphate	C4H9O7P	200.084	1.08	Carbohydrates And Its Derivatives	Carbohydrates And Its Derivatives	"585-18-2"	HMDB0001321	C00279		107400	68540	94260	101200
D-Fructose 1,6-bisphosphate	C6H14O12P2	340.116	0.88	Carbohydrates And Its Derivatives	Sugar Acids And Its Derivatives	"488-69-7"	HMDB0001058	C05378		56100	64280	72370	98470
Guanosine 5'-triphosphate	C10H16N5O14P3	523.18	0.9	Nucleotide And Its Derivates	Nucleotide And Its Derivates	"86-01-1"	HMDB0001273	C00044		10180	48810	23640	29680
Lactic acid	C3H6O3	90.078	1.48	Organic Acid And Its Derivatives	Organic Acid And Its Derivatives	"50-21-5"		C01432		77830	55880	53370	69500
Licoagroside D	C22H24O10	448.426	11.44	Alcohols and polyols	Alcohols and polyols	"464196-55-2"				96580	39765	68550	62990
9(S)-HOTrE	C18H30O3	294.429	12.07	Lipids	Fatty Acyls	"89886-42-0"	HMDB0247705	C16326	LMFA02000024	27490	2704	19990	17130
Trehalose 6-phosphate	C12H23O14P	422.276	0.96	Carbohydrates And Its Derivatives	Carbohydrates And Its Derivatives	"4484-88-2"	HMDB0001124	C00689		126100	178900	168700	172100
alpha-Benzylsuccinic acid	C11H12O4	208.211	0.71	Organic Acid And Its Derivatives	Organic Acid And Its Derivatives	"884-33-3"	HMDB0012127	C09816		28620	123600	41300	25650
beta-D-Lactose	C12H22O11	342.297	1	Carbohydrates And Its Derivatives	Carbohydrates And Its Derivatives	"5965-66-2"	HMDB0041627	C01970		16320000	36720000	28200000	30260000
gamma,gamma-Dimethylallyl pyrophosphate	C5H12O7P2	246.092	0.95	Lipids	Prenol lipids	"358-72-5"	HMDB0001120	C00235	LMPR01010001	806500	135300	548500	590400
4-Hydroxy-2-Oxoglutaric Acid	C5H6O6	162.098	0.7	Organic Acid And Its Derivatives	Organic Acid And Its Derivatives	"1187-99-1"	HMDB0002070	C01127		33218	36330	46980	38120
2-deoxyglucose-6-phosphate	C6H13O8P	244.136	0.98	Nucleotide And Its Derivates	Nucleotide And Its Derivates	"3573-50-0"				14300	10580	9566	10200
3-(2-Naphthyl)-D-Alanine	C13H13NO2	215.248	6.22	Amino Acid And Derivatives	Amino Acid And Derivatives	"76985-09-6"				7331	13070	10160	13140
5-Phosphoribosyl 1-pyrophosphate	C5H13O14P3	390.07	1.01	Carbohydrates And Its Derivatives	Carbohydrates And Its Derivatives	"97-55-2"	HMDB0000280	C00119		135000	7880	33970	48660
ADP-ribose	C15H23N5O14P2	559.32	1.05	Nucleotide And Its Derivates	Nucleotide And Its Derivates	"47775-00-8"	HMDB0001178	C00301		3807	2860	8096	9776
Ala-trp	C14H17N3O3	275.303	0.9	Amino Acid And Derivatives	Amino Acid And Derivatives	"16305-75-2"	HMDB0013209			6250	2946	2942	6231
cis-4-Hydroxy-D-proline	C5H9NO3	131.13	2.26	Organic Acid And Its Derivatives	Organic Acid And Its Derivatives	"2584-71-6"	HMDB0060460	C03440		7393	4759	5144	3749
deoxyribose-phosphate	C5H7O8P	226.08	0.97	Nucleotide And Its Derivates	Nucleotide And Its Derivates					208400	83290	155400	164200
D-Fructose 6-Phosphate	C6H13O9P	260.136	0.86	Carbohydrates And Its Derivatives	Carbohydrates And Its Derivatives	"643-13-0"	HMDB0304311	C00085		752100	2909000	2169000	2090000
D-Galactonic acid	C6H12O7	196.155	0.92	Organic Acid And Its Derivatives	Organic Acid And Its Derivatives	"13382-27-9"	HMDB0253886	C00880		208500	932500	704400	741600
dGDP	C10H15N5O10P2	427.201	1.08	Nucleotide And Its Derivates	Nucleotide And Its Derivates	"3493-09-2"	HMDB0000960	C00361		5075	24890	16720	22130
D-Glucarate	C6H10O8	210.139	0.82	Carbohydrates And Its Derivatives	Carbohydrates And Its Derivatives	"87-73-0"	HMDB0000663	C00818		26290	39140	33180	39090
D-Gluconic acid	C6H12O7	196.155	0.91	Carbohydrates And Its Derivatives	Carbohydrates And Its Derivatives	"526-95-4"	HMDB0303730	C00257		353500	1458000	1140000	1158000
D-Glucopyranose	C6H12O6	180.156	0.87	Carbohydrates And Its Derivatives	Carbohydrates And Its Derivatives	"28905-12-6"				126100	113900	124000	158400
D-Histidine	C6H9N3O2	155.155	0.81	Amino Acid And Derivatives	Amino Acid And Derivatives	"351-50-8"		C06419		8347	4420	4782	4802
Dihydroxyacetone phosphate	C3H7O6P	170.058	0.9	Carbohydrates And Its Derivatives	Carbohydrates And Its Derivatives	"57-04-5"	HMDB0001473	C00111		124700	55480	106900	117400
Aspartate	C4H7NO4	133.103	0.85	Amino Acid And Derivatives	Amino Acid And Derivatives	"617-45-8"		C16433		95680	143900	152600	137000
Dl-Glutamic acid	C5H9NO4	147.129	0.87	Amino Acid And Derivatives	Amino Acid And Derivatives	"617-65-2"	HMDB0060475	C00302		42760	176500	125600	137400
DL-o-Tyrosine	C9H11NO3	181.189	1.81	Amino Acid And Derivatives	Amino Acid And Derivatives	"2370-61-8"	HMDB0006050			81980	3608	65410	63540
alpha-Amino-beta-(3-indolyl)-propionic acid	C11H12N2O2	204.225	4.91	Amino Acid And Derivatives	Amino Acid And Derivatives	"54-12-6"	HMDB0030396	C00806		18440	6777	14500	16000
D-Ribose 5-phophate	C5H11O8P	230.11	0.89	Organic Acid And Its Derivatives	Organic Acid And Its Derivatives	"207671-46-3"				108000	32460	105800	105000
D-Ribulose 1,5-bisphosphate	C5H12O11P2	310.09	10.95	Carbohydrates And Its Derivatives	Carbohydrates And Its Derivatives	"14689-84-0"	HMDB0244230			23250	8848	22730	18270
D-Xylulose 5-phosphate	C5H11O8P	230.11	0.9	Carbohydrates And Its Derivatives	Carbohydrates And Its Derivatives	"4212-65-1"	HMDB0000868	C00231		327100	75030	250700	257100
Glutaric Acid	C5H8O4	132.115	0.7	Organic Acid And Its Derivatives	Organic Acid And Its Derivatives	"110-94-1"	HMDB0000661	C00489		205000	1319000	293700	354700
Linolelaidic Acid (C18:2N6T)	C18H32O2	280.445	15.16	Lipids	Fatty Acyls	"506-21-8"	HMDB0006270		LMFA01030123	91230	211100	206500	189900
Lysope 14:0	C19H40NO7P	425.5	11.27	Lipids	Glycerophospholipids					9294	5512	5001	8371
Lysope 16:0	C21H44NO7P	453.55	12.48	Lipids	Glycerophospholipids	"53862-35-4"				370500	12090	275500	278100
Lysope 18:0	C23H48NO7P	481.6	13.73	Lipids	Glycerophospholipids					4599	2512	4254	3995
Lysope 18:1	C23H46NO7P	479.588	12.81	Lipids	Glycerophospholipids					58550	5172	33350	35630
Mevalonic acid	C6H12O4	148.157	18.48	Lipids	Fatty Acyls	"150-97-0"	HMDB0000227	C00418	LMFA01050352	161300	366800	324700	483500
N-Acetylalanine	C5H9NO3	131.13	2.15	Amino Acid And Derivatives	Amino Acid And Derivatives	"97-69-8"	HMDB0255053			4637	2542	4883	5550
N-Oleoyl Glycine	C20H37NO3	339.513	14.62	Organic Acid And Its Derivatives	Organic Acid And Its Derivatives	"2601-90-3"	HMDB0241916		LMFA08020082	2652	1935	2408	2274
D-Ribose 5-phosphate	C5H11O8P	230.11	0.89	Carbohydrates And Its Derivatives	Carbohydrates And Its Derivatives	"3615-55-2"				201200	43180	144400	143000
D-threo-Isocitric acid	C6H8O7	192.124	1.41	Organic Acid And Its Derivatives	Organic Acid And Its Derivatives	"6061-97-8"	HMDB0001874	C00451		17080	39490	33270	45270
Orotidine	C10H12N2O8	288.211	1	Nucleotide And Its Derivates	Nucleotide And Its Derivates	"314-50-1"	HMDB0000788	C01103		4909	2419	3262	3704
D-Arabinose 5-phosphate	C5H11O8P	230.11	0.9	Carbohydrates And Its Derivatives	Carbohydrates And Its Derivatives	"13137-52-5"	HMDB0011734	C01112		454900	105500	305700	325200
Deoxyribose 5-Phosphate	C5H11O7P	214.11	0.82	Carbohydrates And Its Derivatives	Carbohydrates And Its Derivatives	"102916-66-5"	HMDB0001031	C00673		34350	24890	40530	32840
dUMP	C9H13N2O8P	308.182	0.92	Nucleotide And Its Derivates	Nucleotide And Its Derivates	"964-26-1"	HMDB0001409	C00365		39930	20470	31160	30060
alpha-D-Galactose 1-phosphate	C6H13O9P	260.136	0.87	Carbohydrates And Its Derivatives	Carbohydrates And Its Derivatives	"2255-14-3"	HMDB0000645	C00446		10460000	44640000	29310000	33170000
O-Phospho-L-Tyrosine	C9H12NO6P	261.168	0.94	Amino Acid And Derivatives	Amino Acid And Derivatives	"21820-51-9"	HMDB0006049			5501	5955	6730	4478
Ribose 1-phosphate	C5H11O8P	230.11	0.9	Carbohydrates And Its Derivatives	Carbohydrates And Its Derivatives	"14075-00-4"	HMDB0001489	C00620		295500	79990	242300	233300
s7p	C7H15O10P	290.16	0.87	Carbohydrates And Its Derivatives	Carbohydrates And Its Derivatives	"2646-35-7"	HMDB0258206	C05382		11010	7747	17540	18350
Uridine 5'-Diphospho-N-Acetylgalactosamine	C17H27N3O17P2	607.354	1	Nucleotide And Its Derivates	Nucleotide And Its Derivates	"7277-98-7"	HMDB0000304			8705	12100	7509	6256
UDP-galactose	C15H24N2O17P2	566.3	0.92	Nucleotide And Its Derivates	Nucleotide And Its Derivates	"2956-16-3"	HMDB0012305	C00052		6647	355100	200300	233800
UDP-D-glucuronate	C15H22N2O18P2	580.285	0.94	Nucleotide And Its Derivates	Nucleotide And Its Derivates	"2616-64-0"	HMDB0000935	C00167		8964	6455	8217	7926
Aminophylline	C16H24N10O4	420.43	5.013	Alkaloids and derivatives	Purines Alkaloids	"317-34-0"	HMDB0001889	C07130		48020	9421	28700	29530
Ligustrazine	C8H12N2	136.197	0.88	Alkaloids and derivatives	Pyrazines Alkaloids	"1124-11-4"	HMDB0036584			115200	142900	107100	122100
Lawsone	C10H6O3	174.15	7.96	Benzene and substituted derivatives	Benzene and substituted derivatives	"83-72-7"	HMDB0253997	C10368		29280	18100	29350	24220
D-Panthotenate	C9H17NO5	219.235	4.59	Amino Acid And Derivatives	Amino Acid And Derivatives	"79-83-4"	HMDB0000210	C00864		2060	3560	4756	5351
Melibiose	C12H22O11	342.3	0.96	Carbohydrates And Its Derivatives	Carbohydrates And Its Derivatives	"585-99-9"	HMDB0000048	C05402		119100000	232900000	179300000	184700000
Xanthoxyline	C10H12O4	196.2	10.97	Organooxygen compounds	Ketones	"90-24-4"	HMDB0029645	C10726		11880	13250	11210	13280
Maltose	C12H22O11	342.3	1.01	Carbohydrates And Its Derivatives	Carbohydrates And Its Derivatives	"69-79-4"	HMDB0246552	C00208		3798000	9874000	6431000	7916000
Neocryptotanshinone	C19H22O4	314.376	12.151	Terpenoids	Diterpenoids	"109664-02-0"				29920	29170	31630	86230
Hydroferulic acid	C10H12O4	196.2	6.74	Phenylpropanoids and polyketides	Phenylpropanoic acids	"1135-23-5"				34930	80560	60930	78330
Isovanillic acid	C8H8O4	168.15	6.1	Organic Acid And Its Derivatives	Benzoic acids and derivatives	"645-08-9"	HMDB0060003			25870	11370	19520	20630
Fructose	C6H12O6	180.16	0.92	Carbohydrates And Its Derivatives	Carbohydrates And Its Derivatives	"57-48-7"	HMDB0000660	C01496		243500	140900	255100	172700
Stachyose	C24H42O21	666.578	0.93	Carbohydrates And Its Derivatives	Carbohydrates And Its Derivatives	"470-55-3"	HMDB0003553	C01613		43430	2963	28080	25370
Linderane	C15H16O4	260.285	11.266	Terpenoids	Sesquiterpenoids	"13476-25-0"		C09495		24630	14480	25880	56720
Propylparaben	C10H12O3	180.2	9.67	Organic Acid And Its Derivatives	Benzoic acids and derivatives	"94-13-3"	HMDB0032574			6385	5536	4914	6353
Ferulic acid methyl ester	C11H12O4	208.21	8.84	Phenolic acids	Cinnamic acids and derivatives	"2309-07-1"				28080	13860	18010	15130
Diallyl sulfide	C6H10S	114.21	18.46	Organosulfur compounds	Organosulfur compounds	"592-88-1"	HMDB0036491	C08370		7934000	8137000	7962000	8007000
Methyl furan-2-carboxylate	C6H6O3	126.11	1.25	Organoheterocyclic compounds	Organoheterocyclic compounds	"611-13-2"	HMDB0029750			73970	19430	27670	22270
1,11-Undecanedicarboxylic acid	C13H24O4	244.33	10.093	Organic Acid And Its Derivatives	Organic Acid And Its Derivatives	"505-52-2"	HMDB0002327		LMFA01170014	228900	231800	238800	240200
Hexadecanedioic acid	C16H30O4	286.41	11.908	Lipids	Fatty Acyls	"505-54-4"	HMDB0000672	C19615	LMFA01170022	87170	84390	78860	94560
Maltotriose	C18H32O16	504.44	0.94	Carbohydrates And Its Derivatives	Carbohydrates And Its Derivatives	"1109-28-0"	HMDB0001262	C01835		19540	39050	13760	18660
2-Acetylpyrazine	C6H6N2O	122.12	7.4	Organoheterocyclic compounds	Ketones	"22047-25-2"	HMDB0031861			172800	169000	195100	213000
Shogaol	C17H24O3	276.371	12.09	Phenols And Its Derivatives	Phenols And Its Derivatives	"555-66-8"		C10494		281500	284900	293800	294900
beta-L-Arabinose	C5H10O5	150.13	0.9	Carbohydrates And Its Derivatives	Carbohydrates And Its Derivatives	"5328-37-0"	HMDB0000646	C02479		29660	35210	35270	36130
(-)-Borneol	C10H18O	154.249	1.06	Terpenoids	Monoterpenoids	"464-45-9"	HMDB0034976	C01766	LMPR0102120004	13490	11540	13540	14910
Anthraquinone-2-carboxylic Acid	C15H8O4	252.222	9.72	Phenols And Its Derivatives	Anthracenes	"117-78-2"				560200	563200	582500	487300
Ginkgolic Acid (C13:0)	C20H32O3	320.466	16.196	Organic Acid And Its Derivatives	Benzoic acids and derivatives	"20261-38-5"	HMDB0038520			3860	2015	3290	2847
L-Histidine	C6H9N3O2	155.15	0.76	Amino Acid And Derivatives	Amino Acid And Derivatives	"71-00-1"	HMDB0000177	C00135		16410	4395	12260	9334
D-(+)-Cellobiose	C12H22O11	342.3	0.91	Carbohydrates And Its Derivatives	Carbohydrates And Its Derivatives	"528-50-7"	HMDB0000055	C06422		3993000	10150000	7579000	8208000
Ferulate	C10H10O4	194.18	6.81	Phenolic acids	Cinnamic acids and derivatives	"537-98-4"	HMDB0000954	C01494		36320	30300	26420	34190
L-Sorbose	C6H12O6	180.16	0.89	Carbohydrates And Its Derivatives	Carbohydrates And Its Derivatives	"87-79-6"	HMDB0001266	C00247		298600	219000	307100	313700
Cytidylic acid	C9H14N3O8P	323.2	0.97	Nucleotide And Its Derivates	Nucleotide And Its Derivates	"63-37-6"	HMDB0240312	C00055		14380	6467	5516	8000
2-Amino-3-hydroxypropionic acid	C3H7NO3	105.09	0.83	Amino Acid And Derivatives	Amino Acid And Derivatives	"302-84-1"		C00716		290300	88640	228600	283200
L-Proline	C5H9NO2	115.131	0.94	Amino Acid And Derivatives	Amino Acid And Derivatives	"147-85-3"	HMDB0000162	C00148		183700	213900	185200	220000
4-Hydroxyisoleucine	C6H13NO3	147.172	1.038	Amino Acid And Derivatives	Amino Acid And Derivatives	"781658-23-9"				59190	176000	156800	138800
D-Galactose	C6H12O6	180.16	0.9	Carbohydrates And Its Derivatives	Carbohydrates And Its Derivatives	"59-23-4"	HMDB0000143	C00124		1193000	1976000	1572000	1986000
Pyridoxal 5-phosphate	C8H10NO6P	247.14	1.7	Vitamins	Vitamins	"54-47-7"	HMDB0001491	C00018		2707	42890	21810	25210
D-Ribose	C5H10O5	150.13	0.92	Carbohydrates And Its Derivatives	Carbohydrates And Its Derivatives	"50-69-1"	HMDB0000283	C21057		11130	22960	28560	27050
Fisetin	C15H10O6	286.24	7.417	Flavonoids	Flavones and Flavonols	"528-48-3"		C10041	LMPK12111566	3684	2079	2160	2474
Rutin	C27H30O16	610.518	6.451	Flavonoids	Flavones and Flavonols	"153-18-4"	HMDB0003249	C05625	LMPK12112098	8131	7348	11000	9370
D-Fructose-1,6-biphosphate	C6H14O12P2	339.996	0.91	Carbohydrates And Its Derivatives	Carbohydrates And Its Derivatives	"38099-82-0"				68910	102100	161700	100500
Galactinol	C12H22O11	342.116	0.99	Carbohydrates And Its Derivatives	Carbohydrates And Its Derivatives		HMDB0005826	C01235		163200000	275200000	232100000	236000000
Ribulose-5-phosphate	C5H11O8P	230.02	0.93	Carbohydrates And Its Derivatives	Carbohydrates And Its Derivatives		HMDB0000618	C00199		108100	27300	80580	77950
Anthranilate O-hexosyl-O-hexoside	C19H27NO12	461.1	0.98	Organic Acid And Its Derivatives	Benzoic acids and derivatives					11504	8529	7198	9763
2-Deoxyribose 5'-phosphate	C5H11O7P	214.1	1.22	Nucleotide And Its Derivates	Nucleotide And Its Derivates					19790	14290	31780	22020
13(S)-HOTrE	C18H30O3	294.2	12.07	Lipids	Fatty Acyls	"87984-82-5"		C16316	LMFA02000051	37700	3582	26670	31660
9-KODE	C18H30O3	294.2	12.07	Lipids	Fatty Acyls	"54232-59-6"	HMDB0004669	C14766	LMFA02000274	40070	8104	28610	24930
9(S)-HpOTrE	C18H30O4	310.1	10.92	Lipids	Fatty Acyls	"111004-08-1"		C16321	LMFA02000018	3314000	2682000	3021000	3234000
12,13-EODE	C18H32O3	296	12.67	Lipids	Fatty Acyls					682200	322200	559400	567100
13-HPODE	C18H32O4	312.1	11.45	Lipids	Fatty Acyls	"23017-93-8"	HMDB0003871	C04717	LMFA02000034	781100	14600	485000	515400
UDP-D-glucose	C15H24N2O17P2	566.1	0.95	Nucleotide And Its Derivates	Nucleotide And Its Derivates	"133-89-1"	HMDB0000286	C00029		2736	176900	146200	127200
N-Acetylglucosamine 1-phosphate	C8H16NO9P	301.1	0.91	Carbohydrates And Its Derivatives	Carbohydrates And Its Derivatives	"6866-69-9"	HMDB0001367	C04256		6621	2956	4939	6961
Syringic acid O-glucoside	C15H20O10	360.1	4.82	Organic Acid And Its Derivatives	Benzoic acids and derivatives					3941	4574	2158	1684
Salicylic acid O-glucoside	C13H16O8	300.1	4.14	Phytohormones	Salicylic acid	"10366-91-3"				5133	4120	4464	4010
Di-O-methylquercetin	C17H14O7	330.1	9.19	Flavonoids	Flavones and Flavonols					882700	162900	604900	613000
LysoPE 16:0 (2n isomer)	C21H44NO7P	453.3	12.5	Lipids	Glycerophospholipids					377600	14950	271200	285600
Sucrose	C12H22O11	342.116	0.98	Carbohydrates And Its Derivatives	Carbohydrates And Its Derivatives	"57-50-1"	HMDB0000258	C00089		76200000	148900000	113300000	122100000
L(-)-Malic acid	C4H6O5	134.022	1.08	Organic Acid And Its Derivatives	Organic Acid And Its Derivatives	"636-61-3"	HMDB0031518	C00497		36270	448500	260300	266400
3-Hydroxypropanoic acid	C3H6O3	90.032	1.21	Organic Acid And Its Derivatives	Organic Acid And Its Derivatives	"503-66-2"	HMDB0000700	C01013		5751	4909	5849	4336
5-oxoproline	C5H7NO3	129.043	1.63	Amino Acid And Derivatives	Amino Acid And Derivatives	"149-87-1"				3417	2003	3644	2689
D-Glucose 6-phosphate	C6H13O9P	260.03	0.86	Carbohydrates And Its Derivatives	Carbohydrates And Its Derivatives	"56-73-5"	HMDB0001401	C00092		744000	2256000	2132000	1884000
Coniferin	C16H22O8	342.132	0.97	Carbohydrates And Its Derivatives	Carbohydrates And Its Derivatives	"531-29-3"	HMDB0013682	C00761		181500000	297000000	229900000	261600000
Butin	C15H12O5	272.069	8.61	Flavonoids	Flavanones	"492-14-8"	HMDB0249463	C09614	LMPK12140075	4382	1681	4439	4239
D-Xylonic acid	C5H10O6	166.048	0.9	Organic Acid And Its Derivatives	Organic Acid And Its Derivatives	"526-91-0"	HMDB0059750	C00502		37850	71580	70370	74650
D-Xylose	C5H10O5	150.131	1.01	Carbohydrates And Its Derivatives	Carbohydrates And Its Derivatives	"58-86-6"	HMDB0000098	C00181		26960	76760	44620	52270
4'-Hydroxyacetophenone	C8H8O2	136.15	6.6	Organoheterocyclic compounds	Ketones	"99-93-4"		C10700		75300	51570	41550	40520
Gingerglycolipid B	C33H58O14	678.805	12.02	Lipids	Glycerolipids	"88168-90-5"	HMDB0041094			41820	3830	29940	12750
Loureirin B	C18H20O5	316.354	10.51	Flavonoids	Chalcones and dihydrochalcones	"119425-90-0"	HMDB0254175		LMPK12120604	5049	4996	5509	7084
Polyphyllin V	C39H62O12	722.914	11.85	Lipids	Saponin	"19057-67-1"				104100	9870	75250	65630
beta-Ionone	C13H20O	192.297	8.5	Terpenoids	Sesquiterpenoids	"14901-07-6"				13380	12310	29890	17020
1,7-Dimethylxanthine	C7H8N4O2	180.164	9.96	Organoheterocyclic compounds	Purines and purine derivatives	"611-59-6"	HMDB0001860	C13747		291800	323400	281800	285400
2-Deoxyribose 1-Phosphate	C5H11O7P	214.11	1.01	Nucleotide And Its Derivates	Nucleotide And Its Derivates	"17210-42-3"	HMDB0001351	C00672		40390	49090	45650	51680
Capsianoside I	C32H52O14	660.336	0.98	Terpenoids	Diterpenoids	"121924-04-7"	HMDB0002318			7480	31800	31130	40830
Allantoin	C4H6N4O3	158.115	0.94	Organoheterocyclic compounds	Imidazoles and derivatives	"97-59-6"	HMDB0000462	C01551		75490	50490	74690	71480
Cellotriose	C18H32O16	504.437	1.02	Carbohydrates And Its Derivatives	Carbohydrates And Its Derivatives	"33404-34-1"		C06219		138800	96850	133100	183200
D-Glucose	C6H12O6	180.156	0.94	Carbohydrates And Its Derivatives	Carbohydrates And Its Derivatives	"50-99-7"	HMDB0000122	C00031		407700	606000	690800	638900
D-3-Phosphoglyceric acid	C3H7O7P	186.06	0.95	Carbohydrates And Its Derivatives	Sugar Acids And Its Derivatives	"3443-58-1"	HMDB0060180	C00197		241600	128100	194800	203800
D-Mannose 6-phosphate	C6H13O9P	260.136	0.87	Carbohydrates And Its Derivatives	Carbohydrates And Its Derivatives	"723729-16-6"	HMDB0304312	C00275		79290	210600	219900	223400
D-Tagatose	C6H12O6	180.156	0.96	Carbohydrates And Its Derivatives	Carbohydrates And Its Derivatives	"87-81-0"	HMDB0003418	C00795		121100	170000	136900	146300
D-Xylulose	C5H10O5	150.13	1.01	Carbohydrates And Its Derivatives	Carbohydrates And Its Derivatives	"551-84-8"	HMDB0001644	C00310		43050	73030	58250	60940
GMP	C10H14N5O8P	363.221	0.94	Nucleotide And Its Derivates	Nucleotide And Its Derivates	"85-32-5"	HMDB0001397	C00144		18760	19360	15930	13780
Inosine diphosphate	C10H14N4O11P2	428.19	0.98	Nucleotide And Its Derivates	Nucleotide And Its Derivates	"86-04-4"	HMDB0003335	C00104		3621	1961	3229	3592
Isocitrate	C6H8O7	192.124	1.49	Organic Acid And Its Derivatives	Organic Acid And Its Derivatives	"320-77-4"	HMDB0304324	C00311		41800	123800	87750	72450
Kinetin 9-riboside	C15H17N5O5	347.326	1.03	Nucleotide And Its Derivates	Nucleotide And Its Derivates	"4338-47-0"				42850	46690	48150	55720
Methylophiopogonanone A	C19H18O6	342.343	0.78	Flavonoids	Isoflavonoids	"74805-92-8"				29800	67420	60780	59390
O-Phosphorylethanolamine	C2H8NO4P	141.063	0.86	Organic Acid And Its Derivatives	Organic Acid And Its Derivatives	"1071-23-4"	HMDB0000224	C00346		32250	8565	29280	24270
Cyclic AMP	C10H12N5O6P	329.206	1.75	Nucleotide And Its Derivates	Nucleotide And Its Derivates	"60-92-4"	HMDB0000058	C00575		3534	1311	3727	4067
L-Fucose	C6H12O5	164.069	0.95	Carbohydrates And Its Derivatives	Carbohydrates And Its Derivatives	"2438-80-4"	HMDB0000174	C01019		7744	9283	9573	6654
Isotrifoliin	C21H20O12	464.096	6.59	Flavonoids	Flavones and Flavonols	"21637-25-2"	HMDB0247252	C05623		1983	2923	1944	3002
D-Glucose 1-phosphate	C6H13O9P	260.136	0.86	Carbohydrates And Its Derivatives	Carbohydrates And Its Derivatives		HMDB0001586	C00103		112300	434000	292500	301600
Phosphoenolpyruvic acid	C3H5O6P	168.042	1.04	Organic Acid And Its Derivatives	Organic Acid And Its Derivatives					21770	20150	28550	22110
phosphoribosyl pyrophosphate	C5H13O14P3	390.07	0.88	Carbohydrates And Its Derivatives	Carbohydrates And Its Derivatives					67630	13420	82240	52160
Succinic anhydride	C4H4O3	100.073	0.88	Organic Acid And Its Derivatives	Organic Acid And Its Derivatives	"108-30-5"	HMDB0032523	C19524		201900	320100	330500	367400
5-Hydroxymethyluracil	C5H6N2O3	142.113	0.96	Organoheterocyclic compounds	Pyrimidines and pyrimidine derivatives	"4433-40-3"	HMDB0000469	C03088		5358	20710	10560	6007
alpha-Ketoglutaric acid	C5H6O5	146.098	0.87	Organic Acid And Its Derivatives	Organic Acid And Its Derivatives	"328-50-7"	HMDB0000208	C00026		29020	84760	33180	58370
Adipic acid	C6H10O4	146.058	0.86	Organic Acid And Its Derivatives	Organic Acid And Its Derivatives	"124-04-9"	HMDB0000448	C06104	LMFA01170048	38652	71020	64750	29490
GIBBERELLIN A9	C19H24O4	316.168	8.82	Phytohormones	Gibberellins	"427-77-0"	HMDB0303451	C11863	LMPR0104170020	15380	14220	20860	11610
13-HpOTrE(r)	C18H30O4	310	10.93	Lipids	Fatty Acyls	"121107-97-9"				1103000	769400	1014000	1051000
2-Aminoethanesulfonic acid	C2H7NO3S	125.015	1.04	Organic Acid And Its Derivatives	Organic Acid And Its Derivatives	"107-35-7"	HMDB0000251	C00245		167900	39390	86290	88490
N alpha-Acetyl-L-glutamine	C7H12N2O4	188.08	7.4	Amino Acid And Derivatives	Amino Acid And Derivatives	"2490-97-3"	HMDB0006029			711400	590700	669500	707800
Pyridoxine 5'-phosphate	C8H12NO6P	249.04	0.89	Vitamins	Vitamins	"447-05-2"	HMDB0001319	C00627		38790	32660	35260	34110
13(S)-HODE;13(S)-Hydroxyoctadeca-9Z,11E-dienoic acid	C18H32O3	296.235	12.61	Lipids	Fatty Acyls	"10219-69-9"			LMFA02000035	538400	267600	468200	489900
Undecanoic acid	C11H22O2	186.162	6.17	Lipids	Fatty Acyls	"112-37-8"	HMDB0000947	C17715	LMFA01010011	292400	658700	280600	378500
Ajugol	C15H24O9	348.346	0.93	Terpenoids	Monoterpenoids	"52949-83-4"	HMDB0248074			3859	2168	3710	3308
Isomaltulose	C12H22O11	342.116	0.97	Carbohydrates And Its Derivatives	Carbohydrates And Its Derivatives	"13718-94-0"		C01742		134100000	276700000	206600000	222300000
Phosphoenolpyruvate	C3H5O6P	167.982	0.97	Organic Acid And Its Derivatives	Organic Acid And Its Derivatives	"138-08-9"	HMDB0000263	C00074		9186	10065	11200	7984
Sibiricose A3	C19H26O13	462.137	5	Phenolic acids	Phenolic acids	"139726-39-9"				2107	7364	7998	5910
9S-Hydroxy-10E,12Z-octadecadienoic acid	C18H32O3	296.235	12.61	Lipids	Fatty Acyls	"15514-85-9"	HMDB0004670		LMFA02000188	691900	314100	580100	570300
Sorbitol 6-phosphate	C6H15O9P	262.045	0.86	Carbohydrates And Its Derivatives	Carbohydrates And Its Derivatives	"20479-58-7"	HMDB0005831	C01096		277600	785100	595600	615200
Crepenynic acid	C18H30O2	278.225	11.96	Lipids	Fatty Acyls	"2277-31-8"		C07289	LMFA01030742	284900	297600	307900	313300
9,10,13-Trihydroxyoctadec-11-enoic acid	C18H34O5	330.241	9.12	Lipids	Fatty Acyls	"29907-57-1"	HMDB0004710		LMFA02000168	859700	175000	617600	659400
UDP-D-xylose	C14H22N2O16P2	536.044	0.9	Nucleotide And Its Derivates	Nucleotide And Its Derivates	"3616-06-6"	HMDB0001018	C00190		27773	59860	33570	39640
Koaburaside	C14H20O9	332.111	4.68	Phenolic acids	Phenolic acids	"41653-73-0"				4409	4013	1782	2263
Ribose 5-phosphate	C5H11O8P	230.02	0.84	Carbohydrates And Its Derivatives	Carbohydrates And Its Derivatives	"4300-28-1"	HMDB0001548	C00117		121400	31300	68670	95580
3-Ureidopropionate	C4H8N2O3	132.053	0.82	Organic Acid And Its Derivatives	Organic Acid And Its Derivatives	"462-88-4"	HMDB0000026	C02642		22890	2007	17270	17660
Ayapin	C11H8O3	188.041	7.3	Phenylpropanoids and polyketides	Coumarins and derivatives	"494-56-4"	HMDB0301806	C18078		34220	39050	32020	47220
cis-Vaccenic acid	C18H34O2	282.256	15.78	Lipids	Fatty Acyls	"506-17-2"	HMDB0240219		LMFA01030076	232600	187800	212600	238700
D-Galactaric acid	C6H10O8	210.038	0.87	Carbohydrates And Its Derivatives	Carbohydrates And Its Derivatives	"526-99-8"	HMDB0000639	C00879		14590	69220	30780	47430
Carvacrol	C10H14O	150.22	1.467	Terpenoids	Monoterpenoids	"499-75-2"	HMDB0038707	C09840	LMPR0102090017	3188	3214	5327	4558
3-(2-Naphthyl)-L-alanine	C13H13NO2	215.095	6.07	Amino Acid And Derivatives	Amino Acid And Derivatives	"58438-03-2"				28620	43840	36490	38200
Dimethylmalonic acid	C5H8O4	132.042	0.67	Organic Acid And Its Derivatives	Organic Acid And Its Derivatives	"595-46-0"	HMDB0002001		LMFA01170103	347200	1756000	472000	514500
L-threo-3-Methylaspartate	C5H9NO4	147.053	0.87	Amino Acid And Derivatives	Amino Acid And Derivatives	"6061-13-8"		C03618		81120	225400	145800	180300
12(13)-EpOME	C18H32O3	296.235	12.61	Lipids	Fatty Acyls	"6799-85-5"	HMDB0004702	C14826	LMFA02000038	678900	309200	543500	572300
2,6-Dimethyl-7-octene-2,3,6-triol	C10H20O3	188.141	7.31	Alcohols and polyols	Alcohols and polyols	"73815-21-1"	HMDB0038186		LMFA05000610	127000	119400	121800	114900
Benzyl acetate	C9H10O2	150.068	13.51	Organic Acid And Its Derivatives	Organic Acid And Its Derivatives	"140-11-4"	HMDB0031310	C15513		15580	17310	16570	17500
Heptadecanoic acid	C17H34O2	270.256	10.53	Lipids	Fatty Acyls	"506-12-7"	HMDB0002259		LMFA01010017	1535000	1645000	1553000	1589000
