# Supplementary material for: Terpenoid-enriched Curcuma wenyujin nanovesicles for suppressing inflammation and restoring lipid homeostasis in MASH
Source: Extracell Vesicles Circ Nucl Acids. 2026 Jun 30;7(2):1010–28. doi: 10.20517/evcna.2025.181 (PMC13367161; doi:10.20517/evcna.2025.181)
Supplement: Supplementary file 1 [file evcna-7-2-1010-SupplementaryMaterials.zip › evcna60181-SupplementaryMaterials/Supplementary Table 3-small RNA counts.xlsx]

## Sheet: sncRNA_annotation_stat
Class	wyj1(Total_reads)	wyj2(Total_reads)	wyj3(Total_reads)
CRISPR	523	524	384
Cis-reg	8724	2577	11817
Rfam_other_RNA	6692	9812	3605
antisense	99	64	84
antitoxin	15	3	2
lncRNA	4959	2001	6903
misc_RNA	277	353	98
rRNA	4150662	5264818	6497270
ribozyme	90	109	96
sRNA	1457	967	3402
snRNA	7487	6741	2110
snoRNA	84490	73076	50922
tRNA	561403	131452	201737
miRNAs	711083	986617	408566
